# Supplementary material for: Quantitative microbial population study reveals geographical differences in bacterial symbionts of Ixodes ricinus
Source: Microbiome. 2022 Aug 4;10:120. doi: 10.1186/s40168-022-01276-1 (PMC9351266; doi:10.1186/s40168-022-01276-1)
Supplement: Supplementary file 1 — Additional file 1: Table S1. Metadata for all of the locations including their full names and coordinates as well as information on vegetation and tick density. Table S2. Number of samples collected from different tick life stages at different locations. Table S3. Location and tick life stage per sample. [file 40168_2022_1276_MOESM1_ESM.xlsx]

## Sheet: Table S1
Table S1. Metadata for all of the locations including their full names and coordinates as well as information on vegetation and tick density.
Location	Location full name	Coordinates	Habitat	Undergrowth vegetation	Larva/1200m2	Nymph/1200m2	Adult/1200m2	Number of vertebrate species
AW	Amsterdamse Waterleiding Duinen	52°20'36'' N 4°33'58''E	Mixed forest	Calamagrostis epigejos	4186	726	63	12
BB	Bergherbos	51°55'14''N 6°14'30''E	Mixed forest	Deschampsia flexuosa	468	869	32	14
BU	Buunderkamp	52°00'56'' N 5°44'50''E	Scots pine forest	Vaccinium myrtillus	2591	2200	76	11
DK	Duin en Kruidberg	52°26'16'' N 4°36'18''E	Mixed forest	Calamagrostis epigejos	5274	870	53	6
DW	Deelerwoud	52°05'51'' N 5°56'42''E	Scots pine forest	Vaccinium myrtillus	3178	1647	161	10
EN	Enkhout	52°16'25'' N 5°54'49''E	Scots pine forest	Vaccinium myrtillus	897	1379	64	13
HD	Herperduin	51°45'33'' N 5°36'53''E	Mixed forest	Molinia caerulea	72	120	4	15
HM	Halfmijl	51°25'23'' N 5°19'09''E	Mixed forest	Molinia caerulea	1241	1531	55	10
KB	Kremboong	52°45'13'' N 6°31'16''E	Pedunculate oak forest	Dryopteris dilatata	2239	794	28	12
MH	Maashorst	51°42'44'' N 5°35'24''E	Mixed forest	Deschampsia flexuosa	2994	640	17	16
PD	Pettemerduin	52°46'33'' N 4°40'19''E	Pedunculate oak forest	Polypodium vulgare	0	130	19	10
PW	Planken Wambuis	52°01'54'' N 5°48'36''E	Scots pine forest	Vaccinium myrtillus	1566	760	20	9
RB	Rheebruggen	52°46'60'' N 6°17'44''E	Pedunculate oak forest	Dryopteris dilatata	6203	859	49	13
SD	Schoorlse Duinen	52°41'47'' N 4°40'01''E	Mixed forest	Molinia caerulea	0	22	3	6
ST	Stameren	52°03'38'' N 5°21'01''E	Mixed forest	Deschampsia flexuosa	1474	1134	94	14
VA	Valenberg	52°15'33'' N 5°48'47''E	Scots pine forest	Vaccinium myrtillus	2724	765	92	15
VH	Vijverhof	52°09'43'' N 5°13'43''E	Mixed forest	Deschampsia flexuosa	555	1039	23	11
VL	Vledderhof	52°52'46'' N 6°14'25''E	Pedunculate oak forest	Dryopteris dilatata	1648	403	31	16
ZM	Zwanemeerbos	53°00'46'' N 6°45'19''E	Pedunculate oak forest	Pteridium aquilinum	1225	680	108	11

## Sheet: Table S2
Table S2. Number of samples collected from different tick life stages at different locations.
	L10	N5	N10	AF	AM	Total number of samples
AW	6*	3	3	4	3	19
BU	6	3	3	6	6	24
DK	6	3	3	6	5	23
HD	4	3	3	6	6*	22
ST	4	3	3	6	5	21
ZM	6	3	3	6	6	24
Total number of ticks	320	90	180	34	31
* one sample from this group was not successfully sequenced	one sample from this group was not successfully sequenced

## Sheet: Table S3
Table S3. Location and tick life stage per sample.
Sample ID	Location	Life stage
184L10ZM	ZM	larva
185L10ZM	ZM	larva
186L10ZM	ZM	larva
187L10ZM	ZM	larva
188L10ZM	ZM	larva
190L10ZM	ZM	larva
197N5ZM	ZM	nymph
198N5ZM	ZM	nymph
201N5ZM	ZM	nymph
211N10ZM	ZM	nymph
212N10ZM	ZM	nymph
215N10ZM	ZM	nymph
221AFZM	ZM	female
223AFZM	ZM	female
225AFZM	ZM	female
228AFZM	ZM	female
230AFZM	ZM	female
232AFZM	ZM	female
234AMZM	ZM	male
235AMZM	ZM	male
239AMZM	ZM	male
243AMZW	ZM	male
245AMZW	ZM	male
249AMZW	ZM	male
140L10HD	HD	larva
141L10HD	HD	larva
142L10HD	HD	larva
143L10HD	HD	larva
147N5HD	HD	nymph
148N5HD	HD	nymph
153N5HD	HD	nymph
157N10HD	HD	nymph
158N10HD	HD	nymph
159N10HD	HD	nymph
162AFHD	HD	female
163AFHD	HD	female
164AFHD	HD	female
165AFHD	HD	female
166AFHD	HD	female
167AFHD	HD	female
171AMHD	HD	male
172AMHD	HD	male
176AMHD	HD	male
178AMHD	HD	male
180AMHD	HD	male
58L10ST	ST	larva
59L10ST	ST	larva
60L10ST	ST	larva
61L10ST	ST	larva
62N5ST	ST	nymph
63N5ST	ST	nymph
69N5ST	ST	nymph
72N10ST	ST	nymph
74N10ST	ST	nymph
75N10ST	ST	nymph
78AFST	ST	female
79AFST	ST	female
82AFST	ST	female
83AFST	ST	female
86AFST	ST	female
87AFST	ST	female
89AMST	ST	male
90AMST	ST	male
92AMST	ST	male
96AMST	ST	male
98AMST	ST	male
106L10AW	AW	larva
107L10AW	AW	larva
109L10AW	AW	larva
112L10AW	AW	larva
116L10AW	AW	larva
120N5AW	AW	nymph
124N5AW	AW	nymph
125N5AW	AW	nymph
128N10AW	AW	nymph
130N10AW	AW	nymph
132N10AW	AW	nymph
133AFAW	AW	female
134AFAW	AW	female
135AFAW	AW	female
136AFAW	AW	female
137AMAW	AW	male
138AMAW	AW	male
139AMAW	AW	male
15N5DK	DK	nymph
19N5DK	DK	nymph
26N10DK	DK	nymph
35AFDK	DK	female
2L10DK	DK	larva
9L10DK	DK	larva
29AFDK	DK	female
28AFDK	DK	female
30AFDK	DK	female
1L10DK	DK	larva
20N5DK	DK	nymph
24N10DK	DK	nymph
4L10DK	DK	larva
53AMDK	DK	male
44AMDK	DK	male
40AFDK	DK	female
8L10DK	DK	larva
41AMDK	DK	male
39AFDK	DK	female
22N10DK	DK	nymph
42AMDK	DK	male
6L10DK	DK	larva
43AMDK	DK	male
253L10BU	BU	larva
254L10BU	BU	larva
255L10BU	BU	larva
256L10BU	BU	larva
257L10BU	BU	larva
259L10BU	BU	larva
266N5BU	BU	nymph
268N5BU	BU	nymph
271N5BU	BU	nymph
272N10BU	BU	nymph
274N10BU	BU	nymph
275N10BU	BU	nymph
290AFBU	BU	female
292AFBU	BU	female
293AFBU	BU	female
294AFBU	BU	female
295AFBU	BU	female
297AFBU	BU	female
300AMBU	BU	male
301AMBU	BU	male
302AMBU	BU	male
303AMBU	BU	male
304AMBU	BU	male
308AMBU	BU	male
