# Supplementary material for: Quantitative microbial population study reveals geographical differences in bacterial symbionts of Ixodes ricinus
Source: Microbiome. 2022 Aug 4;10:120. doi: 10.1186/s40168-022-01276-1 (PMC9351266; doi:10.1186/s40168-022-01276-1)
Supplement: Supplementary file 3 — Additional file 3: Table S4. Read counts for different taxa, including taxonomy per sample. Negative control samples included. Figure S1. Ordination of community composition with uncorrected abundances. Figure S2. Rarefaction curve of samples coloured by quartile of total bacterial load. Figure S3. Abundances of bacterial phyla separated by quartiles of total bacterial load (16S rRNA content in ng/μL), unscaled (a) or scaled by total bacterial load (b). Table S5. Figure S4. Correlation of Shannon diversity of the unrarefied data to (a) sequencing depth and (b) total bacterial load. Figure S5. Correlation of total bacterial load to (a) sequencing depth and (b) uncorrected count of contaminant sequences. Figure S6. The top 10 genera of negative controls versus the 25% lowest biomass samples. [file 40168_2022_1276_MOESM3_ESM.xlsx]

## Sheet: Table S4
Table S4. Read counts for different taxa, including taxonomy per sample. Negative control samples included.
Name	Taxonomy	Combined Abundance	Min	Max	Mean	Median	Std	Negative control	Negative control	184L10ZM	185L10ZM	186L10ZM	187L10ZM	188L10ZM	190L10ZM	197N5ZM	198N5ZM	201N5ZM	211N10ZM	212N10ZM	215N10ZM	221AFZM	223AFZM	225AFZM	228AFZM	230AFZM	232AFZM	234AMZM	235AMZM	239AMZM	243AMZW	245AMZW	249AMZW	140L10HD	141L10HD	142L10HD	143L10HD	147N5HD	148N5HD	153N5HD	157N10HD	158N10HD	159N10HD	162AFHD	163AFHD	164AFHD	165AFHD	166AFHD	167AFHD
GBKB01000906.322.1853	D_0__Bacteria, D_1__Firmicutes, D_2__Bacilli, D_3__Bacillales, D_4__Staphylococcaceae, D_5__Staphylococcus, D_6__Staphylococcus aureus	54	0	38	0.406015	0	3.56549	0	0	0	0	0	0	0	0	0	0	0	0	0	0	0	0	0	0	0	0	0	0	0	0	0	0	0	0	0	0	0	0	0	0	0	0	0	0	0	0	0	0
HM248444.1.1359	D_0__Bacteria, D_1__Proteobacteria, D_2__Gammaproteobacteria, D_3__Pseudomonadales, D_4__Moraxellaceae, D_5__Acinetobacter, D_6__uncultured bacterium	14	0	14	0.105263	0	1.21395	0	0	0	0	0	0	0	0	0	0	0	0	0	0	0	0	0	0	0	0	0	0	0	0	0	0	0	0	0	0	0	0	0	0	0	0	0	0	0	0	0	0
GU138374.1.1443	D_0__Bacteria, D_1__Bacteroidetes, D_2__Sphingobacteriia, D_3__Sphingobacteriales, D_4__Sphingobacteriaceae, D_5__Pedobacter, Ambiguous_taxa	58	0	32	0.43609	0	3.36279	0	0	0	0	0	0	0	0	0	0	0	0	0	0	0	0	0	0	0	0	0	0	1	0	0	0	0	0	0	0	0	0	0	0	0	0	0	0	0	0	0	0
GU208220.1.1467	D_0__Bacteria, D_1__Ignavibacteriae, D_2__Ignavibacteria, D_3__Ignavibacteriales, D_4__BSV26, Ambiguous_taxa, Ambiguous_taxa	8	0	8	0.0601504	0	0.693688	0	0	0	0	0	0	0	0	0	0	0	0	0	0	0	0	0	0	0	0	0	0	0	0	0	0	0	8	0	0	0	0	0	0	0	0	0	0	0	0	0	0
FJ904262.1.1477	D_0__Bacteria, D_1__Firmicutes, D_2__Clostridia, D_3__Clostridiales, D_4__Ruminococcaceae, D_5__Candidatus Soleaferrea, D_6__uncultured bacterium	7	0	7	0.0526316	0	0.606977	0	0	0	0	0	0	0	0	0	0	0	0	0	0	0	0	0	0	0	0	0	0	0	0	0	0	0	0	0	0	0	0	0	0	0	0	0	0	0	0	0	0
AB989860.1.1431	D_0__Bacteria, D_1__Planctomycetes, D_2__Planctomycetacia, D_3__Planctomycetales, D_4__Planctomycetaceae, D_5__Singulisphaera, D_6__uncultured bacterium	473	0	172	3.55639	0	16.9234	0	0	0	0	0	6	0	3	7	0	18	72	13	0	0	0	0	6	0	0	0	0	0	0	0	0	0	1	0	0	0	0	0	2	9	0	0	0	0	0	0	0
GU359111.1.1447	D_0__Bacteria, D_1__Bacteroidetes, D_2__Flavobacteriia, D_3__Flavobacteriales, D_4__Cryomorphaceae, D_5__Fluviicola, Ambiguous_taxa	5	0	5	0.037594	0	0.433555	0	0	0	0	0	0	0	0	0	0	0	0	0	0	0	0	0	0	0	0	0	0	0	0	0	0	0	0	0	0	0	0	0	0	0	0	0	0	0	0	0	0
FJ937929.1.1393	D_0__Bacteria, D_1__Proteobacteria, D_2__Gammaproteobacteria, D_3__Pseudomonadales, D_4__Pseudomonadaceae, D_5__Pseudomonas, D_6__Pseudomonas sp. LS227	193	0	58	1.45113	0	5.93585	1	2	0	1	58	0	0	0	0	0	0	1	1	0	0	0	0	0	1	0	0	0	0	0	0	0	0	11	3	4	0	3	0	0	2	2	1	0	2	1	2	0
FJ946535.1.1290	D_0__Bacteria, D_1__Cyanobacteria, D_2__Chloroplast, Ambiguous_taxa, Ambiguous_taxa, Ambiguous_taxa, Ambiguous_taxa	154	0	143	1.15789	0	12.4059	0	0	0	0	0	0	0	0	0	4	0	0	0	0	0	0	0	0	0	0	0	0	0	0	0	0	0	0	0	0	0	0	0	0	0	0	0	0	0	0	0	0
FJ946539.1.1290	D_0__Bacteria, D_1__Actinobacteria, D_2__Acidimicrobiia, D_3__Acidimicrobiales, D_4__Acidimicrobiaceae, D_5__uncultured, D_6__uncultured Actinomycetales bacterium	6	0	4	0.0451128	0	0.386606	0	0	0	0	0	0	0	0	4	0	0	0	0	0	0	0	0	0	0	0	0	0	0	0	0	0	0	0	0	0	0	0	0	0	0	0	0	0	0	0	0	0
FJ946541.1.1290	D_0__Bacteria, D_1__Acidobacteria, D_2__Blastocatellia, D_3__Blastocatellales, D_4__Blastocatellaceae (Subgroup 4), D_5__Blastocatella, D_6__uncultured bacterium gp4	88	0	42	0.661654	0	4.06926	0	0	0	0	0	0	0	0	42	0	0	0	7	0	0	0	0	0	0	0	0	0	0	0	0	0	0	0	0	0	0	0	0	0	0	0	0	0	0	0	0	0
FJ946566.1.1290	D_0__Bacteria, D_1__Proteobacteria, D_2__Betaproteobacteria, D_3__Neisseriales, D_4__Neisseriaceae, D_5__uncultured, D_6__uncultured beta proteobacterium	22	0	22	0.165414	0	1.90764	0	0	0	0	0	0	0	0	0	0	0	0	0	0	0	0	0	0	0	0	0	0	0	0	0	0	0	0	0	0	0	0	0	0	0	0	0	0	0	0	0	0
FJ946574.1.1290	D_0__Bacteria, D_1__Proteobacteria, D_2__Alphaproteobacteria, D_3__Rhizobiales, D_4__1174-901-12, D_5__uncultured Rhizobiales bacterium, D_6__uncultured Rhizobiales bacterium	204	0	59	1.53383	0	6.61787	0	0	0	0	0	0	0	0	0	0	0	0	26	0	0	1	0	0	13	0	0	0	0	0	0	4	0	0	0	0	0	5	11	0	0	0	0	0	0	0	0	0
FJ946586.1.1290	D_0__Bacteria, D_1__Bacteroidetes, D_2__Cytophagia, D_3__Cytophagales, D_4__Cytophagaceae, D_5__Spirosoma, D_6__uncultured Spirosoma sp.	8	0	8	0.0601504	0	0.693688	0	0	0	0	0	0	0	0	0	0	0	0	0	0	0	0	0	0	0	0	0	0	0	0	0	0	0	0	0	0	0	0	0	0	0	0	0	0	0	0	0	0
FJ946606.1.1290	D_0__Bacteria, D_1__Planctomycetes, D_2__Planctomycetacia, D_3__Planctomycetales, D_4__Planctomycetaceae, D_5__Singulisphaera, D_6__uncultured Planctomycetaceae bacterium	2	0	2	0.0150376	0	0.173422	0	0	0	0	0	0	0	0	0	0	0	0	0	0	0	0	0	0	0	0	0	0	0	0	0	0	0	0	0	0	0	0	0	0	0	0	0	0	0	0	0	0
FJ948822.1.1302	D_0__Bacteria, D_1__Proteobacteria, D_2__Alphaproteobacteria, D_3__Sphingomonadales, D_4__Sphingomonadaceae, D_5__Sphingomonas, D_6__Sphingomonas sp. DSV5M	30247	0	5905	227.421	19	750.438	0	0	0	0	0	0	1913	0	352	29	91	91	110	56	104	11	38	34	28	6	127	0	13	0	0	11	0	0	0	12	0	19	0	101	0	18	0	16	0	0	0	0
FJ950542.1.1459	D_0__Bacteria, D_1__Proteobacteria, D_2__Gammaproteobacteria, D_3__Pseudomonadales, D_4__Pseudomonadaceae, D_5__Pseudomonas, Ambiguous_taxa	3	0	2	0.0225564	0	0.193303	0	0	0	0	0	0	0	0	0	0	0	0	0	0	0	0	0	0	0	0	0	0	0	0	0	0	0	0	1	0	0	0	0	0	0	0	0	0	0	0	0	0
FJ950554.1.1398	D_0__Bacteria, D_1__Proteobacteria, D_2__Alphaproteobacteria, D_3__Rhizobiales, D_4__Brucellaceae, D_5__Pseudochrobactrum, D_6__Pseudochrobactrum asaccharolyticum	5	0	3	0.037594	0	0.311546	0	0	3	0	0	2	0	0	0	0	0	0	0	0	0	0	0	0	0	0	0	0	0	0	0	0	0	0	0	0	0	0	0	0	0	0	0	0	0	0	0	0
FJ950556.1.1446	D_0__Bacteria, D_1__Actinobacteria, D_2__Actinobacteria, D_3__Micrococcales, D_4__Micrococcaceae, D_5__Glutamicibacter, Ambiguous_taxa	19	0	19	0.142857	0	1.64751	0	0	0	0	0	0	0	0	0	0	0	0	0	0	0	0	0	0	0	0	0	0	0	0	0	0	0	0	0	0	0	0	0	0	0	0	0	0	0	0	0	0
FJ950558.1.1453	D_0__Bacteria, D_1__Proteobacteria, D_2__Gammaproteobacteria, D_3__Pseudomonadales, D_4__Pseudomonadaceae, D_5__Pseudomonas, Ambiguous_taxa	338580	6	13021	2545.71	1588	2677.89	8493	13021	1060	3120	685	818	1705	2122	776	336	1816	7164	1850	472	5625	58	2005	5243	1302	6536	50	59	57	6	1591	210	2915	2098	1215	2132	1596	2289	2451	1722	4158	5123	5696	400	8141	5466	7323	207
FJ950559.1.1441	D_0__Bacteria, D_1__Bacteroidetes, D_2__Sphingobacteriia, D_3__Sphingobacteriales, D_4__Sphingobacteriaceae, D_5__Sphingobacterium, D_6__Sphingobacterium sp. c49	5	0	5	0.037594	0	0.433555	0	0	0	0	0	5	0	0	0	0	0	0	0	0	0	0	0	0	0	0	0	0	0	0	0	0	0	0	0	0	0	0	0	0	0	0	0	0	0	0	0	0
FJ950567.1.1459	D_0__Bacteria, D_1__Proteobacteria, D_2__Gammaproteobacteria, D_3__Xanthomonadales, D_4__Xanthomonadaceae, D_5__Stenotrophomonas, D_6__Stenotrophomonas maltophilia	8445	0	3697	63.4962	0	357.435	0	0	0	0	0	0	0	0	0	0	0	0	0	0	0	0	0	0	1	1	0	0	0	0	0	0	0	0	0	0	0	0	0	0	0	0	0	0	0	0	0	0
FJ950652.1.1454	D_0__Bacteria, D_1__Proteobacteria, D_2__Gammaproteobacteria, D_3__Xanthomonadales, D_4__Xanthomonadaceae, D_5__Stenotrophomonas, Ambiguous_taxa	299	0	136	2.24812	0	13.8024	0	0	2	0	0	35	0	18	0	0	0	0	0	0	0	0	0	0	0	0	0	0	0	0	0	0	0	16	0	0	0	0	0	0	0	0	0	0	0	0	0	0
FJ950658.1.1471	D_0__Bacteria, D_1__Proteobacteria, D_2__Gammaproteobacteria, D_3__Pseudomonadales, D_4__Pseudomonadaceae, D_5__Pseudomonas, D_6__Pseudomonas fluorescens	29	0	3	0.218045	0	0.512545	0	2	0	0	1	0	0	0	0	0	0	3	0	0	2	0	0	1	0	1	0	0	0	0	0	0	0	0	0	0	0	0	1	0	0	0	0	0	0	0	0	0
FJ950690.1.1448	D_0__Bacteria, D_1__Proteobacteria, D_2__Gammaproteobacteria, D_3__Pseudomonadales, D_4__Pseudomonadaceae, D_5__Pseudomonas, Ambiguous_taxa	147	0	56	1.10526	0	6.1005	0	0	0	0	0	0	0	0	0	0	0	0	0	0	0	0	0	0	0	0	0	0	0	0	0	0	0	0	0	0	0	0	0	0	0	0	0	0	0	0	0	0
GU455056.1.1464	D_0__Bacteria, D_1__Planctomycetes, D_2__Planctomycetacia, D_3__Planctomycetales, D_4__Planctomycetaceae, D_5__Gemmata, Ambiguous_taxa	3	0	3	0.0225564	0	0.260133	0	0	0	0	0	0	0	0	0	0	0	0	0	0	0	0	0	0	0	0	0	0	0	0	0	0	0	0	0	0	0	0	0	0	0	0	0	0	0	0	0	0
FJ957443.1.1492	D_0__Bacteria, D_1__Actinobacteria, D_2__Actinobacteria, D_3__Propionibacteriales, D_4__Propionibacteriaceae, D_5__Propionibacterium, D_6__uncultured bacterium	5270	0	938	39.6241	16	91.1994	229	69	46	51	50	69	75	73	9	0	21	1	8	0	107	0	24	30	0	0	3	0	0	0	23	2	54	39	16	155	14	213	147	0	73	173	21	9	0	27	27	3
FJ957497.1.1475	D_0__Bacteria, D_1__Firmicutes, D_2__Bacilli, D_3__Bacillales, D_4__Staphylococcaceae, D_5__Staphylococcus, D_6__uncultured Staphylococcus sp.	63	0	63	0.473684	0	5.46279	0	63	0	0	0	0	0	0	0	0	0	0	0	0	0	0	0	0	0	0	0	0	0	0	0	0	0	0	0	0	0	0	0	0	0	0	0	0	0	0	0	0
FJ957511.1.1474	D_0__Bacteria, D_1__Firmicutes, D_2__Bacilli, D_3__Bacillales, D_4__Staphylococcaceae, D_5__Staphylococcus, Ambiguous_taxa	1061	0	129	7.97744	0	18.2933	7	0	0	0	0	29	8	49	0	0	0	0	3	5	0	0	3	0	16	0	0	0	0	0	0	0	0	0	0	38	22	0	32	0	24	0	0	7	129	0	0	19
GU550579.1.1244	D_0__Bacteria, D_1__Actinobacteria, D_2__Actinobacteria, D_3__Streptomycetales, D_4__Streptomycetaceae, D_5__Streptomyces, Ambiguous_taxa	11	0	5	0.0827068	0	0.53718	0	0	0	0	0	0	0	0	0	0	0	0	0	0	0	0	0	0	0	0	0	0	0	0	0	0	0	0	0	0	0	0	0	0	0	0	0	0	0	0	0	0
FJ957842.1.1452	D_0__Bacteria, D_1__Actinobacteria, D_2__Actinobacteria, D_3__Propionibacteriales, D_4__Propionibacteriaceae, D_5__Propionibacterium, D_6__uncultured bacterium	2	0	1	0.0150376	0	0.122162	0	0	0	0	0	0	0	0	0	0	0	0	0	0	0	0	0	0	0	0	0	0	0	0	0	0	0	0	0	0	0	1	0	0	0	1	0	0	0	0	0	0
FJ973521.1.1467	D_0__Bacteria, D_1__Proteobacteria, D_2__Gammaproteobacteria, D_3__Oceanospirillales, D_4__Halomonadaceae, D_5__Halomonas, Ambiguous_taxa	18	0	6	0.135338	0	0.587521	0	0	0	0	0	0	0	0	0	0	0	0	1	0	0	0	0	0	0	0	0	0	0	0	0	0	0	0	0	0	0	0	6	0	1	0	0	0	1	0	0	0
ALVM01000010.5876738.5878205	D_0__Bacteria, D_1__Cyanobacteria, D_2__Cyanobacteria, D_3__SubsectionIII, D_4__FamilyI, D_5__Leptolyngbya, Ambiguous_taxa	6	0	6	0.0451128	0	0.520266	0	0	0	0	0	0	0	0	0	0	0	0	0	0	0	0	0	0	0	0	0	0	0	0	0	0	0	6	0	0	0	0	0	0	0	0	0	0	0	0	0	0
FJ979850.1.1328	D_0__Bacteria, D_1__Proteobacteria, D_2__Alphaproteobacteria, D_3__Rhodospirillales, D_4__Acetobacteraceae, D_5__Roseomonas, Ambiguous_taxa	234	0	96	1.7594	0	9.25984	0	0	0	0	0	0	0	0	0	0	0	0	0	4	0	0	20	0	22	0	0	1	0	0	96	0	0	0	0	0	0	0	0	0	0	0	0	0	0	0	0	0
FJ979862.1.1379	D_0__Bacteria, D_1__Bacteroidetes, D_2__Sphingobacteriia, D_3__Sphingobacteriales, D_4__Sphingobacteriaceae, D_5__Pedobacter, D_6__Sphingobacterium sp. tsz34	63	0	37	0.473684	0	3.50882	0	0	0	0	0	0	0	0	0	0	0	0	0	0	0	0	0	0	0	0	0	0	0	0	0	0	0	0	0	0	0	0	0	0	0	0	0	0	0	0	0	0
FJ983030.1.1532	D_0__Bacteria, D_1__Bacteroidetes, D_2__Bacteroidia, D_3__Bacteroidales, D_4__Prevotellaceae, D_5__Prevotella, D_6__uncultured bacterium	3	0	3	0.0225564	0	0.260133	0	0	0	0	0	0	0	0	0	0	0	0	0	0	0	0	0	0	0	0	0	0	0	0	0	0	0	0	0	0	0	0	0	0	0	0	0	0	0	0	0	0
FJ983094.1.1542	D_0__Bacteria, D_1__Firmicutes, D_2__Bacilli, D_3__Lactobacillales, D_4__Streptococcaceae, D_5__Streptococcus, D_6__uncultured bacterium	2	0	2	0.0150376	0	0.173422	0	0	0	0	0	0	0	0	0	0	0	0	0	0	0	0	0	0	0	0	0	0	0	0	0	0	0	0	0	0	0	0	2	0	0	0	0	0	0	0	0	0
FJ984608.1.1357	D_0__Bacteria, D_1__Proteobacteria, D_2__Gammaproteobacteria, D_3__Pseudomonadales, D_4__Pseudomonadaceae, D_5__Pseudomonas, D_6__Pseudomonas sp. gyq14	35	0	2	0.263158	0	0.535055	2	0	0	0	1	1	0	0	0	0	1	0	0	0	1	0	0	0	1	1	0	0	0	0	0	0	0	0	0	0	0	0	1	0	1	2	0	0	0	1	0	0
FKEX01000004.14.1517	D_0__Bacteria, D_1__Proteobacteria, D_2__Gammaproteobacteria, D_3__Enterobacteriales, D_4__Enterobacteriaceae, D_5__Enterobacter, Ambiguous_taxa	15	0	8	0.112782	0	0.775126	0	0	8	0	0	0	0	0	0	0	0	0	0	0	0	0	0	0	0	0	0	0	0	0	0	0	0	0	0	0	0	0	0	0	0	0	0	0	0	0	0	0
FKGW01000125.152.1603	D_0__Bacteria, D_1__Proteobacteria, D_2__Gammaproteobacteria, D_3__Enterobacteriales, D_4__Enterobacteriaceae, Ambiguous_taxa, Ambiguous_taxa	36467	0	36448	274.188	0	3160.43	0	0	0	0	0	0	1	0	0	0	0	0	0	0	0	0	0	0	0	0	0	0	0	0	0	0	0	15	0	0	0	0	0	0	0	0	0	0	0	0	0	0
FLKC01000026.136.1601	D_0__Bacteria, D_1__Firmicutes, D_2__Clostridia, D_3__Clostridiales, D_4__Lachnospiraceae, D_5__Blautia, D_6__Ruminococcus sp. Marseille-P328	42	0	19	0.315789	0	2.03145	0	0	0	0	0	0	0	0	0	0	0	0	0	0	0	0	0	0	0	0	0	0	0	0	0	0	0	4	0	0	0	0	0	0	0	0	0	0	0	0	0	0
FM173271.1.1513	D_0__Bacteria, D_1__Bacteroidetes, D_2__Flavobacteriia, D_3__Flavobacteriales, D_4__Flavobacteriaceae, D_5__Flavobacterium, Ambiguous_taxa	85	0	85	0.639098	0	7.37043	0	0	0	0	0	0	0	0	0	0	0	0	0	0	0	0	0	0	0	0	0	0	0	0	0	0	0	0	0	0	0	0	0	0	0	0	0	0	0	0	0	0
FM200901.1.1365	D_0__Bacteria, D_1__Proteobacteria, D_2__Alphaproteobacteria, D_3__Caulobacterales, D_4__Hyphomonadaceae, D_5__Woodsholea, D_6__uncultured bacterium	2	0	2	0.0150376	0	0.173422	0	0	0	0	0	0	0	0	0	0	0	0	0	0	0	0	0	0	0	0	0	0	0	0	0	0	0	0	0	0	0	0	0	0	0	0	0	0	0	0	0	0
FM201052.1.1344	D_0__Bacteria, D_1__Proteobacteria, D_2__Alphaproteobacteria, D_3__Sphingomonadales, D_4__Sphingomonadaceae, D_5__Sphingopyxis, Ambiguous_taxa	55	0	55	0.413534	0	4.7691	0	0	0	0	0	0	0	0	0	0	0	0	0	0	0	0	0	0	0	0	0	0	0	0	0	0	0	0	0	0	0	0	0	0	0	0	0	0	0	0	0	0
GU940693.1.1344	D_0__Bacteria, D_1__Firmicutes, D_2__Bacilli, D_3__Lactobacillales, D_4__Streptococcaceae, D_5__Lactococcus, Ambiguous_taxa	2	0	1	0.0150376	0	0.122162	0	0	0	0	0	0	0	0	0	0	0	0	0	0	0	0	0	0	0	0	0	0	0	0	0	0	0	0	0	0	0	0	0	0	0	0	0	0	0	0	0	0
FM201202.1.1336	D_0__Bacteria, D_1__Proteobacteria, D_2__Alphaproteobacteria, D_3__Caulobacterales, D_4__Hyphomonadaceae, D_5__uncultured, D_6__uncultured bacterium	4	0	4	0.0300752	0	0.346844	0	0	0	0	4	0	0	0	0	0	0	0	0	0	0	0	0	0	0	0	0	0	0	0	0	0	0	0	0	0	0	0	0	0	0	0	0	0	0	0	0	0
FM206305.1.1296	D_0__Bacteria, D_1__Proteobacteria, D_2__Betaproteobacteria, D_3__Burkholderiales, D_4__Oxalobacteraceae, D_5__Duganella, D_6__uncultured bacterium	215	0	68	1.61654	0	8.64951	0	68	0	0	0	0	2	0	0	0	0	0	0	0	0	0	0	0	0	0	0	0	0	0	0	0	0	0	0	0	0	0	0	0	0	0	0	0	0	0	0	0
FM209306.1.1494	D_0__Bacteria, D_1__Proteobacteria, D_2__Betaproteobacteria, D_3__Burkholderiales, D_4__Oxalobacteraceae, D_5__Noviherbaspirillum, Ambiguous_taxa	7	0	7	0.0526316	0	0.606977	0	0	0	0	0	0	0	0	0	0	0	0	0	0	0	0	0	0	0	0	0	0	0	0	0	0	0	0	0	0	0	0	7	0	0	0	0	0	0	0	0	0
FM209357.1.1460	D_0__Bacteria, D_1__Proteobacteria, D_2__Alphaproteobacteria, D_3__Sphingomonadales, D_4__Sphingomonadaceae, D_5__Sphingopyxis, D_6__uncultured bacterium	8	0	8	0.0601504	0	0.693688	0	0	0	0	0	0	0	0	0	0	0	0	0	0	0	0	0	0	0	0	0	0	0	0	0	0	0	0	0	0	0	0	0	0	0	0	0	0	0	0	0	0
FM211709.1.1465	D_0__Bacteria, D_1__Proteobacteria, D_2__Alphaproteobacteria, D_3__Sphingomonadales, D_4__Sphingomonadaceae, D_5__Sphingomonas, Ambiguous_taxa	279	0	77	2.09774	0	8.25252	0	0	8	0	0	6	24	0	21	13	14	0	77	0	0	0	0	0	0	0	0	0	0	0	0	2	0	0	0	0	0	0	0	0	0	23	0	0	0	0	0	0
FM213003.1.1476	D_0__Bacteria, D_1__Proteobacteria, D_2__Gammaproteobacteria, D_3__Xanthomonadales, D_4__Xanthomonadaceae, D_5__Tahibacter, D_6__uncultured bacterium	130	0	130	0.977444	0	11.2724	0	0	0	0	0	0	0	0	0	0	0	0	0	0	0	0	0	0	0	0	0	0	0	0	0	0	0	0	0	0	0	0	0	0	0	0	0	0	0	0	0	0
GU940797.1.1396	D_0__Bacteria, D_1__Proteobacteria, D_2__Gammaproteobacteria, D_3__Enterobacteriales, D_4__Enterobacteriaceae, D_5__Hafnia-Obesumbacterium, Ambiguous_taxa	14	0	14	0.105263	0	1.21395	0	0	0	0	0	0	0	14	0	0	0	0	0	0	0	0	0	0	0	0	0	0	0	0	0	0	0	0	0	0	0	0	0	0	0	0	0	0	0	0	0	0
FM213392.1.1485	D_0__Bacteria, D_1__Actinobacteria, D_2__Actinobacteria, D_3__Micrococcales, D_4__Micrococcaceae, D_5__Arthrobacter, D_6__Arthrobacter globiformis	32	0	14	0.240602	0	1.72833	0	0	0	0	0	0	0	0	0	0	0	0	0	0	0	0	0	3	0	0	0	0	0	0	0	0	0	0	0	0	0	0	0	0	0	0	0	0	0	0	0	0
GU940854.1.1352	D_0__Bacteria, D_1__Proteobacteria, D_2__Alphaproteobacteria, D_3__Rhizobiales, D_4__Beijerinckiaceae, D_5__Methylocella, Ambiguous_taxa	33288	0	2062	250.286	32	447.351	0	0	115	80	67	0	0	49	308	310	1837	2062	1928	135	306	28	21	1274	374	159	19	58	64	3	217	571	10	75	0	0	18	129	129	28	3	24	0	0	83	0	0	0
FM865680.1.1278	D_0__Bacteria, D_1__Actinobacteria, D_2__Actinobacteria, D_3__Propionibacteriales, D_4__Nocardioidaceae, D_5__Nocardioides, D_6__uncultured Nocardioides sp.	110	0	110	0.827068	0	9.53821	0	0	0	0	0	0	0	0	0	0	0	0	0	0	0	0	0	0	0	0	0	0	0	0	0	0	0	110	0	0	0	0	0	0	0	0	0	0	0	0	0	0
FM865684.1.1487	D_0__Bacteria, D_1__Actinobacteria, D_2__Actinobacteria, D_3__Corynebacteriales, D_4__Mycobacteriaceae, D_5__Mycobacterium, Ambiguous_taxa	308	0	42	2.31579	0	7.88206	0	0	0	12	16	0	0	8	0	0	0	0	0	0	0	0	0	0	0	0	0	0	0	0	0	0	0	12	1	9	0	0	0	0	0	0	0	0	0	0	0	0
FM865905.1.1392	D_0__Bacteria, D_1__Firmicutes, D_2__Clostridia, D_3__Clostridiales, D_4__Clostridiaceae 1, D_5__Clostridium sensu stricto 1, D_6__Clostridium sp. AG04-3	69	0	69	0.518797	0	5.98306	0	0	0	0	0	0	0	0	0	0	0	69	0	0	0	0	0	0	0	0	0	0	0	0	0	0	0	0	0	0	0	0	0	0	0	0	0	0	0	0	0	0
FM872541.1.1437	D_0__Bacteria, D_1__Proteobacteria, D_2__Alphaproteobacteria, D_3__Rhizobiales, D_4__Aurantimonadaceae, Ambiguous_taxa, Ambiguous_taxa	2	0	1	0.0150376	0	0.122162	0	0	0	0	0	0	0	0	0	0	0	0	0	0	0	0	0	0	0	1	0	0	0	0	0	0	0	0	0	0	0	0	0	0	0	0	0	0	0	0	0	0
FM872588.1.1451	D_0__Bacteria, D_1__Proteobacteria, D_2__Alphaproteobacteria, D_3__Rhodospirillales, D_4__Acetobacteraceae, D_5__Acidiphilium, D_6__uncultured bacterium	22	0	12	0.165414	0	1.12936	0	0	0	0	0	0	0	0	0	0	0	0	0	0	0	0	0	0	0	0	0	0	0	0	0	0	0	0	0	0	0	0	0	0	0	0	0	0	0	0	0	0
FM872722.1.1460	D_0__Bacteria, D_1__Deinococcus-Thermus, D_2__Deinococci, D_3__Deinococcales, D_4__Deinococcaceae, D_5__Deinococcus, Ambiguous_taxa	3	0	3	0.0225564	0	0.260133	0	0	0	0	0	0	0	0	0	0	0	0	0	0	0	0	0	0	0	0	0	0	0	0	0	0	0	0	0	0	0	0	0	0	0	0	0	0	0	0	0	0
FM872738.1.1487	D_0__Bacteria, D_1__Proteobacteria, D_2__Betaproteobacteria, D_3__Burkholderiales, D_4__Burkholderiaceae, D_5__Burkholderia-Paraburkholderia, D_6__uncultured bacterium	882	0	523	6.63158	0	48.5763	0	0	1	0	0	2	0	0	4	0	0	0	9	0	0	0	0	0	0	0	0	0	1	0	0	0	0	0	0	38	0	0	0	17	0	0	0	0	0	0	0	0
FM872825.1.1419	D_0__Bacteria, D_1__Proteobacteria, D_2__Alphaproteobacteria, D_3__Rhodobacterales, D_4__Rhodobacteraceae, D_5__Rubellimicrobium, D_6__uncultured bacterium	18	0	18	0.135338	0	1.5608	0	0	0	0	0	0	0	0	0	0	0	0	0	0	0	0	0	0	0	0	0	0	0	0	0	0	0	18	0	0	0	0	0	0	0	0	0	0	0	0	0	0
FM872874.1.1470	D_0__Bacteria, D_1__Actinobacteria, D_2__Actinobacteria, D_3__Propionibacteriales, D_4__Propionibacteriaceae, Ambiguous_taxa, Ambiguous_taxa	10	0	10	0.075188	0	0.86711	0	0	0	0	0	0	0	0	0	0	0	0	0	0	0	0	0	0	0	0	0	0	0	0	0	0	0	0	0	0	0	0	0	0	0	0	0	0	0	0	0	0
FM872904.1.1438	D_0__Bacteria, D_1__Proteobacteria, D_2__Alphaproteobacteria, D_3__Rhodospirillales, D_4__Acetobacteraceae, D_5__Roseomonas, Ambiguous_taxa	4	0	4	0.0300752	0	0.346844	0	0	0	0	0	0	0	0	0	0	0	0	0	0	0	0	0	0	0	0	0	0	0	0	0	0	0	0	0	0	0	0	0	0	0	0	0	0	0	0	0	0
FM872931.1.1445	D_0__Bacteria, D_1__Proteobacteria, D_2__Alphaproteobacteria, D_3__Rhodospirillales, D_4__Rhodospirillales Incertae Sedis, D_5__Candidatus Alysiosphaera, Ambiguous_taxa	4	0	4	0.0300752	0	0.346844	0	0	0	0	0	0	0	0	0	0	0	0	0	0	0	0	0	0	0	0	0	0	0	0	0	0	0	0	0	0	0	0	0	0	0	0	0	0	0	0	0	0
FM872981.1.1508	D_0__Bacteria, D_1__Proteobacteria, D_2__Deltaproteobacteria, D_3__Myxococcales, D_4__Polyangiaceae, D_5__Sorangium, Ambiguous_taxa	30	0	22	0.225564	0	1.96799	0	0	0	0	0	0	0	0	0	0	0	0	0	0	0	0	0	0	0	0	0	0	0	0	0	0	0	0	0	0	0	0	0	0	0	0	0	0	0	0	0	0
FM873225.1.1443	D_0__Bacteria, D_1__Proteobacteria, D_2__Alphaproteobacteria, D_3__Rhodospirillales, D_4__Acetobacteraceae, D_5__Acidiphilium, D_6__uncultured bacterium	7778	0	845	58.4812	0	150.304	0	0	0	0	6	0	24	0	50	8	27	0	221	0	0	0	0	32	0	0	7	0	0	0	48	7	0	0	0	0	20	21	0	0	19	17	0	0	0	0	0	0
FM873313.1.1441	D_0__Bacteria, D_1__Proteobacteria, D_2__Alphaproteobacteria, D_3__Sphingomonadales, D_4__Erythrobacteraceae, D_5__Altererythrobacter, Ambiguous_taxa	30	0	30	0.225564	0	2.60133	0	0	0	0	0	0	0	0	0	0	0	0	0	0	0	0	0	0	0	0	0	0	0	0	0	0	0	0	0	0	0	0	0	0	0	0	0	0	0	0	0	0
FM873348.1.1493	D_0__Bacteria, D_1__Actinobacteria, D_2__Actinobacteria, D_3__Propionibacteriales, D_4__Nocardioidaceae, D_5__Nocardioides, D_6__uncultured bacterium	98	0	98	0.736842	0	8.49768	0	98	0	0	0	0	0	0	0	0	0	0	0	0	0	0	0	0	0	0	0	0	0	0	0	0	0	0	0	0	0	0	0	0	0	0	0	0	0	0	0	0
FM873826.1.1506	D_0__Bacteria, D_1__Firmicutes, D_2__Bacilli, D_3__Bacillales, D_4__Staphylococcaceae, D_5__Staphylococcus, D_6__uncultured bacterium	5	0	5	0.037594	0	0.433555	0	0	0	0	0	0	0	0	0	0	0	0	0	0	0	0	0	0	0	0	0	0	0	0	0	0	0	0	0	0	0	0	0	5	0	0	0	0	0	0	0	0
FM874262.1.1439	D_0__Bacteria, D_1__Proteobacteria, D_2__Alphaproteobacteria, D_3__Rhodospirillales, D_4__Acetobacteraceae, D_5__uncultured, Ambiguous_taxa	11	0	11	0.0827068	0	0.953821	0	0	0	0	0	0	0	0	0	0	0	0	0	0	0	0	0	0	0	0	0	0	0	0	0	0	0	0	0	0	0	0	0	0	0	0	0	0	0	0	0	0
FM874383.1.1445	D_0__Bacteria, D_1__Proteobacteria, D_2__Alphaproteobacteria, D_3__Rhodospirillales, D_4__Acetobacteraceae, D_5__uncultured, D_6__uncultured bacterium	233	0	52	1.75188	0	7.22308	0	0	0	0	0	0	0	0	0	0	0	0	0	0	0	0	0	0	0	0	0	0	0	0	0	0	0	0	0	0	0	0	0	0	0	0	0	0	0	0	0	0
FM874392.1.1503	D_0__Bacteria, D_1__Firmicutes, D_2__Bacilli, D_3__Lactobacillales, D_4__Aerococcaceae, D_5__Facklamia, D_6__uncultured bacterium	9	0	9	0.0676692	0	0.780399	0	0	0	0	0	0	0	0	0	0	0	0	0	0	0	0	0	0	0	0	0	0	0	0	0	0	0	0	0	0	0	0	0	0	0	0	0	0	0	0	0	0
FM874498.1.1458	D_0__Bacteria, D_1__Proteobacteria, D_2__Alphaproteobacteria, D_3__Rhodospirillales, D_4__Acetobacteraceae, D_5__Acidiphilium, D_6__uncultured bacterium	251	0	97	1.88722	0	9.50411	0	0	0	0	0	0	0	0	11	0	0	0	0	0	97	0	0	0	17	0	0	0	0	0	0	0	0	0	0	0	0	0	0	7	0	21	0	0	0	0	0	0
FM887037.1.1451	D_0__Bacteria, D_1__Proteobacteria, D_2__Gammaproteobacteria, D_3__Alteromonadales, D_4__Shewanellaceae, D_5__Shewanella, D_6__Shewanella haliotis	6	0	2	0.0451128	0	0.241982	0	0	0	0	0	0	0	0	0	0	0	0	1	0	0	0	0	0	0	0	0	0	0	0	0	0	0	0	0	0	0	0	0	0	0	0	0	0	0	0	0	0
FM958423.1.1415	D_0__Bacteria, D_1__Proteobacteria, D_2__Alphaproteobacteria, D_3__Sphingomonadales, D_4__Sphingomonadaceae, D_5__Sphingomonas, Ambiguous_taxa	696	0	313	5.23308	0	29.2144	0	0	0	0	13	0	0	0	8	0	11	0	0	0	0	0	0	0	0	0	0	0	0	0	0	0	0	0	0	22	0	0	0	0	0	0	0	0	0	0	0	0
FM994916.1.1462	D_0__Bacteria, D_1__Ignavibacteriae, D_2__Ignavibacteria, D_3__Ignavibacteriales, D_4__IheB3-7, D_5__uncultured bacterium, D_6__uncultured bacterium	11	0	11	0.0827068	0	0.953821	0	0	0	0	0	0	0	0	0	0	0	0	0	0	0	0	0	0	0	0	0	0	0	0	0	0	0	0	0	0	0	0	0	0	0	0	0	0	0	0	0	0
FM995667.1.1469	D_0__Bacteria, D_1__Bacteroidetes, D_2__Bacteroidia, D_3__Bacteroidales, D_4__Prevotellaceae, D_5__Prevotella 7, Ambiguous_taxa	4	0	4	0.0300752	0	0.346844	0	0	0	0	0	0	0	0	0	0	0	0	0	0	0	0	0	0	0	0	0	0	0	0	0	0	0	0	0	0	0	0	0	0	0	0	0	0	0	0	0	0
BBPL01000138.12.1510	D_0__Bacteria, D_1__Actinobacteria, D_2__Actinobacteria, D_3__Streptomycetales, D_4__Streptomycetaceae, D_5__Streptacidiphilus, Ambiguous_taxa	111	0	34	0.834586	0	4.02489	0	0	0	0	9	0	22	14	0	0	12	0	34	0	0	0	0	0	0	0	0	0	0	0	0	0	0	0	0	0	0	0	0	0	0	0	0	0	0	0	0	0
FN391026.1.1431	D_0__Bacteria, D_1__Planctomycetes, D_2__Planctomycetacia, D_3__Planctomycetales, D_4__Planctomycetaceae, D_5__Singulisphaera, D_6__Singulisphaera rosea	17	0	13	0.12782	0	1.17688	0	0	0	0	0	0	0	0	0	0	0	0	0	0	0	0	0	0	0	0	0	0	0	0	0	0	0	0	0	0	4	0	13	0	0	0	0	0	0	0	0	0
FN391826.1.1458	D_0__Bacteria, D_1__Acidobacteria, D_2__Acidobacteria, D_3__Acidobacteriales, D_4__Acidobacteriaceae (Subgroup 1), D_5__uncultured, D_6__uncultured bacterium	17	0	9	0.12782	0	1.0402	0	0	0	0	0	0	8	0	0	0	0	0	0	0	0	0	0	0	0	0	0	0	0	0	0	0	0	0	0	0	0	0	0	9	0	0	0	0	0	0	0	0
FN391839.1.1452	D_0__Bacteria, D_1__Acidobacteria, D_2__Acidobacteria, D_3__Acidobacteriales, D_4__Acidobacteriaceae (Subgroup 1), D_5__uncultured, D_6__uncultured bacterium	7	0	7	0.0526316	0	0.606977	0	0	0	0	0	0	0	0	0	0	0	0	0	0	0	0	0	0	0	0	0	0	0	0	0	0	0	0	0	0	0	0	0	0	0	0	0	0	0	0	0	0
FN396945.1.1346	D_0__Bacteria, D_1__Bacteroidetes, D_2__Sphingobacteriia, D_3__Sphingobacteriales, D_4__Chitinophagaceae, D_5__Chitinophaga, D_6__uncultured bacterium	11	0	11	0.0827068	0	0.953821	0	0	0	0	0	0	0	0	0	0	0	0	0	0	0	0	0	0	0	0	0	0	0	0	0	0	0	11	0	0	0	0	0	0	0	0	0	0	0	0	0	0
FN421482.1.1370	D_0__Bacteria, D_1__Proteobacteria, D_2__Alphaproteobacteria, D_3__Sphingomonadales, D_4__Sphingomonadaceae, D_5__Zymomonas, Ambiguous_taxa	91	0	52	0.684211	0	5.09213	0	0	0	0	0	0	0	0	0	0	0	0	0	1	0	0	0	0	0	0	0	0	0	0	0	0	0	0	0	0	0	0	0	0	0	0	0	0	0	0	0	0
FN421483.1.1384	D_0__Bacteria, D_1__Bacteroidetes, D_2__Cytophagia, D_3__Cytophagales, D_4__Cytophagaceae, D_5__Dyadobacter, D_6__uncultured bacterium	115	0	28	0.864662	0	3.59246	0	0	11	0	0	0	0	0	5	0	0	0	24	0	0	0	0	0	0	0	0	0	0	0	0	0	0	0	0	0	0	0	0	0	0	0	0	0	0	0	0	0
FN421491.1.1369	D_0__Bacteria, D_1__Proteobacteria, D_2__Alphaproteobacteria, D_3__Sphingomonadales, D_4__Sphingomonadaceae, D_5__Sphingomonas, D_6__uncultured bacterium	1143	0	302	8.59398	0	36.0587	0	0	0	0	0	0	2	0	0	1	0	0	0	8	0	0	0	0	0	0	14	0	0	0	0	0	0	0	0	0	18	0	0	0	0	0	0	0	0	0	0	0
FN421499.1.1384	D_0__Bacteria, D_1__Bacteroidetes, D_2__Cytophagia, D_3__Cytophagales, D_4__Cytophagaceae, D_5__Hymenobacter, D_6__uncultured bacterium	102	0	30	0.766917	0	4.1137	0	0	0	0	0	0	30	0	19	0	0	0	0	0	0	0	0	0	0	0	1	0	0	0	0	0	0	0	0	0	0	0	0	0	0	0	0	0	0	0	0	0
FN421505.1.1373	D_0__Bacteria, D_1__Actinobacteria, D_2__Actinobacteria, D_3__Kineosporiales, D_4__Kineosporiaceae, D_5__Quadrisphaera, D_6__uncultured bacterium	2	0	2	0.0150376	0	0.173422	0	0	0	0	0	0	0	0	0	0	0	0	0	0	0	0	0	0	0	0	0	0	0	0	0	0	0	0	0	0	0	0	0	0	0	0	0	0	0	0	0	0
FN421512.1.1361	D_0__Bacteria, D_1__Proteobacteria, D_2__Alphaproteobacteria, D_3__Rhizobiales, D_4__Hyphomicrobiaceae, D_5__Devosia, D_6__uncultured bacterium	8	0	8	0.0601504	0	0.693688	0	0	0	0	8	0	0	0	0	0	0	0	0	0	0	0	0	0	0	0	0	0	0	0	0	0	0	0	0	0	0	0	0	0	0	0	0	0	0	0	0	0
FN421520.1.1400	D_0__Bacteria, D_1__Actinobacteria, D_2__Actinobacteria, D_3__Corynebacteriales, D_4__Nocardiaceae, D_5__Rhodococcus, D_6__uncultured bacterium	6	0	2	0.0451128	0	0.27149	0	0	0	0	0	0	0	0	0	0	0	0	0	0	0	0	0	0	0	0	0	0	0	0	1	0	0	0	0	0	0	0	0	0	0	0	0	0	0	0	0	0
FN421528.1.1392	D_0__Bacteria, D_1__Bacteroidetes, D_2__Cytophagia, D_3__Cytophagales, D_4__Cytophagaceae, D_5__Dyadobacter, D_6__uncultured bacterium	5	0	5	0.037594	0	0.433555	0	0	0	0	0	0	0	0	0	0	0	0	0	0	0	0	0	0	0	0	0	0	0	0	0	0	0	0	0	0	0	0	0	0	0	0	0	0	0	0	0	0
FN421530.1.1366	D_0__Bacteria, D_1__Proteobacteria, D_2__Alphaproteobacteria, D_3__Sphingomonadales, D_4__Sphingomonadaceae, D_5__Sphingomonas, D_6__uncultured bacterium	17	0	4	0.12782	0	0.498688	0	0	0	0	0	0	0	0	0	0	1	0	0	0	0	0	0	0	0	0	0	0	0	0	0	0	0	0	0	0	0	0	0	0	0	0	0	0	0	0	0	0
FN421531.1.1413	D_0__Bacteria, D_1__Proteobacteria, D_2__Gammaproteobacteria, D_3__Pseudomonadales, D_4__Pseudomonadaceae, D_5__Pseudomonas, Ambiguous_taxa	449	0	223	3.37594	0	20.3978	0	0	0	0	0	0	0	0	0	0	0	0	0	4	0	0	0	0	0	0	0	0	0	0	3	0	0	0	0	0	0	0	0	0	0	24	0	0	0	0	0	0
FN421534.1.1365	D_0__Bacteria, D_1__Proteobacteria, D_2__Alphaproteobacteria, D_3__Sphingomonadales, D_4__Sphingomonadaceae, D_5__Sphingomonas, D_6__uncultured bacterium	2	0	1	0.0150376	0	0.122162	0	0	0	0	0	0	0	0	0	0	0	0	0	0	0	0	0	0	0	0	0	0	0	0	0	0	0	0	0	0	0	0	0	0	0	0	0	0	0	0	0	0
FN421544.1.1359	D_0__Bacteria, D_1__Proteobacteria, D_2__Alphaproteobacteria, D_3__Rhizobiales, D_4__Aurantimonadaceae, D_5__Aureimonas, D_6__uncultured bacterium	719	0	195	5.40602	0	24.7958	0	0	0	0	0	0	0	0	0	3	0	0	0	0	0	0	0	0	0	30	1	1	0	0	195	1	0	0	0	0	0	0	0	0	0	0	0	0	0	0	0	0
FN421556.1.1367	D_0__Bacteria, D_1__Proteobacteria, D_2__Alphaproteobacteria, D_3__Sphingomonadales, D_4__Sphingomonadaceae, D_5__Sphingomonas, D_6__uncultured bacterium	2	0	1	0.0150376	0	0.122162	0	0	0	0	0	0	0	0	0	0	0	0	0	0	0	0	0	0	0	0	0	0	0	0	0	0	0	0	0	0	0	0	0	0	0	0	0	0	0	0	0	0
FN421559.1.1362	D_0__Bacteria, D_1__Proteobacteria, D_2__Alphaproteobacteria, D_3__Rhizobiales, D_4__Hyphomicrobiaceae, D_5__Devosia, D_6__uncultured bacterium	383	0	112	2.8797	0	13.8936	0	0	0	0	1	0	0	0	0	0	0	0	46	0	0	0	0	0	7	0	0	0	2	0	7	8	0	0	0	0	0	0	0	0	0	0	0	0	0	0	0	0
FN421562.1.1366	D_0__Bacteria, D_1__Proteobacteria, D_2__Alphaproteobacteria, D_3__Rhizobiales, D_4__Phyllobacteriaceae, D_5__Mesorhizobium, D_6__uncultured bacterium	68	0	47	0.511278	0	4.45111	0	0	0	0	21	47	0	0	0	0	0	0	0	0	0	0	0	0	0	0	0	0	0	0	0	0	0	0	0	0	0	0	0	0	0	0	0	0	0	0	0	0
FN421570.1.1364	D_0__Bacteria, D_1__Proteobacteria, D_2__Alphaproteobacteria, D_3__Rhizobiales, D_4__Hyphomicrobiaceae, D_5__Devosia, D_6__uncultured bacterium	38	0	9	0.285714	0	1.41727	0	0	0	0	0	0	0	0	0	0	0	0	0	0	0	0	0	0	0	0	0	0	0	0	0	0	0	0	0	0	0	0	0	0	0	0	0	0	0	0	0	0
FN421572.1.1366	D_0__Bacteria, D_1__Proteobacteria, D_2__Alphaproteobacteria, D_3__Rhizobiales, D_4__Hyphomicrobiaceae, D_5__Devosia, D_6__uncultured bacterium	42	0	27	0.315789	0	2.56541	0	0	0	0	0	0	0	0	0	0	0	0	0	0	0	0	0	0	0	0	0	0	0	0	0	0	0	0	0	0	0	0	0	0	0	0	0	0	0	0	0	0
FN421583.1.1384	D_0__Bacteria, D_1__Bacteroidetes, D_2__Cytophagia, D_3__Cytophagales, D_4__Cytophagaceae, D_5__Hymenobacter, D_6__uncultured bacterium	783	0	136	5.88722	0	21.2484	0	0	0	0	10	0	89	0	69	0	0	0	0	0	0	0	0	0	0	0	15	0	0	0	0	0	0	0	0	42	0	0	0	0	0	0	0	0	0	0	0	0
FN421585.1.1365	D_0__Bacteria, D_1__Proteobacteria, D_2__Alphaproteobacteria, D_3__Sphingomonadales, D_4__Sphingomonadaceae, D_5__Sphingomonas, D_6__uncultured bacterium	2	0	2	0.0150376	0	0.173422	0	0	0	0	0	0	0	0	0	0	0	0	0	0	0	0	0	0	0	0	0	0	0	0	0	0	0	0	0	0	0	0	0	0	0	0	0	0	0	0	0	0
FN421590.1.1365	D_0__Bacteria, D_1__Proteobacteria, D_2__Alphaproteobacteria, D_3__Sphingomonadales, D_4__Sphingomonadaceae, D_5__Sphingomonas, D_6__uncultured bacterium	1349	0	161	10.1429	0	25.7627	0	0	9	0	21	0	0	0	59	18	24	0	20	37	99	16	0	0	10	0	1	2	14	2	6	8	0	0	0	11	19	28	28	5	0	0	0	0	0	0	0	0
FN421591.1.1413	D_0__Bacteria, D_1__Verrucomicrobia, D_2__Verrucomicrobiae, D_3__Verrucomicrobiales, D_4__Verrucomicrobiaceae, D_5__Luteolibacter, Ambiguous_taxa	12	0	6	0.0902256	0	0.645012	0	0	0	0	0	0	0	0	0	0	0	0	4	0	0	0	0	0	0	0	0	0	0	0	0	2	0	0	0	0	0	0	0	0	0	0	0	0	0	0	0	0
FN421611.1.1396	D_0__Bacteria, D_1__Bacteroidetes, D_2__Cytophagia, D_3__Cytophagales, D_4__Cytophagaceae, D_5__Hymenobacter, D_6__uncultured bacterium	2298	0	421	17.2782	0	59.6756	0	0	8	0	0	0	17	0	102	0	20	0	0	0	0	0	0	0	0	0	38	0	0	0	0	0	0	0	0	0	0	0	0	2	0	0	0	0	0	0	0	0
FN421647.1.1389	D_0__Bacteria, D_1__Bacteroidetes, D_2__Cytophagia, D_3__Cytophagales, D_4__Cytophagaceae, D_5__Hymenobacter, Ambiguous_taxa	48	0	28	0.360902	0	2.71734	0	0	0	0	0	0	0	0	12	0	0	0	0	0	0	0	0	0	0	0	0	0	0	0	0	0	0	0	0	0	0	0	0	0	0	0	0	0	0	0	0	0
FN421717.1.1407	D_0__Bacteria, D_1__Bacteroidetes, D_2__Cytophagia, D_3__Cytophagales, D_4__Cytophagaceae, D_5__Hymenobacter, D_6__uncultured bacterium	2267	0	807	17.0451	0	85.9008	0	0	4	0	0	0	379	0	12	7	73	0	0	0	0	0	0	0	0	0	17	0	0	0	0	0	0	0	0	0	0	0	0	0	0	0	0	0	0	0	0	0
FN421726.1.1361	D_0__Bacteria, D_1__Proteobacteria, D_2__Alphaproteobacteria, D_3__Rhizobiales, D_4__Rhizobiaceae, D_5__Rhizobium, Ambiguous_taxa	3520	0	1236	26.4662	0	124.91	0	0	0	0	0	0	10	0	0	8	0	0	29	3	275	0	0	0	0	1236	0	3	0	0	474	15	0	0	0	0	0	0	0	0	0	0	0	0	0	0	0	0
FN421740.1.1378	D_0__Bacteria, D_1__Bacteroidetes, D_2__Cytophagia, D_3__Cytophagales, D_4__Cytophagaceae, D_5__Spirosoma, D_6__uncultured bacterium	109	0	53	0.819549	0	5.40039	0	0	0	0	0	0	0	0	0	0	0	0	19	0	0	0	0	0	0	0	53	0	0	0	0	0	0	0	0	0	12	0	0	0	0	0	0	0	0	0	0	0
FN421771.1.1383	D_0__Bacteria, D_1__Bacteroidetes, D_2__Cytophagia, D_3__Cytophagales, D_4__Cytophagaceae, D_5__Spirosoma, D_6__uncultured bacterium	17	0	10	0.12782	0	1.05467	0	0	0	0	0	0	0	0	0	0	0	0	0	0	0	0	0	0	0	0	10	0	0	0	0	0	0	0	0	0	0	0	0	0	0	0	0	0	0	0	0	0
FN421791.1.1370	D_0__Bacteria, D_1__Bacteroidetes, D_2__Sphingobacteriia, D_3__Sphingobacteriales, D_4__Sphingobacteriaceae, D_5__Pedobacter, D_6__uncultured bacterium	205	0	55	1.54135	0	7.30661	0	0	0	0	0	0	0	0	0	0	0	0	0	0	34	0	0	0	0	0	0	0	0	0	0	0	0	0	0	0	0	0	0	0	0	0	0	0	0	0	0	0
FN421805.1.1386	D_0__Bacteria, D_1__Armatimonadetes, D_2__Armatimonadia, D_3__Armatimonadales, D_4__uncultured bacterium, D_5__uncultured bacterium, D_6__uncultured bacterium	22	0	15	0.165414	0	1.43115	0	0	0	0	0	0	0	0	0	0	15	0	0	0	0	0	0	0	0	0	0	0	7	0	0	0	0	0	0	0	0	0	0	0	0	0	0	0	0	0	0	0
FN421850.1.1371	D_0__Bacteria, D_1__Proteobacteria, D_2__Alphaproteobacteria, D_3__Rhizobiales, D_4__Methylobacteriaceae, D_5__Methylobacterium, D_6__uncultured bacterium	8	0	2	0.0601504	0	0.268537	0	0	0	0	0	0	0	0	0	0	0	0	0	0	1	0	0	0	0	0	0	0	0	0	1	0	0	0	0	0	0	0	0	0	0	0	0	0	0	0	0	0
FN421864.1.1381	D_0__Bacteria, D_1__Bacteroidetes, D_2__Cytophagia, D_3__Cytophagales, D_4__Cytophagaceae, D_5__uncultured, D_6__uncultured bacterium	12	0	9	0.0902256	0	0.820741	0	0	0	0	0	0	0	0	0	0	0	0	0	0	0	0	0	0	0	0	0	0	0	0	0	0	0	0	0	0	0	0	0	0	0	0	0	0	0	0	0	0
FN421899.1.1362	D_0__Bacteria, D_1__Proteobacteria, D_2__Alphaproteobacteria, D_3__Sphingomonadales, D_4__Sphingomonadaceae, D_5__Sphingomonas, D_6__uncultured bacterium	3	0	3	0.0225564	0	0.260133	0	0	0	0	0	0	0	0	0	0	0	0	0	0	0	0	0	0	0	0	0	0	0	0	0	0	0	0	0	0	0	0	0	0	0	0	0	0	0	0	0	0
FN421904.1.1369	D_0__Bacteria, D_1__Proteobacteria, D_2__Alphaproteobacteria, D_3__Sphingomonadales, D_4__Sphingomonadaceae, D_5__Sphingomonas, D_6__uncultured bacterium	96	0	44	0.721805	0	4.26819	0	0	0	0	0	0	0	0	0	0	6	0	14	0	0	0	0	0	0	0	0	0	0	0	0	0	0	0	0	0	0	0	0	0	0	0	0	0	0	0	0	0
FN421907.1.1364	D_0__Bacteria, D_1__Proteobacteria, D_2__Alphaproteobacteria, D_3__Sphingomonadales, D_4__Sphingomonadaceae, D_5__Sphingomonas, D_6__uncultured bacterium	8	0	8	0.0601504	0	0.693688	0	0	0	0	0	0	0	0	0	0	0	0	0	0	0	0	0	0	0	0	0	0	0	0	0	0	0	0	0	0	0	0	0	0	0	0	0	0	0	0	0	0
FN421908.1.1369	D_0__Bacteria, D_1__Proteobacteria, D_2__Alphaproteobacteria, D_3__Sphingomonadales, D_4__Sphingomonadaceae, D_5__Sphingomonas, Ambiguous_taxa	120	0	62	0.902256	0	5.95547	0	0	0	0	0	0	0	0	0	0	0	0	0	1	0	0	0	25	0	0	1	0	0	0	0	0	0	0	0	0	0	0	0	0	0	0	0	0	0	0	0	0
FN421949.1.1367	D_0__Bacteria, D_1__Proteobacteria, D_2__Alphaproteobacteria, D_3__Sphingomonadales, D_4__Sphingomonadaceae, D_5__Sphingomonas, Ambiguous_taxa	29419	0	3381	221.195	13	539.331	0	0	125	54	49	148	712	125	292	37	746	156	82	23	0	6	0	42	11	3	23	0	13	1	1	2	0	19	0	0	13	17	92	105	62	68	0	0	110	0	0	0
FN421983.1.1387	D_0__Bacteria, D_1__Bacteroidetes, D_2__Cytophagia, D_3__Cytophagales, D_4__Cytophagaceae, D_5__Hymenobacter, D_6__uncultured bacterium	868	0	336	6.52632	0	38.8294	0	0	12	0	0	0	0	0	45	0	16	0	0	6	0	0	0	0	0	0	4	0	0	0	0	0	0	0	0	0	0	0	0	0	0	0	0	0	0	0	0	0
FN421984.1.1366	D_0__Bacteria, D_1__Proteobacteria, D_2__Alphaproteobacteria, D_3__Sphingomonadales, D_4__Sphingomonadaceae, D_5__Sphingomonas, Ambiguous_taxa	214	0	73	1.60902	0	8.28273	0	0	0	0	2	0	0	0	0	0	16	0	18	0	0	0	0	0	0	0	0	0	0	0	0	0	0	8	0	0	0	0	0	0	0	0	0	0	0	0	0	0
FN421991.1.1369	D_0__Bacteria, D_1__Proteobacteria, D_2__Alphaproteobacteria, D_3__Sphingomonadales, D_4__Sphingomonadaceae, D_5__Sphingomonas, D_6__uncultured bacterium	5	0	3	0.037594	0	0.286198	0	0	0	0	0	0	0	0	3	0	0	0	0	0	0	0	0	0	0	0	0	0	0	0	0	0	0	0	0	0	0	0	0	0	0	0	0	0	0	0	0	0
FN421992.1.1367	D_0__Bacteria, D_1__Proteobacteria, D_2__Alphaproteobacteria, D_3__Sphingomonadales, D_4__Sphingomonadaceae, D_5__Sphingomonas, D_6__uncultured bacterium	548	0	282	4.1203	0	27.0135	0	0	0	0	0	0	0	0	0	0	0	0	0	0	0	0	0	0	0	0	0	0	0	0	0	0	0	0	0	0	0	0	0	0	0	0	0	0	0	0	0	0
FN436025.1.1344	D_0__Bacteria, D_1__Firmicutes, D_2__Bacilli, D_3__Bacillales, D_4__Planococcaceae, D_5__Sporosarcina, D_6__uncultured bacterium	14740	0	13512	110.827	0	1173.28	1	0	0	0	0	0	0	0	0	0	0	0	0	0	0	0	0	0	0	0	0	0	0	0	0	0	0	0	0	0	0	0	0	0	0	0	0	0	0	0	0	0
GU983334.1.1466	D_0__Bacteria, D_1__Proteobacteria, D_2__Deltaproteobacteria, D_3__Myxococcales, D_4__Sandaracinaceae, D_5__uncultured, Ambiguous_taxa	3	0	3	0.0225564	0	0.260133	0	0	0	0	0	0	0	0	0	0	0	0	0	0	0	0	0	0	0	0	0	0	0	0	0	3	0	0	0	0	0	0	0	0	0	0	0	0	0	0	0	0
FN436084.1.1498	D_0__Bacteria, D_1__Firmicutes, D_2__Clostridia, D_3__Clostridiales, D_4__Lachnospiraceae, D_5__Lachnoclostridium, D_6__uncultured bacterium	19	0	15	0.142857	0	1.34358	0	0	0	0	0	0	0	0	0	0	0	0	0	0	0	0	0	0	0	0	0	0	0	0	0	0	0	0	0	0	0	0	0	0	0	0	0	0	0	0	0	0
FN436182.1.1450	D_0__Bacteria, D_1__Proteobacteria, D_2__Alphaproteobacteria, D_3__Rhizobiales, D_4__Bradyrhizobiaceae, D_5__Tardiphaga, Ambiguous_taxa	4321	0	437	32.4887	3	72.6325	0	0	0	16	30	0	0	0	53	21	164	437	433	16	71	0	2	350	33	0	0	10	7	0	9	94	15	38	0	0	0	0	63	19	21	50	0	0	0	0	0	0
FN546869.1.1463	D_0__Bacteria, D_1__Proteobacteria, D_2__Alphaproteobacteria, D_3__Rhizobiales, D_4__Phyllobacteriaceae, D_5__Mesorhizobium, D_6__Mesorhizobium sp. Cag12R	2	0	1	0.0150376	0	0.122162	0	0	0	0	0	0	0	0	0	0	0	0	0	0	0	0	0	0	0	0	0	0	0	0	0	0	0	0	0	0	0	0	0	0	0	0	0	0	0	0	0	0
FN550130.1.1476	D_0__Bacteria, D_1__Actinobacteria, D_2__Actinobacteria, D_3__Pseudonocardiales, D_4__Pseudonocardiaceae, D_5__Amycolatopsis, Ambiguous_taxa	10	0	6	0.075188	0	0.623092	0	0	6	0	0	0	0	0	0	0	0	0	0	0	0	0	0	0	0	0	0	0	0	0	0	0	0	0	0	0	0	0	0	0	0	0	0	0	0	0	0	0
FN550136.1.1476	D_0__Bacteria, D_1__Actinobacteria, D_2__Actinobacteria, D_3__Corynebacteriales, D_4__Nocardiaceae, D_5__Williamsia, Ambiguous_taxa	68192	0	11117	512.722	28	1510.74	0	0	0	155	120	8	204	0	405	231	1708	1811	1550	205	3683	120	6008	11117	1102	2056	132	642	166	33	1135	1412	0	32	0	0	0	82	0	0	0	0	0	0	0	0	0	0
FN563408.1.1215	D_0__Bacteria, D_1__Proteobacteria, D_2__Betaproteobacteria, D_3__Burkholderiales, D_4__Oxalobacteraceae, D_5__Massilia, D_6__uncultured bacterium	9	0	9	0.0676692	0	0.780399	0	0	0	0	9	0	0	0	0	0	0	0	0	0	0	0	0	0	0	0	0	0	0	0	0	0	0	0	0	0	0	0	0	0	0	0	0	0	0	0	0	0
FN646068.1.1514	D_0__Bacteria, D_1__Firmicutes, D_2__Bacilli, D_3__Bacillales, D_4__Staphylococcaceae, D_5__Staphylococcus, Ambiguous_taxa	8	0	8	0.0601504	0	0.693688	0	0	0	0	0	0	0	0	0	0	0	0	0	0	0	0	0	0	0	0	0	0	0	0	0	0	0	0	0	0	0	0	0	0	0	0	0	0	0	0	0	0
FN667148.1.1498	D_0__Bacteria, D_1__Firmicutes, D_2__Bacilli, D_3__C178B, D_4__uncultured compost bacterium, D_5__uncultured compost bacterium, D_6__uncultured compost bacterium	15	0	15	0.112782	0	1.30066	0	0	0	0	0	0	0	0	0	0	0	0	0	0	0	0	0	0	0	0	0	0	0	0	0	0	0	0	0	0	0	0	0	0	0	0	0	0	0	0	0	0
HE647666.1.1354	D_0__Bacteria, D_1__Planctomycetes, D_2__Planctomycetacia, D_3__Planctomycetales, D_4__Planctomycetaceae, D_5__Pir4 lineage, D_6__uncultured bacterium	5	0	5	0.037594	0	0.433555	0	0	0	0	0	0	0	0	0	0	0	0	0	0	0	0	0	0	0	0	0	0	0	0	0	0	0	0	0	0	0	0	0	0	0	0	0	0	0	0	0	0
FN667230.1.1466	D_0__Bacteria, D_1__Firmicutes, D_2__Clostridia, D_3__Clostridiales, D_4__Lachnospiraceae, D_5__Mobilitalea, D_6__uncultured compost bacterium	132	0	132	0.992481	0	11.4459	0	132	0	0	0	0	0	0	0	0	0	0	0	0	0	0	0	0	0	0	0	0	0	0	0	0	0	0	0	0	0	0	0	0	0	0	0	0	0	0	0	0
FN667338.1.1500	D_0__Bacteria, D_1__Firmicutes, D_2__Bacilli, D_3__Bacillales, D_4__Bacillaceae, D_5__Bacillus, D_6__uncultured compost bacterium	799	0	791	6.00752	0	68.5853	0	0	0	0	2	0	0	0	0	0	0	0	0	0	0	0	0	0	0	0	0	0	0	0	0	0	0	0	0	0	0	0	0	0	0	0	0	0	0	0	0	0
FN667447.1.1467	D_0__Bacteria, D_1__Actinobacteria, D_2__Actinobacteria, D_3__Micromonosporales, D_4__Micromonosporaceae, D_5__Salinispora, Ambiguous_taxa	14	0	14	0.105263	0	1.21395	0	0	0	0	0	0	0	0	0	0	0	0	0	0	0	0	14	0	0	0	0	0	0	0	0	0	0	0	0	0	0	0	0	0	0	0	0	0	0	0	0	0
FN668384.1.1517	D_0__Bacteria, D_1__Proteobacteria, D_2__Gammaproteobacteria, D_3__Enterobacteriales, D_4__Enterobacteriaceae, D_5__Yersinia, D_6__Yersinia ruckeri	119	0	104	0.894737	0	9.1015	0	0	0	0	0	0	0	0	0	0	0	0	0	0	0	0	0	0	0	0	0	0	0	0	0	0	0	0	0	15	0	0	0	0	0	0	0	0	0	0	0	0
JF345523.1.1302	D_0__Bacteria, D_1__Firmicutes, D_2__Bacilli, D_3__Bacillales, D_4__Family XII, D_5__Exiguobacterium, Ambiguous_taxa	14	0	14	0.105263	0	1.21395	0	0	0	0	0	0	0	0	0	0	0	0	0	0	0	0	0	0	0	0	0	0	0	0	0	0	0	14	0	0	0	0	0	0	0	0	0	0	0	0	0	0
FN687458.1.1386	D_0__Bacteria, D_1__Actinobacteria, D_2__Actinobacteria, D_3__Frankiales, D_4__Geodermatophilaceae, D_5__uncultured, Ambiguous_taxa	8	0	8	0.0601504	0	0.693688	0	0	0	0	0	0	0	0	0	0	0	0	0	0	0	0	0	0	0	0	0	0	0	0	0	0	0	0	0	0	0	0	0	0	0	0	0	0	0	0	0	0
FN794255.1.1445	D_0__Bacteria, D_1__Proteobacteria, D_2__Alphaproteobacteria, D_3__Rhizobiales, D_4__Rhizobiaceae, D_5__Rhizobium, D_6__uncultured bacterium	22	0	10	0.165414	0	1.05299	0	0	0	0	0	0	0	0	0	0	0	0	0	0	0	0	0	0	0	0	0	0	0	0	0	3	0	0	0	0	0	0	0	0	0	0	0	0	0	0	0	0
FN811197.1.1509	D_0__Bacteria, D_1__Actinobacteria, D_2__Thermoleophilia, D_3__Solirubrobacterales, D_4__Gsoil-1167, D_5__uncultured actinobacterium, D_6__uncultured actinobacterium	59	0	23	0.443609	0	2.79722	0	0	0	0	0	0	0	0	0	0	0	0	0	0	0	0	0	0	0	0	0	0	0	0	0	0	0	0	0	0	0	0	0	0	0	0	0	0	0	0	0	0
FN811208.1.1529	D_0__Bacteria, D_1__Acidobacteria, D_2__Subgroup 6, D_3__uncultured Acidobacteria bacterium, D_4__uncultured Acidobacteria bacterium, D_5__uncultured Acidobacteria bacterium, D_6__uncultured Acidobacteria bacterium	19	0	19	0.142857	0	1.64751	0	0	0	0	0	0	0	0	0	0	0	0	0	0	0	0	0	0	0	0	0	0	0	0	0	0	0	0	0	0	0	0	0	0	0	0	0	0	0	0	0	0
HF548406.1.1395	D_0__Bacteria, D_1__Proteobacteria, D_2__Alphaproteobacteria, D_3__Sphingomonadales, D_4__Sphingomonadaceae, D_5__Sphingomonas, Ambiguous_taxa	72	0	34	0.541353	0	3.89154	0	0	0	0	0	0	0	0	0	0	0	0	0	0	0	0	0	0	0	0	0	0	0	0	0	0	0	29	0	0	0	0	0	0	0	0	0	0	0	0	0	0
FN870346.1.1359	D_0__Bacteria, D_1__Actinobacteria, D_2__Actinobacteria, D_3__Frankiales, D_4__Acidothermaceae, D_5__Acidothermus, D_6__Thermomonosporaceae bacterium YE4-D4-16-CH2	43	0	29	0.323308	0	2.61855	0	0	0	0	0	0	0	0	5	2	0	0	0	0	0	0	0	0	0	0	0	0	0	0	0	0	0	0	0	0	0	0	0	7	0	0	0	0	0	29	0	0
FQ658558.1.1355	D_0__Bacteria, D_1__Proteobacteria, D_2__Betaproteobacteria, D_3__Burkholderiales, D_4__Comamonadaceae, D_5__uncultured, D_6__uncultured soil bacterium	4	0	4	0.0300752	0	0.346844	0	0	0	0	0	0	0	0	0	0	0	0	0	0	0	0	0	0	0	0	0	0	0	0	0	0	0	4	0	0	0	0	0	0	0	0	0	0	0	0	0	0
FQ658611.1.1341	D_0__Bacteria, D_1__Acidobacteria, D_2__Blastocatellia, D_3__Blastocatellales, D_4__Blastocatellaceae (Subgroup 4), D_5__Blastocatella, D_6__uncultured soil bacterium	65	0	65	0.488722	0	5.63621	0	0	0	0	0	0	0	0	0	0	0	0	0	0	0	0	0	0	0	0	0	0	0	0	0	0	0	65	0	0	0	0	0	0	0	0	0	0	0	0	0	0
DQ325813.1.1349	D_0__Bacteria, D_1__Firmicutes, D_2__Clostridia, D_3__Clostridiales, D_4__Family XIII, D_5__Mogibacterium, D_6__uncultured bacterium	2	0	2	0.0150376	0	0.173422	0	0	0	0	0	0	0	0	0	0	0	0	0	0	0	0	0	0	0	0	0	0	0	0	2	0	0	0	0	0	0	0	0	0	0	0	0	0	0	0	0	0
FQ658932.1.1312	D_0__Bacteria, D_1__Proteobacteria, D_2__Alphaproteobacteria, D_3__Rhodobacterales, D_4__Rhodobacteraceae, D_5__Rhodobacter, D_6__uncultured soil bacterium	72	0	72	0.541353	0	6.24319	0	0	0	0	0	0	0	0	0	0	0	0	0	0	0	0	0	0	0	0	0	0	0	0	0	0	0	0	0	0	0	0	0	0	0	0	0	0	0	0	0	0
FQ658941.2.1312	D_0__Bacteria, D_1__Proteobacteria, D_2__Alphaproteobacteria, D_3__Rhodospirillales, D_4__Acetobacteraceae, D_5__Acidocella, D_6__uncultured soil bacterium	83	0	26	0.62406	0	3.55178	0	0	4	0	0	0	25	26	0	0	0	0	0	0	0	0	0	0	0	0	0	0	0	0	0	0	0	16	0	0	0	0	0	0	0	0	0	0	0	0	0	0
FQ658948.1.1345	D_0__Bacteria, D_1__Gemmatimonadetes, D_2__Gemmatimonadetes, D_3__Gemmatimonadales, D_4__Gemmatimonadaceae, D_5__uncultured, Ambiguous_taxa	83	0	83	0.62406	0	7.19701	0	83	0	0	0	0	0	0	0	0	0	0	0	0	0	0	0	0	0	0	0	0	0	0	0	0	0	0	0	0	0	0	0	0	0	0	0	0	0	0	0	0
FQ658957.1.1364	D_0__Bacteria, D_1__Acidobacteria, D_2__Subgroup 17, D_3__uncultured soil bacterium, D_4__uncultured soil bacterium, D_5__uncultured soil bacterium, D_6__uncultured soil bacterium	2	0	2	0.0150376	0	0.173422	0	0	0	0	0	0	0	0	0	0	0	0	0	0	0	0	0	0	0	0	0	0	0	0	0	0	0	2	0	0	0	0	0	0	0	0	0	0	0	0	0	0
FQ659064.1.1362	D_0__Bacteria, D_1__Proteobacteria, D_2__Betaproteobacteria, D_3__Burkholderiales, D_4__Comamonadaceae, D_5__uncultured, D_6__uncultured soil bacterium	8	0	7	0.0601504	0	0.612489	0	0	0	0	0	0	0	0	0	0	0	0	0	1	0	0	0	0	0	0	0	0	0	0	0	0	0	0	0	0	0	0	0	0	0	0	0	0	0	0	0	0
FQ659214.1.1357	D_0__Bacteria, D_1__Bacteroidetes, D_2__Sphingobacteriia, D_3__Sphingobacteriales, D_4__Chitinophagaceae, D_5__Ferruginibacter, D_6__uncultured soil bacterium	3	0	3	0.0225564	0	0.260133	0	0	0	0	0	0	0	0	0	0	0	0	0	0	0	0	0	0	0	0	0	0	0	0	0	0	0	0	0	0	0	0	0	0	0	0	0	0	0	0	0	0
FQ659273.2.1337	D_0__Bacteria, D_1__Proteobacteria, D_2__Deltaproteobacteria, D_3__Bdellovibrionales, D_4__Bdellovibrionaceae, D_5__Bdellovibrio, D_6__uncultured soil bacterium	11	0	11	0.0827068	0	0.953821	0	0	0	0	0	0	0	0	0	0	0	0	0	0	0	0	0	0	0	0	0	0	0	0	0	0	0	11	0	0	0	0	0	0	0	0	0	0	0	0	0	0
HG917462.1.1427	D_0__Bacteria, D_1__Gracilibacteria, D_2__uncultured bacterium, D_3__uncultured bacterium, D_4__uncultured bacterium, D_5__uncultured bacterium, D_6__uncultured bacterium	16	0	16	0.120301	0	1.38738	0	0	0	0	0	0	0	0	0	0	0	0	0	0	0	0	0	0	0	0	0	0	0	0	0	0	0	0	0	0	0	0	0	0	0	0	0	0	0	0	0	0
FQ659602.2.1312	D_0__Bacteria, D_1__Proteobacteria, D_2__Alphaproteobacteria, D_3__Rhodospirillales, D_4__Acetobacteraceae, D_5__uncultured, D_6__uncultured soil bacterium	5	0	5	0.037594	0	0.433555	0	0	0	0	5	0	0	0	0	0	0	0	0	0	0	0	0	0	0	0	0	0	0	0	0	0	0	0	0	0	0	0	0	0	0	0	0	0	0	0	0	0
FQ659654.1.1363	D_0__Bacteria, D_1__Bacteroidetes, D_2__Sphingobacteriia, D_3__Sphingobacteriales, D_4__Chitinophagaceae, D_5__Terrimonas, Ambiguous_taxa	65	0	62	0.488722	0	5.3804	0	0	0	0	0	0	0	0	0	0	0	0	0	0	0	0	0	0	0	0	0	0	0	0	0	0	0	0	0	0	0	0	0	0	0	0	0	0	0	0	0	0
HH924973.1.1439	D_0__Bacteria, D_1__Actinobacteria, D_2__Actinobacteria, D_3__Streptomycetales, D_4__Streptomycetaceae, D_5__Streptomyces, Ambiguous_taxa	5	0	5	0.037594	0	0.433555	0	0	0	0	0	0	0	0	0	0	0	0	0	0	0	0	0	0	0	0	0	0	0	0	0	0	0	0	0	0	0	0	0	0	0	0	0	0	0	0	0	0
FQ659775.1.1375	D_0__Bacteria, D_1__Verrucomicrobia, D_2__Verrucomicrobiae, D_3__Verrucomicrobiales, D_4__Verrucomicrobiaceae, D_5__uncultured, D_6__uncultured soil bacterium	20	0	15	0.150376	0	1.3679	0	0	0	0	0	0	0	0	0	0	0	0	0	0	0	0	0	0	0	0	0	0	0	0	0	0	0	0	0	0	0	0	0	0	0	0	0	0	0	0	0	0
FQ659911.1.1356	D_0__Bacteria, D_1__Proteobacteria, D_2__Betaproteobacteria, D_3__Burkholderiales, D_4__Comamonadaceae, D_5__Piscinibacter, D_6__uncultured soil bacterium	76	0	76	0.571429	0	6.59004	0	0	0	0	0	0	0	0	0	0	0	0	0	0	0	0	0	0	0	0	0	0	0	0	0	0	0	0	0	0	0	0	0	0	0	0	0	0	0	0	0	0
FQ660041.1.1357	D_0__Bacteria, D_1__Bacteroidetes, D_2__Sphingobacteriia, D_3__Sphingobacteriales, D_4__Chitinophagaceae, D_5__uncultured, Ambiguous_taxa	16	0	16	0.120301	0	1.38738	0	0	0	0	0	0	0	0	0	0	0	0	0	0	0	0	0	0	0	0	0	0	0	0	0	0	0	0	0	0	0	0	0	0	0	0	0	0	0	0	0	0
FQ660059.1.1356	D_0__Bacteria, D_1__Proteobacteria, D_2__Betaproteobacteria, D_3__Nitrosomonadales, D_4__Nitrosomonadaceae, D_5__uncultured, Ambiguous_taxa	56	0	56	0.421053	0	4.85582	0	0	0	0	0	0	0	0	0	0	0	0	0	0	0	0	0	0	0	0	0	0	0	0	0	0	0	0	0	0	0	0	0	0	0	0	0	0	0	0	0	0
FQ660251.1.1356	D_0__Bacteria, D_1__Bacteroidetes, D_2__Bacteroidetes vadinHA17, Ambiguous_taxa, Ambiguous_taxa, Ambiguous_taxa, Ambiguous_taxa	75	0	75	0.56391	0	6.50332	0	75	0	0	0	0	0	0	0	0	0	0	0	0	0	0	0	0	0	0	0	0	0	0	0	0	0	0	0	0	0	0	0	0	0	0	0	0	0	0	0	0
FQ660380.1.1341	D_0__Bacteria, D_1__Gemmatimonadetes, D_2__Gemmatimonadetes, D_3__Gemmatimonadales, D_4__Gemmatimonadaceae, D_5__uncultured, D_6__uncultured soil bacterium	68	0	68	0.511278	0	5.89635	0	68	0	0	0	0	0	0	0	0	0	0	0	0	0	0	0	0	0	0	0	0	0	0	0	0	0	0	0	0	0	0	0	0	0	0	0	0	0	0	0	0
HJ971778.2.1216	D_0__Bacteria, D_1__Proteobacteria, D_2__Gammaproteobacteria, D_3__Pseudomonadales, D_4__Pseudomonadaceae, D_5__Pseudomonas, D_6__unidentified	71	0	59	0.533835	0	5.14568	0	0	0	0	0	0	0	0	0	0	0	0	0	0	0	0	0	0	0	0	0	0	0	0	0	0	0	0	0	0	0	0	0	0	0	0	0	0	0	0	0	0
FR667282.1.1373	D_0__Bacteria, D_1__Cyanobacteria, D_2__Cyanobacteria, D_3__SubsectionI, D_4__FamilyI, D_5__Prochlorococcus, D_6__uncultured bacterium	11	0	11	0.0827068	0	0.953821	0	0	0	0	0	0	0	0	0	0	0	0	0	0	0	0	0	0	0	0	0	0	0	0	0	0	0	11	0	0	0	0	0	0	0	0	0	0	0	0	0	0
FR667305.1.1373	D_0__Bacteria, D_1__Planctomycetes, D_2__Planctomycetacia, D_3__Planctomycetales, D_4__Planctomycetaceae, D_5__Gemmata, D_6__uncultured bacterium	15	0	15	0.112782	0	1.30066	0	0	0	0	0	0	0	0	0	0	0	0	0	0	0	0	0	0	0	0	0	0	0	0	0	0	0	0	0	0	0	0	0	0	0	0	0	0	0	0	0	0
FR667340.1.1351	D_0__Bacteria, D_1__Proteobacteria, D_2__Alphaproteobacteria, D_3__Sphingomonadales, D_4__Sphingomonadaceae, D_5__Rhizorhapis, D_6__uncultured bacterium	12	0	7	0.0902256	0	0.701283	0	0	0	0	0	0	0	0	0	0	1	0	4	0	0	0	0	0	0	0	0	0	0	0	0	0	0	0	0	0	0	0	0	0	0	0	0	0	0	0	0	0
FR667396.1.1358	D_0__Bacteria, D_1__Cyanobacteria, D_2__Cyanobacteria, D_3__SubsectionIII, D_4__FamilyI, D_5__Leptolyngbya, D_6__uncultured bacterium	30	0	30	0.225564	0	2.60133	0	0	0	0	0	0	0	0	0	0	0	0	0	0	0	0	0	0	0	0	0	0	0	0	0	0	0	30	0	0	0	0	0	0	0	0	0	0	0	0	0	0
HK556433.1.1362	D_0__Bacteria, D_1__Proteobacteria, D_2__Gammaproteobacteria, D_3__Legionellales, D_4__Legionellaceae, D_5__Legionella, Ambiguous_taxa	65	0	45	0.488722	0	4.258	0	0	0	0	0	0	0	0	0	0	0	0	0	0	0	0	0	0	0	0	0	0	0	0	0	0	0	0	0	0	0	0	0	0	0	0	0	0	0	0	0	0
HK556560.1.1527	D_0__Bacteria, D_1__Actinobacteria, D_2__Actinobacteria, D_3__Corynebacteriales, D_4__Mycobacteriaceae, D_5__Mycobacterium, Ambiguous_taxa	28	0	28	0.210526	0	2.42791	0	0	0	0	0	0	0	0	0	0	0	0	0	0	0	0	0	0	0	0	0	0	0	0	0	0	0	0	0	0	0	0	0	0	0	0	0	0	0	0	0	0
HK697580.1.1443	D_0__Bacteria, D_1__Proteobacteria, D_2__Gammaproteobacteria, D_3__Alteromonadales, D_4__Shewanellaceae, D_5__Shewanella, Ambiguous_taxa	5	0	1	0.037594	0	0.190931	0	0	0	0	0	0	0	0	0	0	0	1	0	0	0	0	0	0	0	0	0	0	0	0	0	0	0	0	0	0	0	0	0	0	0	0	0	0	0	0	0	0
FR669248.1.1421	D_0__Bacteria, D_1__Proteobacteria, D_2__Gammaproteobacteria, D_3__Alteromonadales, D_4__Shewanellaceae, D_5__Shewanella, D_6__Shewanella sp. M4AY11	166823	1	7163	1254.31	737	1343.76	3322	5859	580	1738	332	377	737	1115	454	223	1333	3669	1259	226	2921	40	1020	3105	714	3219	30	33	43	1	858	131	2068	879	582	760	1020	1072	1329	646	1715	1863	2294	214	3557	2745	3840	134
FR675947.1.1459	D_0__Bacteria, D_1__Proteobacteria, D_2__Betaproteobacteria, D_3__Burkholderiales, D_4__Comamonadaceae, D_5__Variovorax, D_6__uncultured bacterium	36	0	8	0.270677	0	1.27403	0	0	0	0	0	0	0	0	0	0	0	0	0	0	0	0	0	0	0	0	0	0	0	0	8	0	0	0	0	0	0	0	0	0	0	0	0	0	0	0	0	0
HK767726.4.1212	D_0__Bacteria, D_1__Firmicutes, D_2__Bacilli, D_3__Bacillales, D_4__Bacillaceae, D_5__Bacillus, Ambiguous_taxa	10	0	8	0.075188	0	0.713761	0	0	0	0	2	8	0	0	0	0	0	0	0	0	0	0	0	0	0	0	0	0	0	0	0	0	0	0	0	0	0	0	0	0	0	0	0	0	0	0	0	0
FR682687.1.1475	D_0__Bacteria, D_1__Actinobacteria, D_2__Actinobacteria, D_3__Propionibacteriales, D_4__Nocardioidaceae, D_5__Nocardioides, Ambiguous_taxa	111	0	82	0.834586	0	7.22808	0	0	0	0	0	0	13	0	0	0	0	0	0	0	0	0	0	0	0	0	0	0	0	0	82	0	0	0	0	0	0	0	0	0	0	0	0	0	0	0	0	0
FR682693.1.1468	D_0__Bacteria, D_1__Actinobacteria, D_2__Actinobacteria, D_3__Frankiales, D_4__Nakamurellaceae, D_5__Nakamurella, Ambiguous_taxa	150	0	26	1.12782	0	3.978	0	0	8	0	0	0	0	0	19	7	0	0	0	4	0	0	7	0	0	0	3	2	0	0	0	1	0	0	0	0	0	0	0	0	0	0	0	0	0	0	0	0
FR682707.1.1439	D_0__Bacteria, D_1__Proteobacteria, D_2__Alphaproteobacteria, D_3__Sphingomonadales, D_4__Sphingomonadaceae, D_5__Sphingomonas, D_6__Sphingomonas sp. R-36505	97	0	45	0.729323	0	5.3373	0	0	0	0	0	0	0	0	0	0	0	0	0	0	0	0	0	0	0	0	0	1	0	0	0	0	0	0	0	0	0	0	0	0	0	0	0	0	0	0	0	0
FR687442.1.1463	D_0__Bacteria, D_1__Acidobacteria, D_2__Solibacteres, D_3__Solibacterales, D_4__Solibacteraceae (Subgroup 3), D_5__Candidatus Solibacter, Ambiguous_taxa	6	0	6	0.0451128	0	0.520266	0	0	0	0	0	0	0	0	0	0	0	0	0	0	0	0	0	0	0	0	0	0	0	0	0	0	0	0	0	0	0	0	0	0	0	0	0	0	0	0	0	0
FR692076.1.1440	D_0__Bacteria, D_1__Actinobacteria, D_2__Actinobacteria, D_3__Streptomycetales, D_4__Streptomycetaceae, D_5__Streptomyces, Ambiguous_taxa	16	0	11	0.120301	0	1.04474	0	0	0	0	0	0	5	11	0	0	0	0	0	0	0	0	0	0	0	0	0	0	0	0	0	0	0	0	0	0	0	0	0	0	0	0	0	0	0	0	0	0
HM061735.1.1444	D_0__Bacteria, D_1__Acidobacteria, D_2__Subgroup 5, D_3__uncultured Acidobacteria bacterium, D_4__uncultured Acidobacteria bacterium, D_5__uncultured Acidobacteria bacterium, D_6__uncultured Acidobacteria bacterium	13	0	13	0.0977444	0	1.12724	0	0	0	0	0	0	0	0	0	0	0	0	0	0	0	0	0	0	0	0	0	0	0	0	0	0	0	0	0	0	0	0	0	0	0	0	0	0	0	0	0	0
FR720616.1.1450	D_0__Bacteria, D_1__Bacteroidetes, D_2__Sphingobacteriia, D_3__Sphingobacteriales, D_4__Sphingobacteriaceae, D_5__Mucilaginibacter, D_6__uncultured bacterium	150	0	34	1.12782	0	5.31067	0	0	14	0	34	0	0	0	0	0	32	0	0	0	0	0	0	0	0	0	0	0	0	0	0	0	0	0	0	0	0	0	0	0	0	0	0	0	0	0	0	0
HM061761.1.1418	D_0__Bacteria, D_1__Acidobacteria, D_2__Acidobacteria, D_3__Acidobacteriales, D_4__Acidobacteriaceae (Subgroup 1), D_5__Acidobacterium, Ambiguous_taxa	387	0	91	2.90977	0	11.0381	0	0	0	32	0	0	0	0	4	7	22	36	1	6	0	0	0	0	0	25	0	0	0	0	0	0	0	0	0	0	27	5	0	4	0	18	0	0	0	0	0	0
FR720617.1.1409	D_0__Bacteria, D_1__Proteobacteria, D_2__Alphaproteobacteria, D_3__Rhodospirillales, D_4__Acetobacteraceae, D_5__Acidocella, D_6__uncultured bacterium	160	0	37	1.20301	0	5.58781	0	0	0	0	0	0	0	0	0	0	0	0	0	0	0	0	0	0	0	0	0	0	0	0	0	0	0	0	0	0	0	0	13	0	0	0	0	0	0	0	0	0
FR720618.1.1443	D_0__Bacteria, D_1__Bacteroidetes, D_2__Sphingobacteriia, D_3__Sphingobacteriales, D_4__Sphingobacteriaceae, D_5__Mucilaginibacter, D_6__uncultured bacterium	176	0	61	1.32331	0	6.62588	0	0	0	19	0	0	0	0	0	0	19	0	0	0	0	0	0	0	0	0	0	0	0	0	0	0	0	0	0	0	0	0	0	0	0	0	0	0	0	0	0	0
FR720632.1.1441	D_0__Bacteria, D_1__Acidobacteria, D_2__Acidobacteria, D_3__Acidobacteriales, D_4__Acidobacteriaceae (Subgroup 1), D_5__uncultured, D_6__uncultured bacterium	18	0	18	0.135338	0	1.5608	0	0	0	0	0	0	0	0	0	0	18	0	0	0	0	0	0	0	0	0	0	0	0	0	0	0	0	0	0	0	0	0	0	0	0	0	0	0	0	0	0	0
FR720644.1.1449	D_0__Bacteria, D_1__Proteobacteria, D_2__Gammaproteobacteria, D_3__Xanthomonadales, D_4__Nevskiaceae, D_5__Alkanibacter, Ambiguous_taxa	45	0	17	0.338346	0	1.83768	0	0	0	0	17	2	6	0	0	0	9	0	0	0	0	0	0	0	0	0	0	0	0	0	0	1	0	0	0	0	0	0	0	0	0	0	0	0	0	0	0	0
HM061857.1.1419	D_0__Bacteria, D_1__Acidobacteria, D_2__Solibacteres, D_3__Solibacterales, D_4__Solibacteraceae (Subgroup 3), D_5__Bryobacter, Ambiguous_taxa	3	0	3	0.0225564	0	0.260133	0	0	0	0	0	0	0	0	0	0	0	0	0	0	0	0	0	0	0	0	0	0	0	0	0	0	0	0	0	0	0	0	0	0	0	0	0	0	0	0	0	0
FR720646.1.1457	D_0__Bacteria, D_1__Proteobacteria, D_2__Betaproteobacteria, D_3__Burkholderiales, D_4__Burkholderiaceae, D_5__Burkholderia-Paraburkholderia, D_6__uncultured bacterium	4	0	2	0.0300752	0	0.244325	0	0	0	0	0	0	0	0	0	0	0	0	0	0	0	0	0	0	0	0	0	0	0	0	0	0	0	0	0	0	0	0	0	2	0	0	0	0	0	0	0	0
FR720649.1.1383	D_0__Bacteria, D_1__Proteobacteria, D_2__Alphaproteobacteria, D_3__Caulobacterales, D_4__Caulobacteraceae, D_5__Asticcacaulis, Ambiguous_taxa	95	0	95	0.714286	0	8.23754	0	0	0	95	0	0	0	0	0	0	0	0	0	0	0	0	0	0	0	0	0	0	0	0	0	0	0	0	0	0	0	0	0	0	0	0	0	0	0	0	0	0
HM061940.1.1418	D_0__Bacteria, D_1__Acidobacteria, D_2__Acidobacteria, D_3__Acidobacteriales, D_4__Acidobacteriaceae (Subgroup 1), D_5__uncultured, Ambiguous_taxa	16	0	14	0.120301	0	1.22498	0	0	0	0	2	0	0	0	0	0	14	0	0	0	0	0	0	0	0	0	0	0	0	0	0	0	0	0	0	0	0	0	0	0	0	0	0	0	0	0	0	0
FR746066.1.1379	D_0__Bacteria, D_1__Bacteroidetes, D_2__Flavobacteriia, D_3__Flavobacteriales, D_4__Flavobacteriaceae, D_5__Chryseobacterium, Ambiguous_taxa	2	0	2	0.0150376	0	0.173422	0	0	0	0	0	0	0	0	0	0	0	0	0	0	0	0	0	0	0	0	0	0	0	0	0	0	0	0	0	0	0	0	0	0	0	0	0	0	0	0	0	0
FR749720.1.1492	D_0__Bacteria, D_1__Bacteroidetes, D_2__Sphingobacteriia, D_3__Sphingobacteriales, D_4__Chitinophagaceae, D_5__uncultured, D_6__uncultured Bacteroidetes bacterium	3	0	3	0.0225564	0	0.260133	0	0	0	0	0	0	0	0	0	0	0	0	0	0	0	0	0	0	0	0	0	0	0	0	0	0	0	0	0	0	0	0	0	0	0	0	0	0	0	0	0	0
HM061995.1.1417	D_0__Bacteria, D_1__Acidobacteria, D_2__Solibacteres, D_3__Solibacterales, D_4__Solibacteraceae (Subgroup 3), D_5__Candidatus Solibacter, Ambiguous_taxa	27	0	27	0.203008	0	2.3412	0	0	0	0	0	0	0	0	0	0	27	0	0	0	0	0	0	0	0	0	0	0	0	0	0	0	0	0	0	0	0	0	0	0	0	0	0	0	0	0	0	0
FR749730.1.1509	D_0__Bacteria, D_1__Verrucomicrobia, D_2__Verrucomicrobiae, D_3__Verrucomicrobiales, D_4__Verrucomicrobiaceae, D_5__uncultured, D_6__uncultured Verrucomicrobia bacterium	15	0	9	0.112782	0	0.934638	0	0	0	0	0	0	0	0	0	0	0	0	0	0	0	0	0	0	0	0	0	0	0	0	0	0	0	0	0	0	0	0	0	0	0	0	0	0	0	0	0	0
FR749731.1.1528	D_0__Bacteria, D_1__Firmicutes, D_2__Bacilli, D_3__Bacillales, D_4__Bacillaceae, D_5__Oceanobacillus, D_6__uncultured Bacteroidetes bacterium	44	0	44	0.330827	0	3.81528	0	0	0	0	0	0	0	0	0	0	0	0	0	0	0	0	0	0	0	0	0	0	0	0	0	0	0	0	0	0	0	0	0	0	0	0	0	0	0	0	0	0
FR749745.1.1478	D_0__Bacteria, D_1__Bacteroidetes, D_2__Flavobacteriia, D_3__Flavobacteriales, D_4__Flavobacteriaceae, D_5__Flavobacterium, D_6__uncultured Bacteroidetes bacterium	6	0	6	0.0451128	0	0.520266	0	0	0	0	0	0	0	0	0	0	0	0	0	0	0	0	0	0	0	0	0	0	0	0	0	0	0	0	0	0	0	0	0	0	0	0	0	0	0	0	0	0
HM062062.1.1418	D_0__Bacteria, D_1__Acidobacteria, D_2__Acidobacteria, D_3__Acidobacteriales, D_4__Acidobacteriaceae (Subgroup 1), D_5__Edaphobacter, Ambiguous_taxa	15	0	15	0.112782	0	1.30066	0	0	0	0	0	0	0	0	0	0	0	0	0	0	0	0	0	0	0	0	0	0	0	0	0	0	0	0	0	0	0	0	0	0	0	0	0	0	0	0	0	0
FR749782.1.1524	D_0__Bacteria, D_1__Proteobacteria, D_2__Gammaproteobacteria, D_3__Xanthomonadales, D_4__Xanthomonadaceae, D_5__Mizugakiibacter, D_6__uncultured gamma proteobacterium	4	0	4	0.0300752	0	0.346844	0	0	0	0	0	0	0	0	0	0	0	0	0	0	0	0	0	0	0	0	0	0	0	0	0	0	0	0	0	0	0	0	0	0	0	0	0	0	0	0	0	0
FR749788.1.1487	D_0__Bacteria, D_1__Acidobacteria, D_2__Blastocatellia, D_3__Blastocatellales, D_4__Blastocatellaceae (Subgroup 4), D_5__Blastocatella, Ambiguous_taxa	35	0	20	0.263158	0	2.15988	0	0	0	0	0	0	0	0	0	0	0	0	0	0	0	0	0	0	0	0	0	0	0	0	0	0	0	0	0	0	0	0	0	0	0	0	0	0	0	0	0	0
FR749792.1.1481	D_0__Bacteria, D_1__Armatimonadetes, D_2__Chthonomonadetes, D_3__Chthonomonadales, D_4__Chthonomonadaceae, D_5__Chthonomonas, D_6__uncultured bacterium	21	0	21	0.157895	0	1.82093	0	0	0	0	0	0	0	0	0	0	0	0	0	0	0	0	0	0	0	0	0	0	0	0	0	0	0	0	0	0	0	0	0	0	0	0	0	0	0	0	0	0
FR749817.1.1577	D_0__Bacteria, D_1__Saccharibacteria, D_2__uncultured Candidatus Saccharibacteria bacterium, D_3__uncultured Candidatus Saccharibacteria bacterium, D_4__uncultured Candidatus Saccharibacteria bacterium, D_5__uncultured Candidatus Saccharibacteria bacterium, D_6__uncultured Candidatus Saccharibacteria bacterium	49	0	49	0.368421	0	4.24884	0	0	0	0	0	0	0	0	0	0	0	0	0	0	0	0	0	49	0	0	0	0	0	0	0	0	0	0	0	0	0	0	0	0	0	0	0	0	0	0	0	0
FR749821.1.1477	D_0__Bacteria, D_1__Planctomycetes, D_2__Planctomycetacia, D_3__Planctomycetales, D_4__Planctomycetaceae, D_5__Singulisphaera, Ambiguous_taxa	5	0	3	0.037594	0	0.311546	0	0	0	0	0	0	0	0	0	0	0	0	0	0	0	0	0	0	0	0	0	2	0	0	0	0	0	0	0	0	0	0	0	0	0	0	0	3	0	0	0	0
FR774598.1.1302	D_0__Bacteria, D_1__Bacteroidetes, D_2__Flavobacteriia, D_3__Flavobacteriales, D_4__Flavobacteriaceae, D_5__Flavobacterium, D_6__uncultured bacterium	43	0	23	0.323308	0	2.63298	0	0	0	0	0	0	0	0	0	0	0	0	0	0	0	0	0	0	0	0	0	0	0	0	0	0	0	0	0	0	0	0	0	0	0	0	0	0	0	0	0	0
FR774599.1.1335	D_0__Bacteria, D_1__Proteobacteria, D_2__Alphaproteobacteria, D_3__Rhizobiales, D_4__Beijerinckiaceae, D_5__Methylorosula, D_6__uncultured bacterium	1036	0	134	7.78947	0	17.8428	0	0	1	0	0	0	3	0	2	0	7	43	26	6	1	0	0	0	4	0	0	0	2	0	0	2	0	4	10	0	0	1	0	0	2	4	0	0	0	0	0	0
FR774616.1.1383	D_0__Bacteria, D_1__Proteobacteria, D_2__Betaproteobacteria, D_3__Burkholderiales, D_4__Comamonadaceae, Ambiguous_taxa, Ambiguous_taxa	2	0	2	0.0150376	0	0.173422	0	0	0	0	0	0	0	0	0	0	0	0	0	0	0	0	0	0	0	0	0	0	0	0	0	0	0	0	0	0	0	0	0	0	0	0	0	0	0	0	0	0
HM101280.1.1427	D_0__Bacteria, D_1__Bacteroidetes, D_2__Flavobacteriia, D_3__Flavobacteriales, D_4__Flavobacteriaceae, D_5__Chryseobacterium, Ambiguous_taxa	173	0	50	1.30075	0	6.69802	0	0	0	0	0	0	0	0	0	0	0	0	0	0	0	0	0	0	0	0	0	0	0	0	0	0	0	0	0	0	0	0	0	0	0	0	0	0	0	0	0	0
FR774630.1.1332	D_0__Bacteria, D_1__Chloroflexi, D_2__Anaerolineae, D_3__Anaerolineales, D_4__Anaerolineaceae, D_5__uncultured, D_6__uncultured bacterium	2	0	2	0.0150376	0	0.173422	0	0	2	0	0	0	0	0	0	0	0	0	0	0	0	0	0	0	0	0	0	0	0	0	0	0	0	0	0	0	0	0	0	0	0	0	0	0	0	0	0	0
FR774633.1.1303	D_0__Bacteria, D_1__Proteobacteria, D_2__Alphaproteobacteria, D_3__Rhodobacterales, D_4__Rhodobacteraceae, D_5__Tabrizicola, D_6__uncultured bacterium	5	0	5	0.037594	0	0.433555	0	0	0	0	0	0	0	0	0	0	0	0	0	0	0	0	0	0	0	0	0	0	0	0	0	0	0	5	0	0	0	0	0	0	0	0	0	0	0	0	0	0
HM104367.1.1424	D_0__Bacteria, D_1__Actinobacteria, D_2__Actinobacteria, D_3__Micrococcales, D_4__Microbacteriaceae, D_5__Microbacterium, Ambiguous_taxa	23	0	23	0.172932	0	1.99435	0	0	0	0	0	0	0	0	0	0	0	0	0	0	0	0	0	0	0	0	0	0	0	0	0	0	0	0	0	0	0	0	0	0	0	0	0	0	0	0	0	0
GACN01029607.149.2074	D_0__Bacteria, D_1__Cyanobacteria, D_2__Chloroplast, Ambiguous_taxa, Ambiguous_taxa, Ambiguous_taxa, Ambiguous_taxa	23	0	19	0.172932	0	1.68105	0	0	0	0	0	0	0	0	0	0	0	0	0	0	0	0	0	0	0	0	0	0	0	0	0	0	0	0	0	0	0	0	0	0	0	0	0	19	0	0	0	0
HM128130.1.1454	D_0__Bacteria, D_1__Proteobacteria, D_2__Gammaproteobacteria, D_3__Oceanospirillales, D_4__Halomonadaceae, D_5__Halomonas, D_6__uncultured bacterium	65	0	4	0.488722	0	0.774758	2	4	0	0	0	0	1	0	0	0	0	0	2	1	0	0	0	1	0	1	0	0	0	0	0	0	0	0	0	0	0	1	0	0	0	0	1	0	2	0	0	0
GAJE01006253.263.2200	D_0__Bacteria, D_1__Proteobacteria, D_2__Alphaproteobacteria, D_3__Rickettsiales, D_4__Mitochondria, D_5__Avena sativa (oat), D_6__Avena sativa (oat)	22	0	9	0.165414	0	1.05299	0	0	0	0	0	0	0	0	0	0	0	0	0	0	0	0	0	0	0	0	0	0	0	0	0	0	0	0	0	0	0	0	0	0	0	0	0	0	0	0	0	0
GAJR01016305.1168.2580	D_0__Bacteria, D_1__Cyanobacteria, D_2__Chloroplast, D_3__Gentiana macrophylla, D_4__Gentiana macrophylla, D_5__Gentiana macrophylla, D_6__Gentiana macrophylla	8	0	8	0.0601504	0	0.693688	0	0	0	0	0	0	0	0	0	0	0	0	0	0	0	0	0	0	0	0	0	0	0	0	0	0	0	0	0	0	0	0	0	0	0	0	0	0	0	0	0	0
HM128951.1.1451	D_0__Bacteria, D_1__Bacteroidetes, D_2__Sphingobacteriia, D_3__Sphingobacteriales, D_4__Chitinophagaceae, D_5__Sediminibacterium, Ambiguous_taxa	46	0	40	0.345865	0	3.50334	0	0	0	0	0	0	0	0	0	0	0	0	0	0	0	0	0	0	0	0	0	0	0	0	0	0	0	0	0	0	0	0	0	0	0	0	0	0	0	0	0	0
GALZ01007484.194.1638	D_0__Bacteria, D_1__Cyanobacteria, D_2__Chloroplast, D_3__Actinidia chinensis, D_4__Actinidia chinensis, D_5__Actinidia chinensis, D_6__Actinidia chinensis	85	0	65	0.639098	0	5.88441	0	0	0	0	0	0	0	20	0	0	0	0	0	0	0	0	0	0	0	0	0	0	0	0	0	0	0	0	0	0	0	0	0	0	0	0	0	0	0	0	0	0
GANR01019260.2.1459	D_0__Bacteria, D_1__Bacteroidetes, D_2__Cytophagia, D_3__Cytophagales, D_4__Cytophagaceae, D_5__Hymenobacter, D_6__Macrotyloma uniflorum	116	0	71	0.87218	0	6.38584	0	0	0	0	0	0	8	0	7	3	0	71	0	7	0	0	0	0	0	0	0	0	0	0	0	0	0	0	0	0	0	0	0	0	0	0	0	0	0	0	0	0
GAOK01049488.5421.6827	D_0__Bacteria, D_1__Cyanobacteria, D_2__Chloroplast, D_3__Cercis gigantea, D_4__Cercis gigantea, D_5__Cercis gigantea, D_6__Cercis gigantea	2	0	1	0.0150376	0	0.122162	0	0	0	0	0	0	0	0	0	0	0	0	0	0	0	0	0	0	0	0	0	0	0	0	0	0	0	0	0	0	0	0	0	1	0	1	0	0	0	0	0	0
GAPE01032969.81.1542	D_0__Bacteria, D_1__Proteobacteria, D_2__Alphaproteobacteria, D_3__Rickettsiales, D_4__Anaplasmataceae, D_5__Wolbachia, D_6__Brassicogethes aeneus	22799	0	9888	171.421	0	1040.98	0	0	0	0	0	0	0	0	0	0	0	0	0	0	0	0	0	0	0	0	0	0	0	0	0	0	0	0	1	0	0	0	0	0	0	333	0	0	0	0	0	0
GAPE01032970.1.1376	D_0__Bacteria, D_1__Proteobacteria, D_2__Alphaproteobacteria, D_3__Rickettsiales, D_4__Rickettsiaceae, D_5__Rickettsia, D_6__Brassicogethes aeneus	1468	0	1468	11.0376	0	127.292	0	0	0	0	0	0	0	0	0	0	0	0	0	0	0	0	0	0	0	0	0	0	0	0	0	0	0	0	0	0	0	0	0	0	0	0	0	0	0	0	0	0
GARE01155857.2.1248	D_0__Bacteria, D_1__Bacteroidetes, D_2__Flavobacteriia, D_3__Flavobacteriales, D_4__Flavobacteriaceae, D_5__Chryseobacterium, D_6__Bouteloua dactyloides	185	0	159	1.39098	0	13.8372	0	0	0	0	0	0	0	0	0	0	0	0	0	0	0	0	0	0	0	0	0	0	0	0	0	0	0	0	0	0	0	0	0	0	0	0	0	0	0	0	0	0
GASZ01001653.10.1438	D_0__Bacteria, D_1__Proteobacteria, D_2__Alphaproteobacteria, D_3__Rhizobiales, D_4__Rhizobiaceae, D_5__Rhizobium, D_6__Noccaea caerulescens	30	0	22	0.225564	0	2.02491	0	0	0	0	0	0	0	0	0	0	0	0	0	0	0	0	0	0	0	0	0	0	0	0	0	0	0	0	0	0	0	0	0	0	0	0	0	0	0	0	0	0
GAUZ01004947.4.1494	D_0__Bacteria, D_1__Proteobacteria, D_2__Gammaproteobacteria, D_3__Pseudomonadales, D_4__Pseudomonadaceae, D_5__Pseudomonas, Ambiguous_taxa	31	0	23	0.233083	0	2.05193	0	0	0	23	0	0	0	0	0	0	0	0	0	0	0	0	0	0	0	0	0	0	0	0	0	0	0	0	0	0	0	0	0	0	0	0	0	0	0	0	0	0
GAXI01006199.29.1525	D_0__Bacteria, D_1__Chlamydiae, D_2__Chlamydiae, D_3__Chlamydiales, D_4__Simkaniaceae, D_5__Candidatus Rhabdochlamydia, Ambiguous_taxa	80	0	38	0.601504	0	4.58743	0	0	0	0	0	0	0	0	0	0	0	0	0	0	0	0	0	0	0	0	0	0	0	0	0	0	0	0	0	0	0	0	0	0	0	0	0	0	0	0	0	0
GAXU01013584.195.1647	D_0__Bacteria, D_1__Cyanobacteria, D_2__Chloroplast, Ambiguous_taxa, Ambiguous_taxa, Ambiguous_taxa, Ambiguous_taxa	1056	0	480	7.93985	0	44.0464	0	0	0	0	0	0	0	22	0	0	0	0	0	0	0	0	0	0	0	0	0	0	0	0	0	0	75	21	0	5	0	0	0	0	0	0	0	0	0	0	0	0
GAYD01005992.1.1396	D_0__Bacteria, D_1__Proteobacteria, D_2__Gammaproteobacteria, D_3__Pseudomonadales, D_4__Pseudomonadaceae, D_5__Pseudomonas, D_6__Blaberus atropos	180	0	147	1.35338	0	12.9159	0	147	0	0	0	0	0	0	1	0	0	0	0	0	0	0	0	0	0	0	0	0	0	0	0	0	0	0	0	0	0	0	0	0	0	0	0	0	0	0	25	2
GAYR01026355.62.1575	D_0__Bacteria, D_1__Proteobacteria, D_2__Gammaproteobacteria, D_3__Pseudomonadales, D_4__Moraxellaceae, D_5__Enhydrobacter, D_6__Solanum melongena (eggplant)	251	0	104	1.88722	0	10.1516	0	104	0	0	22	0	0	0	0	0	0	0	0	0	0	0	0	0	0	0	0	0	0	0	0	0	0	0	0	0	0	0	6	0	0	0	0	0	0	0	0	0
GAYX01056574.118.1534	D_0__Bacteria, D_1__Cyanobacteria, D_2__Chloroplast, D_3__Lolium perenne, D_4__Lolium perenne, D_5__Lolium perenne, D_6__Lolium perenne	37	0	15	0.278195	0	1.55385	0	0	0	0	0	0	0	0	0	0	0	0	0	0	0	0	0	0	0	0	0	0	0	0	0	0	0	0	0	0	0	0	0	0	0	15	0	0	0	0	0	0
GBEN01000870.5711.7203	D_0__Bacteria, D_1__Cyanobacteria, D_2__Chloroplast, D_3__Elodea nuttallii, D_4__Elodea nuttallii, D_5__Elodea nuttallii, D_6__Elodea nuttallii	29	0	29	0.218045	0	2.51462	0	0	0	0	0	0	0	0	0	0	0	0	0	0	0	0	0	0	0	0	0	0	0	0	0	0	0	0	0	0	0	0	0	0	0	0	0	0	0	0	0	0
GBFX01069610.194.1692	D_0__Bacteria, D_1__Actinobacteria, D_2__Actinobacteria, D_3__Corynebacteriales, D_4__Nocardiaceae, D_5__Rhodococcus, D_6__Oryzias melastigma (Indian medaka)	1127	0	426	8.47368	0	45.7492	0	0	0	0	47	11	0	0	0	0	0	0	0	0	0	0	0	24	0	0	0	0	0	0	0	0	0	0	6	27	0	0	0	0	0	0	0	0	0	0	0	0
GBHB01036241.2.1501	D_0__Bacteria, D_1__Proteobacteria, D_2__Gammaproteobacteria, D_3__Pseudomonadales, D_4__Pseudomonadaceae, D_5__Pseudomonas, Ambiguous_taxa	9	0	9	0.0676692	0	0.780399	0	0	0	0	9	0	0	0	0	0	0	0	0	0	0	0	0	0	0	0	0	0	0	0	0	0	0	0	0	0	0	0	0	0	0	0	0	0	0	0	0	0
GBHJ01000202.565.1799	D_0__Bacteria, D_1__Proteobacteria, D_2__Alphaproteobacteria, D_3__Rickettsiales, D_4__Mitochondria, D_5__Withania somnifera, D_6__Withania somnifera	39	0	14	0.293233	0	1.6086	0	0	0	0	0	7	0	0	0	0	0	0	0	0	0	0	0	0	0	0	0	0	0	0	0	0	0	0	0	0	0	0	0	0	0	0	8	0	0	0	0	0
GBJG01001274.1.1603	D_0__Bacteria, D_1__Proteobacteria, D_2__Alphaproteobacteria, D_3__Rickettsiales, D_4__Mitochondria, D_5__Arachis ipaensis, D_6__Arachis ipaensis	2	0	1	0.0150376	0	0.122162	0	0	0	0	0	0	0	0	0	0	0	0	0	0	0	0	0	0	0	0	0	0	0	0	0	0	0	0	0	0	0	0	0	0	0	0	0	0	1	0	0	0
GBKQ01000070.205.2098	D_0__Bacteria, D_1__Cyanobacteria, D_2__Chloroplast, D_3__Camellia sinensis var. sinensis, D_4__Camellia sinensis var. sinensis, D_5__Camellia sinensis var. sinensis, D_6__Camellia sinensis var. sinensis	2	0	2	0.0150376	0	0.173422	0	0	0	0	0	0	0	0	0	0	0	0	0	0	0	0	0	0	0	0	0	0	0	0	0	0	0	0	0	0	0	0	0	0	0	0	0	2	0	0	0	0
GBSO01019834.117.1630	D_0__Bacteria, D_1__Proteobacteria, D_2__Betaproteobacteria, D_3__Burkholderiales, D_4__Comamonadaceae, D_5__Hydrogenophaga, D_6__Klebsormidium flaccidum	37	0	31	0.278195	0	2.73405	0	0	0	0	0	0	0	0	0	0	0	0	0	0	0	0	0	0	0	0	0	0	0	0	0	0	0	31	0	0	0	0	0	0	0	0	0	0	0	0	0	0
GCVS01044766.16.1429	D_0__Bacteria, D_1__Cyanobacteria, D_2__Chloroplast, Ambiguous_taxa, Ambiguous_taxa, Ambiguous_taxa, Ambiguous_taxa	4	0	4	0.0300752	0	0.346844	0	0	0	0	0	0	0	0	0	0	0	0	0	0	0	0	0	0	0	0	0	0	0	0	0	0	0	0	0	0	0	0	0	0	0	0	0	0	0	0	0	0
GDAX01048398.486.2474	D_0__Bacteria, D_1__Cyanobacteria, D_2__Chloroplast, D_3__Carya cathayensis, D_4__Carya cathayensis, D_5__Carya cathayensis, D_6__Carya cathayensis	7473	0	2217	56.188	0	266.708	0	0	0	0	0	0	0	0	3	0	0	0	8	0	0	0	0	0	0	0	0	0	0	0	0	0	0	0	0	0	0	0	106	172	427	326	0	86	518	0	0	0
GDGZ01024135.295.1812	D_0__Bacteria, D_1__Proteobacteria, D_2__Gammaproteobacteria, D_3__Xanthomonadales, D_4__Xanthomonadaceae, D_5__Stenotrophomonas, D_6__Austrofundulus limnaeus	57	0	57	0.428571	0	4.94253	0	57	0	0	0	0	0	0	0	0	0	0	0	0	0	0	0	0	0	0	0	0	0	0	0	0	0	0	0	0	0	0	0	0	0	0	0	0	0	0	0	0
GDHX01215817.4.1477	D_0__Bacteria, D_1__Proteobacteria, D_2__Alphaproteobacteria, D_3__Rhizobiales, D_4__Bradyrhizobiaceae, D_5__Nitrobacter, D_6__Austrofundulus limnaeus	278	0	101	2.09023	0	10.0283	0	0	0	5	2	0	1	0	5	0	25	101	13	5	1	0	0	0	7	44	0	2	0	0	0	0	0	0	0	0	0	10	1	0	0	0	0	0	0	17	0	0
GDLT01000092.133.1567	D_0__Bacteria, D_1__Proteobacteria, D_2__Alphaproteobacteria, D_3__Rickettsiales, D_4__Mitochondria, Ambiguous_taxa, Ambiguous_taxa	14	0	10	0.105263	0	0.931463	0	0	0	0	0	0	0	10	0	0	0	0	0	0	0	0	0	0	0	0	0	0	0	0	0	0	0	0	0	0	0	0	0	0	0	0	0	0	0	0	0	0
GDLT01000297.39.1633	D_0__Bacteria, D_1__Cyanobacteria, D_2__Chloroplast, D_3__Tectona grandis, D_4__Tectona grandis, D_5__Tectona grandis, D_6__Tectona grandis	232	0	168	1.74436	0	14.7379	0	0	0	0	0	0	0	168	0	0	0	0	0	0	0	0	0	0	0	0	0	0	0	0	0	0	0	0	0	0	13	0	0	0	0	0	0	0	0	0	0	0
GDLT01000794.39.1686	D_0__Bacteria, D_1__Proteobacteria, D_2__Alphaproteobacteria, D_3__Rickettsiales, D_4__Mitochondria, D_5__Tectona grandis, D_6__Tectona grandis	50	0	42	0.37594	0	3.68782	0	0	0	0	0	0	0	0	0	0	0	0	0	0	0	0	0	0	0	0	0	0	0	0	0	0	0	0	0	0	0	0	0	0	0	0	0	0	42	0	0	0
GEKW01011293.2009.3843	D_0__Bacteria, D_1__Cyanobacteria, D_2__Chloroplast, D_3__Anemone flaccida, D_4__Anemone flaccida, D_5__Anemone flaccida, D_6__Anemone flaccida	4	0	4	0.0300752	0	0.346844	0	0	0	0	0	0	0	0	0	0	0	0	0	0	0	0	0	0	0	0	0	0	0	0	0	0	0	0	0	0	0	0	0	0	0	0	0	0	0	0	0	0
HM186132.1.1360	D_0__Bacteria, D_1__Verrucomicrobia, D_2__Spartobacteria, D_3__Chthoniobacterales, D_4__Chthoniobacterales Incertae Sedis, D_5__Terrimicrobium, D_6__uncultured bacterium	2	0	2	0.0150376	0	0.173422	0	0	0	0	2	0	0	0	0	0	0	0	0	0	0	0	0	0	0	0	0	0	0	0	0	0	0	0	0	0	0	0	0	0	0	0	0	0	0	0	0	0
GQ004971.1.1355	D_0__Bacteria, D_1__Firmicutes, D_2__Clostridia, D_3__Clostridiales, D_4__Family XI, D_5__Ezakiella, D_6__uncultured bacterium	46	0	46	0.345865	0	3.98871	0	0	0	0	0	0	0	0	0	0	0	0	0	0	0	0	0	0	0	0	0	0	0	0	0	0	0	0	0	0	0	0	0	0	0	0	0	0	0	0	0	0
GQ006310.1.1371	D_0__Bacteria, D_1__Firmicutes, D_2__Bacilli, D_3__Bacillales, D_4__Staphylococcaceae, D_5__Staphylococcus, D_6__uncultured bacterium	90	0	33	0.676692	0	3.77903	0	0	0	0	0	0	0	14	0	0	0	0	0	0	0	0	0	0	0	0	0	0	0	0	0	0	0	0	0	0	0	0	8	0	0	0	0	0	0	0	0	0
GQ006324.1.1342	D_0__Bacteria, D_1__Actinobacteria, D_2__Actinobacteria, D_3__Corynebacteriales, D_4__Corynebacteriaceae, D_5__Corynebacterium 1, D_6__uncultured bacterium	6	0	6	0.0451128	0	0.520266	0	0	0	0	0	0	0	0	0	0	0	0	0	0	0	0	0	0	0	0	0	0	0	0	0	0	0	0	0	0	0	0	0	0	0	0	0	0	0	0	0	0
GQ006332.1.1341	D_0__Bacteria, D_1__Actinobacteria, D_2__Actinobacteria, D_3__Corynebacteriales, D_4__Corynebacteriaceae, D_5__Corynebacterium 1, D_6__uncultured bacterium	151	0	15	1.13534	0	3.01205	0	0	0	0	4	0	0	4	5	0	0	0	0	0	0	0	6	0	0	0	0	0	0	0	0	0	0	0	0	0	0	0	10	10	11	0	0	2	0	0	0	0
GQ008023.1.1336	D_0__Bacteria, D_1__FBP, D_2__uncultured bacterium, D_3__uncultured bacterium, D_4__uncultured bacterium, D_5__uncultured bacterium, D_6__uncultured bacterium	45	0	28	0.338346	0	2.58459	0	0	0	0	4	0	0	0	0	0	0	0	0	0	0	0	0	0	0	0	0	0	0	0	0	0	0	0	0	0	0	0	0	0	0	0	0	0	0	0	0	0
GQ008167.1.1304	D_0__Bacteria, D_1__Proteobacteria, D_2__Alphaproteobacteria, D_3__Rhizobiales, D_4__Beijerinckiaceae, D_5__uncultured, Ambiguous_taxa	3179	0	1297	23.9023	0	116.73	0	0	0	0	32	10	0	0	6	66	201	0	261	7	1	0	0	0	26	0	1	0	1	0	0	2	0	2	0	0	0	0	30	4	1	0	0	0	0	0	0	0
GQ008305.1.1342	D_0__Bacteria, D_1__Bacteroidetes, D_2__Cytophagia, D_3__Cytophagales, D_4__Cytophagaceae, D_5__Hymenobacter, D_6__uncultured bacterium	976	0	585	7.33835	0	55.6784	0	0	0	0	0	0	0	0	0	0	27	0	10	0	0	0	0	0	0	0	1	0	0	0	0	0	0	0	0	0	0	0	0	0	0	0	0	0	0	0	0	0
GQ012876.1.1370	D_0__Bacteria, D_1__Firmicutes, D_2__Bacilli, D_3__Bacillales, D_4__Staphylococcaceae, D_5__Staphylococcus, D_6__uncultured bacterium	480	0	129	3.60902	0	15.2469	0	66	0	20	0	10	0	0	0	0	0	0	0	0	0	0	0	0	0	0	0	0	0	0	0	0	0	0	2	5	0	129	32	0	0	47	0	0	0	0	0	0
GQ015325.1.1308	D_0__Bacteria, D_1__Proteobacteria, D_2__Alphaproteobacteria, D_3__Sphingomonadales, D_4__Sphingomonadaceae, D_5__Sphingomonas, D_6__uncultured bacterium	392	0	93	2.94737	0	11.8758	0	0	0	0	2	0	0	0	0	0	54	0	0	8	0	0	0	0	0	0	0	0	0	0	0	0	0	0	0	0	0	0	0	0	0	0	0	0	0	0	0	0
GQ016352.1.1338	D_0__Bacteria, D_1__Planctomycetes, D_2__Planctomycetacia, D_3__Planctomycetales, D_4__Planctomycetaceae, D_5__Gemmata, D_6__uncultured bacterium	4	0	4	0.0300752	0	0.346844	0	0	0	0	0	0	0	0	0	0	0	0	0	0	0	0	0	0	0	0	0	0	0	0	0	0	0	0	0	0	0	0	0	0	0	0	0	0	0	0	0	0
GQ019843.1.1340	D_0__Bacteria, D_1__Bacteroidetes, D_2__Cytophagia, D_3__Cytophagales, D_4__Cytophagaceae, D_5__Spirosoma, D_6__uncultured bacterium	13	0	13	0.0977444	0	1.12724	0	0	0	0	0	0	0	0	0	0	0	0	0	0	0	0	0	0	0	0	0	0	0	0	0	0	0	0	0	0	0	0	0	0	0	0	0	0	0	0	0	0
GQ036168.1.1304	D_0__Bacteria, D_1__Cyanobacteria, D_2__Chloroplast, D_3__uncultured eukaryote, D_4__uncultured eukaryote, D_5__uncultured eukaryote, D_6__uncultured eukaryote	4	0	4	0.0300752	0	0.346844	0	0	0	0	0	0	0	0	0	0	0	0	0	0	0	0	0	0	0	0	0	0	0	0	0	0	0	0	0	0	0	0	0	0	0	0	0	0	0	0	0	0
GQ037073.1.1343	D_0__Bacteria, D_1__Actinobacteria, D_2__Actinobacteria, D_3__Corynebacteriales, D_4__Corynebacteriaceae, D_5__Corynebacterium 1, D_6__uncultured bacterium	59	0	49	0.443609	0	4.27894	0	0	5	0	0	0	0	0	0	0	0	0	0	0	0	0	0	0	0	0	0	0	0	0	0	0	0	0	0	0	0	0	0	0	0	0	0	0	0	0	0	0
GQ038319.1.1339	D_0__Bacteria, D_1__Actinobacteria, D_2__Actinobacteria, D_3__Micrococcales, D_4__Brevibacteriaceae, D_5__Brevibacterium, D_6__uncultured bacterium	2	0	2	0.0150376	0	0.173422	0	0	0	0	0	0	0	0	0	0	0	0	0	0	0	0	0	0	0	0	0	0	0	0	0	0	0	0	0	0	0	0	0	0	0	0	0	0	0	0	0	0
GQ039893.1.1339	D_0__Bacteria, D_1__Proteobacteria, D_2__Deltaproteobacteria, D_3__Bdellovibrionales, D_4__Bdellovibrionaceae, D_5__Bdellovibrio, D_6__uncultured bacterium	1812	0	415	13.6241	0	46.3402	0	0	0	8	0	0	0	0	6	0	0	0	0	0	55	0	20	0	0	0	8	0	0	0	0	0	0	0	0	0	0	34	0	0	37	0	0	0	0	0	0	0
GQ043390.1.1352	D_0__Bacteria, D_1__Proteobacteria, D_2__Betaproteobacteria, D_3__Burkholderiales, D_4__Comamonadaceae, D_5__Rhizobacter, D_6__uncultured bacterium	9	0	9	0.0676692	0	0.780399	0	0	0	0	0	0	0	0	0	0	9	0	0	0	0	0	0	0	0	0	0	0	0	0	0	0	0	0	0	0	0	0	0	0	0	0	0	0	0	0	0	0
GQ054463.1.1325	D_0__Bacteria, D_1__Proteobacteria, D_2__Alphaproteobacteria, D_3__Rhodospirillales, D_4__Acetobacteraceae, D_5__Acidiphilium, D_6__uncultured bacterium	290	0	58	2.18045	0	8.68108	0	0	0	0	0	0	0	0	0	0	0	0	0	0	0	0	0	0	0	0	0	0	0	0	0	0	0	0	0	0	0	0	0	0	0	0	0	0	0	0	0	0
GQ055441.1.1314	D_0__Bacteria, D_1__Proteobacteria, D_2__Alphaproteobacteria, D_3__Rhodospirillales, D_4__Acetobacteraceae, D_5__Acidiphilium, D_6__uncultured bacterium	381	0	105	2.86466	0	11.6018	0	0	1	0	0	0	0	0	38	0	0	0	15	0	0	0	0	0	0	0	8	0	1	0	0	1	0	0	0	0	0	0	0	0	0	0	0	0	0	0	0	0
GQ056322.1.1358	D_0__Bacteria, D_1__Proteobacteria, D_2__Gammaproteobacteria, D_3__Xanthomonadales, D_4__Xanthomonadales Incertae Sedis, D_5__Acidibacter, D_6__uncultured bacterium	131	0	27	0.984962	0	4.42785	0	0	0	20	12	0	0	0	0	0	13	0	0	0	0	0	0	0	0	0	0	0	0	0	0	0	0	0	0	0	27	0	0	0	0	0	0	0	0	0	0	0
GQ057361.1.1313	D_0__Bacteria, D_1__Saccharibacteria, D_2__uncultured bacterium, D_3__uncultured bacterium, D_4__uncultured bacterium, D_5__uncultured bacterium, D_6__uncultured bacterium	2	0	2	0.0150376	0	0.173422	0	0	0	0	0	0	0	0	0	0	0	0	0	0	0	0	0	0	0	0	0	0	0	0	0	0	0	0	0	0	0	0	0	0	0	0	0	0	0	0	0	0
GQ059294.1.1310	D_0__Bacteria, D_1__Proteobacteria, D_2__Alphaproteobacteria, D_3__Sphingomonadales, D_4__Sphingomonadaceae, D_5__Zymomonas, D_6__uncultured bacterium	1954	0	570	14.6917	0	61.9948	0	0	7	0	0	0	26	0	3	0	0	216	0	0	0	0	0	0	0	0	1	0	2	0	11	0	0	0	0	0	0	0	1	12	0	44	0	0	0	0	0	2
GQ060527.1.1260	D_0__Bacteria, D_1__Saccharibacteria, D_2__uncultured bacterium, D_3__uncultured bacterium, D_4__uncultured bacterium, D_5__uncultured bacterium, D_6__uncultured bacterium	3	0	3	0.0225564	0	0.260133	0	0	0	0	0	0	0	0	0	0	0	0	0	0	0	0	0	0	0	0	0	0	0	0	0	0	0	0	0	0	0	0	0	0	0	0	0	0	0	0	0	0
GQ061101.1.1342	D_0__Bacteria, D_1__Actinobacteria, D_2__Actinobacteria, D_3__Corynebacteriales, D_4__Corynebacteriaceae, D_5__Corynebacterium 1, D_6__uncultured bacterium	124	0	35	0.932331	0	4.33659	0	0	7	0	0	0	11	17	0	0	0	0	0	0	0	0	0	0	0	0	0	0	0	0	0	0	0	0	0	0	0	0	0	0	0	21	0	0	0	0	0	0
GQ062543.1.1350	D_0__Bacteria, D_1__Actinobacteria, D_2__Actinobacteria, D_3__Corynebacteriales, D_4__Corynebacteriaceae, D_5__Corynebacterium 1, D_6__uncultured bacterium	5	0	5	0.037594	0	0.433555	0	0	0	0	0	0	0	0	0	0	0	0	0	0	0	0	0	0	0	0	0	0	0	0	0	0	0	0	0	5	0	0	0	0	0	0	0	0	0	0	0	0
GQ076362.1.1360	D_0__Bacteria, D_1__Proteobacteria, D_2__Gammaproteobacteria, D_3__Pseudomonadales, D_4__Moraxellaceae, D_5__Alkanindiges, Ambiguous_taxa	6	0	6	0.0451128	0	0.520266	0	0	0	0	0	0	0	0	0	0	0	0	0	0	0	0	0	0	0	0	0	0	0	0	0	0	0	0	0	0	0	0	6	0	0	0	0	0	0	0	0	0
GQ083830.1.1341	D_0__Bacteria, D_1__Actinobacteria, D_2__Actinobacteria, D_3__Corynebacteriales, D_4__Corynebacteriaceae, D_5__Lawsonella, D_6__uncultured bacterium	1134	0	150	8.52632	0	21.2705	70	0	0	45	16	3	0	14	3	0	0	37	0	0	0	0	0	0	0	0	0	0	0	0	0	0	42	0	0	43	3	0	54	0	29	71	0	0	0	0	62	0
GQ088104.1.1338	D_0__Bacteria, D_1__Actinobacteria, D_2__Actinobacteria, D_3__Propionibacteriales, D_4__Nocardioidaceae, D_5__Nocardioides, D_6__uncultured bacterium	182	0	154	1.36842	0	13.4059	0	0	3	0	0	0	0	0	0	0	154	1	5	5	0	0	0	0	0	0	0	0	0	0	0	0	0	0	0	0	14	0	0	0	0	0	0	0	0	0	0	0
GQ088132.1.1340	D_0__Bacteria, D_1__Actinobacteria, D_2__Actinobacteria, D_3__Kineosporiales, D_4__Kineosporiaceae, D_5__Angustibacter, Ambiguous_taxa	5	0	2	0.037594	0	0.258375	0	0	0	0	0	0	0	0	0	0	0	0	0	0	0	0	0	0	0	0	0	0	0	0	0	0	0	0	0	0	0	0	0	0	0	0	0	0	0	0	0	0
GQ088151.1.1336	D_0__Bacteria, D_1__Actinobacteria, D_2__Actinobacteria, D_3__Frankiales, D_4__Frankiaceae, D_5__uncultured bacterium, D_6__uncultured bacterium	35	0	15	0.263158	0	1.69176	0	0	0	0	0	0	0	0	0	0	15	0	0	0	0	0	0	0	0	0	0	0	0	0	0	0	0	0	0	0	5	0	0	0	0	0	0	0	0	0	0	0
GQ088219.1.1344	D_0__Bacteria, D_1__Bacteroidetes, D_2__Cytophagia, D_3__Cytophagales, D_4__Cytophagaceae, D_5__Hymenobacter, D_6__uncultured bacterium	163	0	96	1.22556	0	9.50488	0	0	0	0	0	0	0	0	0	0	0	0	0	0	0	0	0	0	0	0	0	0	0	0	0	0	0	0	0	0	0	0	0	0	0	0	0	0	0	0	0	0
GQ088241.1.1346	D_0__Bacteria, D_1__Actinobacteria, D_2__Actinobacteria, D_3__Micrococcales, D_4__Dermacoccaceae, D_5__uncultured, D_6__uncultured bacterium	26	0	10	0.195489	0	1.17072	0	0	0	0	0	0	0	0	0	0	0	0	0	0	0	0	0	0	0	0	0	0	0	0	0	0	0	0	0	0	0	0	0	0	0	0	0	0	0	0	0	0
GQ090575.1.1343	D_0__Bacteria, D_1__Gemmatimonadetes, D_2__Gemmatimonadetes, D_3__Gemmatimonadales, D_4__Gemmatimonadaceae, D_5__Gemmatimonas, D_6__uncultured bacterium	19	0	19	0.142857	0	1.64751	0	0	0	0	0	0	0	0	0	0	0	0	0	0	0	0	0	0	0	0	0	0	0	0	0	0	0	19	0	0	0	0	0	0	0	0	0	0	0	0	0	0
GQ092675.1.1355	D_0__Bacteria, D_1__Proteobacteria, D_2__Gammaproteobacteria, D_3__Pseudomonadales, D_4__Moraxellaceae, D_5__Acinetobacter, D_6__uncultured bacterium	7	0	3	0.0526316	0	0.35496	0	0	0	0	0	2	0	0	0	0	0	0	0	0	0	0	0	0	0	0	0	0	0	0	0	0	0	0	0	0	0	0	0	0	0	0	0	0	0	0	0	0
GQ092782.1.1359	D_0__Bacteria, D_1__Firmicutes, D_2__Bacilli, D_3__Bacillales, D_4__Staphylococcaceae, D_5__Staphylococcus, D_6__uncultured bacterium	47	0	43	0.353383	0	3.74205	0	0	0	0	0	43	0	0	0	0	0	0	0	0	0	0	0	0	0	0	0	0	0	0	0	0	0	0	0	0	0	0	0	4	0	0	0	0	0	0	0	0
GQ093884.1.1363	D_0__Bacteria, D_1__Planctomycetes, D_2__Planctomycetacia, D_3__Planctomycetales, D_4__Planctomycetaceae, D_5__Planctomyces, D_6__uncultured bacterium	9	0	9	0.0676692	0	0.780399	0	0	0	0	0	0	0	0	0	0	0	0	0	0	0	0	0	0	0	0	0	0	0	0	0	0	0	9	0	0	0	0	0	0	0	0	0	0	0	0	0	0
GQ094365.1.1353	D_0__Bacteria, D_1__Actinobacteria, D_2__Thermoleophilia, D_3__Solirubrobacterales, D_4__Patulibacteraceae, D_5__Patulibacter, D_6__uncultured bacterium	12	0	7	0.0902256	0	0.743239	0	0	0	0	0	0	0	0	0	0	0	0	0	0	0	0	0	0	0	0	0	0	0	0	0	0	0	0	0	0	0	0	0	0	0	0	0	0	0	0	0	0
GQ095436.1.1366	D_0__Bacteria, D_1__Actinobacteria, D_2__Actinobacteria, D_3__Corynebacteriales, D_4__Corynebacteriaceae, D_5__Turicella, D_6__uncultured bacterium	86	0	53	0.646617	0	4.77715	0	0	5	0	0	53	0	0	0	0	0	0	0	0	0	0	0	0	0	0	0	0	0	0	9	0	0	0	0	0	0	0	0	0	0	0	0	0	0	0	0	0
GQ098353.1.1306	D_0__Bacteria, D_1__Proteobacteria, D_2__Alphaproteobacteria, D_3__Sphingomonadales, D_4__Sphingomonadaceae, D_5__Sphingomonas, Ambiguous_taxa	55	0	25	0.413534	0	2.76101	0	0	0	0	0	0	0	0	0	0	0	0	0	0	0	0	0	0	0	0	0	0	0	0	0	0	0	0	0	0	5	0	0	0	0	0	0	0	0	0	0	0
GQ102566.1.1361	D_0__Bacteria, D_1__Proteobacteria, D_2__Deltaproteobacteria, D_3__Myxococcales, D_4__P3OB-42, D_5__uncultured bacterium, D_6__uncultured bacterium	685	0	127	5.15038	0	19.3428	0	0	0	0	0	0	0	0	0	0	0	0	0	0	0	0	0	0	0	0	0	0	0	0	0	0	0	0	0	0	0	0	7	0	0	0	0	0	0	0	0	0
GQ103633.1.1347	D_0__Bacteria, D_1__Bacteroidetes, D_2__Flavobacteriia, D_3__Flavobacteriales, D_4__Flavobacteriaceae, D_5__Chryseobacterium, Ambiguous_taxa	43	0	37	0.323308	0	3.24632	0	0	0	0	0	0	0	0	0	6	0	0	0	0	0	0	0	0	0	0	0	0	0	0	0	0	0	0	0	0	0	0	0	0	0	0	0	0	0	0	0	0
GQ115602.1.1307	D_0__Bacteria, D_1__Proteobacteria, D_2__Alphaproteobacteria, D_3__Rhizobiales, D_4__Rhizobiaceae, D_5__Shinella, Ambiguous_taxa	127	0	61	0.954887	0	6.04386	0	0	0	0	0	0	15	0	0	0	0	0	30	0	0	0	0	0	0	0	0	0	3	0	0	1	0	0	0	0	0	0	0	0	0	0	0	0	0	0	0	0
GQ132555.1.1362	D_0__Bacteria, D_1__Bacteroidetes, D_2__Bacteroidia, D_3__Bacteroidales, D_4__Rikenellaceae, D_5__vadinBC27 wastewater-sludge group, D_6__uncultured bacterium	5	0	5	0.037594	0	0.433555	0	0	0	0	0	0	0	0	0	0	0	0	0	0	0	0	0	0	0	0	0	0	0	0	0	0	0	0	0	0	0	0	0	0	0	0	0	0	0	0	0	0
GQ132633.1.1388	D_0__Bacteria, D_1__Firmicutes, D_2__Clostridia, D_3__Clostridiales, D_4__Clostridiaceae 1, D_5__Clostridium sensu stricto 1, D_6__uncultured bacterium	135	0	43	1.01504	0	5.59354	0	0	0	0	0	0	0	0	0	0	0	0	0	0	0	0	0	0	0	0	0	0	0	0	0	0	0	0	0	0	0	0	0	3	43	0	0	0	0	0	0	0
HM263007.1.1312	D_0__Bacteria, D_1__Proteobacteria, D_2__Alphaproteobacteria, D_3__Rhizobiales, D_4__alphaI cluster, Ambiguous_taxa, Ambiguous_taxa	24	0	24	0.180451	0	2.08106	0	0	0	0	0	0	0	0	0	0	0	0	0	0	0	0	0	0	0	0	0	0	0	0	0	0	0	0	0	0	0	0	0	0	0	0	0	0	0	0	0	0
HM265495.1.1353	D_0__Bacteria, D_1__Bacteroidetes, D_2__Sphingobacteriia, D_3__Sphingobacteriales, D_4__Sphingobacteriaceae, D_5__Pedobacter, Ambiguous_taxa	56	0	34	0.421053	0	3.20797	0	0	9	0	0	12	0	34	0	0	0	0	0	1	0	0	0	0	0	0	0	0	0	0	0	0	0	0	0	0	0	0	0	0	0	0	0	0	0	0	0	0
HM269617.1.1370	D_0__Bacteria, D_1__Actinobacteria, D_2__Actinobacteria, D_3__Actinomycetales, D_4__Actinomycetaceae, D_5__Actinomyces, D_6__uncultured bacterium	11	0	11	0.0827068	0	0.953821	0	0	0	0	0	0	0	0	0	0	0	11	0	0	0	0	0	0	0	0	0	0	0	0	0	0	0	0	0	0	0	0	0	0	0	0	0	0	0	0	0	0
HM269924.1.1341	D_0__Bacteria, D_1__Planctomycetes, D_2__Planctomycetacia, D_3__Planctomycetales, D_4__Planctomycetaceae, Ambiguous_taxa, Ambiguous_taxa	34	0	17	0.255639	0	1.96428	0	0	0	0	0	0	0	0	0	0	0	0	0	0	0	0	0	0	0	0	0	0	0	0	0	0	0	0	0	0	0	0	17	0	0	0	0	0	0	0	0	0
HM277508.1.1294	D_0__Bacteria, D_1__Cyanobacteria, D_2__Chloroplast, Ambiguous_taxa, Ambiguous_taxa, Ambiguous_taxa, Ambiguous_taxa	5040	0	570	37.8947	0	96.7942	0	0	0	0	0	0	20	0	0	7	42	0	0	0	0	0	51	0	0	0	0	0	0	0	25	0	0	12	0	0	18	0	12	18	0	0	0	0	0	0	0	0
HM310871.1.1308	D_0__Bacteria, D_1__Proteobacteria, D_2__Alphaproteobacteria, D_3__Rhizobiales, D_4__1174-901-12, D_5__uncultured bacterium, D_6__uncultured bacterium	5412	0	1112	40.6917	0	117.544	0	0	0	0	0	0	0	0	13	0	17	48	0	0	1	0	17	31	0	0	2	0	0	0	0	0	0	0	0	0	0	0	0	0	0	0	0	0	0	0	0	0
HM316963.1.1356	D_0__Bacteria, D_1__Proteobacteria, D_2__Betaproteobacteria, D_3__Burkholderiales, D_4__Comamonadaceae, D_5__Giesbergeria, D_6__uncultured bacterium	8	0	8	0.0601504	0	0.693688	0	0	0	0	0	0	0	0	0	0	0	0	0	0	0	0	0	0	0	0	0	0	0	0	0	0	0	0	0	0	0	0	0	0	0	0	0	0	0	0	0	0
GQ133779.1.1375	D_0__Bacteria, D_1__Firmicutes, D_2__Clostridia, D_3__Clostridiales, D_4__Clostridiaceae 1, D_5__Clostridium sensu stricto 13, D_6__uncultured bacterium	51	0	31	0.383459	0	3.18786	0	0	0	0	0	0	0	0	0	0	0	0	0	0	0	0	0	0	0	0	0	0	0	0	0	0	0	0	0	0	0	0	0	0	20	0	0	0	0	0	0	0
GEDU01010012.4694.6574	D_0__Bacteria, D_1__Cyanobacteria, D_2__Chloroplast, Ambiguous_taxa, Ambiguous_taxa, Ambiguous_taxa, Ambiguous_taxa	29	0	22	0.218045	0	1.95533	0	0	0	0	0	0	0	0	0	0	0	0	0	0	0	0	0	0	0	0	0	0	0	0	0	0	0	0	0	0	0	0	0	0	0	0	0	0	0	0	0	0
HM332162.1.1351	D_0__Bacteria, D_1__Actinobacteria, D_2__Actinobacteria, D_3__Propionibacteriales, D_4__Nocardioidaceae, D_5__Nocardioides, Ambiguous_taxa	135	0	32	1.01504	0	4.35017	0	0	2	0	0	0	0	0	0	0	0	0	0	0	0	0	0	0	0	0	0	0	0	0	0	0	0	0	0	0	0	0	0	0	0	0	0	0	0	0	0	0
HM332783.1.1356	D_0__Bacteria, D_1__Actinobacteria, D_2__Actinobacteria, D_3__Propionibacteriales, D_4__Nocardioidaceae, D_5__Nocardioides, D_6__uncultured bacterium	44	0	19	0.330827	0	1.88182	0	0	0	0	0	0	0	0	0	0	0	0	0	0	0	0	0	0	0	0	0	0	0	0	2	0	0	0	0	0	0	0	0	0	0	0	0	0	0	0	0	0
HM335790.1.1344	D_0__Bacteria, D_1__Actinobacteria, D_2__Actinobacteria, D_3__Micrococcales, D_4__Microbacteriaceae, D_5__Agrococcus, Ambiguous_taxa	84	0	37	0.631579	0	4.04609	0	0	0	0	0	0	6	0	0	0	0	0	0	0	0	0	0	0	0	22	0	0	0	0	0	0	0	0	0	0	0	0	0	0	0	0	0	0	0	0	0	0
HM438007.1.1476	D_0__Bacteria, D_1__Actinobacteria, D_2__Acidimicrobiia, D_3__Acidimicrobiales, D_4__Iamiaceae, D_5__Iamia, Ambiguous_taxa	4	0	4	0.0300752	0	0.346844	0	0	0	0	4	0	0	0	0	0	0	0	0	0	0	0	0	0	0	0	0	0	0	0	0	0	0	0	0	0	0	0	0	0	0	0	0	0	0	0	0	0
GQ135081.1.1362	D_0__Bacteria, D_1__Firmicutes, D_2__Bacilli, D_3__Lactobacillales, D_4__Carnobacteriaceae, D_5__Atopostipes, D_6__uncultured bacterium	149	0	149	1.1203	0	12.9199	0	0	0	0	0	0	0	0	0	0	0	0	0	0	149	0	0	0	0	0	0	0	0	0	0	0	0	0	0	0	0	0	0	0	0	0	0	0	0	0	0	0
HM438600.1.1435	D_0__Bacteria, D_1__Proteobacteria, D_2__Alphaproteobacteria, D_3__Sphingomonadales, D_4__Sphingomonadaceae, D_5__Sphingomonas, Ambiguous_taxa	64	0	24	0.481203	0	2.99394	0	0	0	0	0	0	0	0	0	0	0	0	0	0	0	0	0	0	0	0	0	0	0	0	0	0	0	24	0	18	0	0	0	0	0	0	0	0	0	0	0	0
GQ138615.1.1402	D_0__Bacteria, D_1__Firmicutes, D_2__Erysipelotrichia, D_3__Erysipelotrichales, D_4__Erysipelotrichaceae, D_5__Turicibacter, D_6__uncultured bacterium	123	0	49	0.924812	0	5.5822	0	0	0	0	0	0	0	0	0	0	0	0	0	0	0	0	0	0	0	0	1	0	0	0	0	0	0	0	0	0	0	32	0	0	49	20	0	0	0	0	0	0
GQ138622.1.1394	D_0__Bacteria, D_1__Firmicutes, D_2__Clostridia, D_3__Clostridiales, D_4__Clostridiaceae 1, D_5__Clostridium sensu stricto 1, D_6__uncultured bacterium	2	0	2	0.0150376	0	0.173422	0	0	0	0	0	0	0	0	0	0	0	0	0	0	0	0	0	0	0	0	0	0	0	0	0	0	0	0	0	0	0	0	0	0	0	0	0	0	0	0	0	0
HM600861.1.1478	D_0__Bacteria, D_1__Proteobacteria, D_2__Gammaproteobacteria, D_3__Pseudomonadales, D_4__Pseudomonadaceae, D_5__Pseudomonas, Ambiguous_taxa	3	0	3	0.0225564	0	0.260133	0	0	0	0	0	0	0	0	0	0	0	0	0	0	0	0	0	0	0	0	0	0	0	0	0	0	0	0	0	0	0	0	0	0	0	0	0	0	0	0	0	0
GQ140324.1.1432	D_0__Bacteria, D_1__Proteobacteria, D_2__Alphaproteobacteria, D_3__Rhizobiales, D_4__Rhizobiaceae, D_5__Rhizobium, Ambiguous_taxa	97	0	31	0.729323	0	3.47094	0	0	0	1	2	0	1	2	0	0	0	0	1	0	0	0	0	0	0	0	0	0	0	0	0	3	0	0	0	1	0	1	0	0	0	0	0	0	0	0	0	0
GQ140329.1.1452	D_0__Bacteria, D_1__Proteobacteria, D_2__Betaproteobacteria, D_3__Burkholderiales, D_4__Comamonadaceae, D_5__Delftia, Ambiguous_taxa	19	0	8	0.142857	0	0.9625	0	0	0	0	0	0	0	0	0	0	0	0	0	0	0	0	0	0	0	0	0	0	0	0	0	0	0	0	0	0	0	0	0	0	0	0	0	0	0	0	0	0
GQ140335.1.1422	D_0__Bacteria, D_1__Proteobacteria, D_2__Betaproteobacteria, D_3__Burkholderiales, D_4__Comamonadaceae, D_5__Variovorax, Ambiguous_taxa	608	0	107	4.57143	0	15.5701	0	0	32	0	1	30	107	57	0	0	78	0	56	1	0	0	0	0	0	0	0	0	0	0	0	2	14	10	0	11	0	0	58	0	17	0	0	0	0	0	0	0
GQ144415.1.1409	D_0__Bacteria, D_1__Bacteroidetes, D_2__Sphingobacteriia, D_3__Sphingobacteriales, D_4__Sphingobacteriaceae, D_5__Mucilaginibacter, D_6__Mucilaginibacter myungsuensis	96	0	17	0.721805	0	2.78348	0	0	0	4	13	5	0	0	15	0	7	0	0	0	0	0	0	0	0	0	0	0	0	0	0	0	0	0	0	0	0	0	0	0	0	0	0	0	0	0	0	0
GQ162224.1.1279	D_0__Bacteria, D_1__Cyanobacteria, D_2__Cyanobacteria, D_3__SubsectionII, D_4__FamilyII, D_5__Chroococcidiopsis, D_6__cyanobacterium OU_20	27	0	23	0.203008	0	2.0217	0	0	0	0	0	0	0	0	0	0	0	0	0	0	0	0	0	0	0	0	0	0	0	0	0	0	0	23	0	0	0	0	0	0	0	0	0	0	0	0	0	0
GQ167336.1.1266	D_0__Bacteria, D_1__Saccharibacteria, D_2__uncultured bacterium, D_3__uncultured bacterium, D_4__uncultured bacterium, D_5__uncultured bacterium, D_6__uncultured bacterium	2	0	2	0.0150376	0	0.173422	0	0	0	0	0	0	0	0	0	0	0	0	0	0	0	0	0	0	0	0	0	0	0	0	0	0	0	0	0	0	0	0	0	0	0	0	0	0	0	0	0	0
HM823853.1.1286	D_0__Bacteria, D_1__Proteobacteria, D_2__Alphaproteobacteria, D_3__Rhodobacterales, D_4__Rhodobacteraceae, D_5__Falsirhodobacter, Ambiguous_taxa	6	0	6	0.0451128	0	0.520266	0	0	0	0	0	0	0	0	0	0	0	0	0	0	0	0	0	0	0	0	0	0	0	0	0	0	0	0	0	0	0	0	0	0	0	0	0	0	0	0	0	0
GQ181032.1.1425	D_0__Bacteria, D_1__Proteobacteria, D_2__Betaproteobacteria, D_3__Burkholderiales, D_4__Burkholderiaceae, D_5__Burkholderia-Paraburkholderia, Ambiguous_taxa	259	0	219	1.94737	0	18.9941	0	0	0	0	0	0	0	2	0	0	0	2	0	0	0	0	0	0	0	0	0	0	0	0	0	0	0	1	0	0	0	1	2	0	0	0	0	0	0	0	0	0
GQ181038.1.1456	D_0__Bacteria, D_1__Proteobacteria, D_2__Gammaproteobacteria, D_3__Xanthomonadales, D_4__Xanthomonadaceae, Ambiguous_taxa, Ambiguous_taxa	773	0	339	5.81203	0	35.3789	0	0	0	0	0	0	0	0	0	0	1	22	0	0	0	0	0	0	0	0	0	0	0	0	0	0	0	8	0	0	4	15	0	52	0	0	0	0	0	0	0	0
GQ181054.1.1441	D_0__Bacteria, D_1__Proteobacteria, D_2__Betaproteobacteria, D_3__Burkholderiales, D_4__Burkholderiaceae, D_5__Burkholderia-Paraburkholderia, Ambiguous_taxa	5474	0	914	41.1579	0	116.777	0	0	22	0	52	0	1	2	34	52	914	817	146	66	4	4	7	142	0	63	0	0	6	1	0	0	8	25	0	14	36	0	163	51	0	101	0	0	0	0	0	0
HM838910.1.1308	D_0__Bacteria, D_1__Proteobacteria, D_2__Alphaproteobacteria, D_3__Rhizobiales, D_4__Methylobacteriaceae, D_5__Microvirga, Ambiguous_taxa	30	0	19	0.225564	0	1.85708	0	0	0	0	0	0	0	0	0	0	0	0	0	0	0	0	0	0	0	0	0	0	0	0	0	1	0	0	0	0	0	0	0	0	0	0	0	0	0	0	0	0
HM854254.1.1435	D_0__Bacteria, D_1__Proteobacteria, D_2__Gammaproteobacteria, D_3__Oceanospirillales, D_4__Halomonadaceae, D_5__Halomonas, Ambiguous_taxa	8	0	1	0.0601504	0	0.238664	1	0	0	0	0	0	0	0	0	0	0	0	0	0	0	0	0	0	0	0	0	0	0	0	0	0	0	0	0	1	0	0	0	0	0	0	0	0	1	1	1	0
GQ199613.1.1439	D_0__Bacteria, D_1__Proteobacteria, D_2__Alphaproteobacteria, D_3__Rhodobacterales, D_4__Rhodobacteraceae, D_5__Paracoccus, Ambiguous_taxa	38	0	34	0.285714	0	2.9659	0	0	0	0	0	0	0	0	0	0	0	0	0	0	0	0	0	0	0	0	0	0	0	0	0	0	0	34	0	0	0	0	0	0	0	0	0	0	0	0	0	0
HM854257.1.1450	D_0__Bacteria, D_1__Proteobacteria, D_2__Gammaproteobacteria, D_3__Enterobacteriales, D_4__Enterobacteriaceae, D_5__Citrobacter, Ambiguous_taxa	6	0	4	0.0451128	0	0.386606	0	0	0	0	0	0	0	0	0	0	0	0	0	0	0	0	0	0	0	0	0	0	0	0	0	0	0	0	0	0	0	0	0	0	0	0	0	0	0	0	0	0
GQ199737.1.1616	D_0__Bacteria, D_1__Firmicutes, D_2__Bacilli, D_3__Bacillales, D_4__Bacillaceae, D_5__Bacillus, D_6__Bacillus sp. 210_35	241	0	76	1.81203	0	8.17808	0	0	0	0	0	4	0	0	0	0	0	0	0	0	0	1	0	0	0	0	0	0	0	0	0	8	0	0	0	18	0	0	0	0	0	0	0	0	76	0	0	0
HO382837.113.1331	D_0__Bacteria, D_1__Proteobacteria, D_2__Betaproteobacteria, D_3__Burkholderiales, D_4__Comamonadaceae, D_5__Rhizobacter, D_6__Chaetosphaeridium globosum	2750	0	303	20.6767	0	49.2773	0	0	0	0	19	0	0	9	9	27	75	0	130	15	0	0	9	76	29	0	0	0	3	0	0	2	0	0	0	0	27	0	57	19	43	0	0	0	0	0	0	0
GQ221847.1.1355	D_0__Bacteria, D_1__Chlamydiae, D_2__Chlamydiae, D_3__Chlamydiales, D_4__Parachlamydiaceae, D_5__Candidatus Metachlamydia, D_6__Candidatus Metachlamydia lacustris	103	0	36	0.774436	0	4.10214	0	0	0	0	0	0	0	0	0	0	23	0	6	9	0	0	0	0	0	0	0	0	0	0	0	1	0	0	0	0	0	0	0	0	0	0	0	0	0	0	0	0
GQ222403.1.1443	D_0__Bacteria, D_1__Proteobacteria, D_2__Gammaproteobacteria, D_3__Enterobacteriales, D_4__Enterobacteriaceae, D_5__Escherichia-Shigella, D_6__Escherichia coli	8048	0	7858	60.5113	0	681.363	0	0	0	0	7	0	0	0	0	0	0	0	0	0	0	0	0	0	0	0	0	0	0	0	0	0	0	15	0	8	0	0	0	0	0	0	0	0	0	0	0	0
GQ225684.1.1400	D_0__Bacteria, D_1__Bacteroidetes, D_2__Sphingobacteriia, D_3__Sphingobacteriales, D_4__Sphingobacteriaceae, D_5__Pedobacter, Ambiguous_taxa	10	0	10	0.075188	0	0.86711	0	0	0	0	0	0	0	0	0	0	0	0	0	0	0	0	0	0	0	0	0	0	0	0	0	0	0	0	0	0	0	0	0	0	0	0	0	0	0	0	0	0
GQ225687.1.1399	D_0__Bacteria, D_1__Bacteroidetes, D_2__Sphingobacteriia, D_3__Sphingobacteriales, D_4__Sphingobacteriaceae, D_5__Pedobacter, D_6__Pedobacter yonginense	252	0	91	1.89474	0	10.556	0	76	0	0	0	12	8	21	0	0	0	0	0	2	0	0	0	0	0	0	0	0	0	0	0	11	0	0	0	0	0	0	0	0	0	0	0	0	0	0	0	0
GQ231436.1.1471	D_0__Bacteria, D_1__Firmicutes, D_2__Bacilli, D_3__Lactobacillales, D_4__Lactobacillaceae, D_5__Lactobacillus, Ambiguous_taxa	36	0	36	0.270677	0	3.1216	0	0	0	0	0	0	0	0	0	0	0	0	0	0	0	0	0	0	0	0	0	0	0	0	0	0	0	0	0	0	0	0	0	0	36	0	0	0	0	0	0	0
GQ241687.1.1394	D_0__Bacteria, D_1__Actinobacteria, D_2__Actinobacteria, D_3__Micrococcales, D_4__Dermacoccaceae, D_5__Rudaeicoccus, D_6__Rudaeicoccus suwonensis	207	0	76	1.55639	0	8.55854	0	0	38	15	9	28	41	76	0	0	0	0	0	0	0	0	0	0	0	0	0	0	0	0	0	0	0	0	0	0	0	0	0	0	0	0	0	0	0	0	0	0
HQ119853.1.1473	D_0__Bacteria, D_1__Bacteroidetes, D_2__Sphingobacteriia, D_3__Sphingobacteriales, D_4__Chitinophagaceae, D_5__Parafilimonas, Ambiguous_taxa	4	0	4	0.0300752	0	0.346844	0	0	0	0	0	0	0	0	0	0	0	0	0	0	0	0	0	0	0	0	0	0	0	0	0	0	0	0	0	0	0	0	0	0	0	0	0	0	0	0	0	0
GQ246670.1.1395	D_0__Bacteria, D_1__Firmicutes, D_2__Bacilli, D_3__Lactobacillales, D_4__Enterococcaceae, D_5__Enterococcus, Ambiguous_taxa	51	0	51	0.383459	0	4.42226	0	0	0	0	0	0	0	0	0	0	0	0	0	0	0	0	0	0	0	0	0	0	0	0	0	0	0	0	0	0	0	0	0	0	0	0	0	0	0	0	0	0
GQ249358.1.1505	D_0__Bacteria, D_1__Firmicutes, D_2__Bacilli, D_3__Lactobacillales, D_4__Carnobacteriaceae, D_5__Trichococcus, D_6__uncultured Trichococcus sp.	15	0	15	0.112782	0	1.30066	0	0	0	0	0	0	0	0	0	0	0	0	0	0	0	0	0	0	0	0	0	0	0	0	0	0	0	0	0	0	0	0	0	0	0	0	0	0	0	0	0	0
HM295911.1.1339	D_0__Bacteria, D_1__Actinobacteria, D_2__Actinobacteria, D_3__Corynebacteriales, D_4__Corynebacteriaceae, D_5__Corynebacterium 1, D_6__uncultured bacterium	122	0	40	0.917293	0	5.13167	0	32	0	0	0	0	0	0	0	0	0	0	0	0	0	0	0	0	0	0	0	0	0	0	0	0	0	0	0	0	0	0	0	0	0	0	0	0	0	0	0	0
HQ120981.1.1456	D_0__Bacteria, D_1__Proteobacteria, D_2__Alphaproteobacteria, D_3__Rhizobiales, D_4__Methylobacteriaceae, D_5__Microvirga, D_6__uncultured bacterium	91	0	77	0.684211	0	6.71539	0	0	0	0	0	0	0	0	0	0	0	0	0	0	0	1	0	77	6	0	0	0	0	0	0	0	0	0	0	0	0	0	0	0	0	0	0	0	0	0	0	0
HQ121051.1.1516	D_0__Bacteria, D_1__Proteobacteria, D_2__Gammaproteobacteria, D_3__Xanthomonadales, D_4__Xanthomonadaceae, D_5__Dokdonella, Ambiguous_taxa	311	0	122	2.33835	0	12.5305	0	0	38	0	10	53	40	122	0	0	0	2	15	0	0	0	0	0	0	0	0	0	0	0	0	0	0	0	0	0	0	0	0	5	0	0	0	0	0	0	0	0
HQ154827.1.1378	D_0__Bacteria, D_1__Bacteroidetes, D_2__Bacteroidia, D_3__Bacteroidales, D_4__Marinilabiaceae, Ambiguous_taxa, D_6__uncultured prokaryote	96	0	96	0.721805	0	8.32426	0	96	0	0	0	0	0	0	0	0	0	0	0	0	0	0	0	0	0	0	0	0	0	0	0	0	0	0	0	0	0	0	0	0	0	0	0	0	0	0	0	0
GQ262899.1.1445	D_0__Bacteria, D_1__Chloroflexi, D_2__Caldilineae, D_3__Caldilineales, D_4__Caldilineaceae, D_5__uncultured, D_6__uncultured bacterium	23	0	23	0.172932	0	1.99435	0	0	0	0	0	0	0	0	0	0	0	0	0	0	0	0	0	0	0	0	0	0	0	0	0	0	0	0	0	0	0	0	0	0	0	0	0	0	0	0	0	0
GQ263058.1.1429	D_0__Bacteria, D_1__Proteobacteria, D_2__Alphaproteobacteria, D_3__Rhizobiales, D_4__Xanthobacteraceae, D_5__Variibacter, Ambiguous_taxa	32	0	20	0.240602	0	1.83051	0	0	6	0	0	0	0	0	0	0	0	0	0	0	0	0	0	0	3	20	0	0	1	0	0	0	0	0	0	0	0	0	0	0	0	0	0	0	0	0	0	0
GQ263290.1.1426	D_0__Bacteria, D_1__Proteobacteria, D_2__Alphaproteobacteria, D_3__Rhizobiales, D_4__Phyllobacteriaceae, D_5__Phyllobacterium, D_6__uncultured bacterium	174	0	99	1.30827	0	9.2852	0	0	0	0	0	4	0	26	0	0	0	0	0	0	0	0	0	0	0	0	0	0	0	0	0	0	0	0	0	0	0	0	0	0	0	0	0	0	0	0	0	0
GQ263306.1.1429	D_0__Bacteria, D_1__Proteobacteria, D_2__Alphaproteobacteria, D_3__Rhizobiales, D_4__Bradyrhizobiaceae, D_5__Bradyrhizobium, D_6__uncultured bacterium	3991	0	301	30.0075	2	57.1576	0	0	107	82	48	43	101	301	24	15	147	209	265	0	141	3	0	47	0	75	0	1	10	0	0	9	0	0	6	18	57	67	91	23	83	36	17	2	111	28	58	6
HQ178722.1.1445	D_0__Bacteria, D_1__Bacteroidetes, D_2__Sphingobacteriia, D_3__Sphingobacteriales, D_4__Lentimicrobiaceae, D_5__uncultured bacterium, D_6__uncultured bacterium	7	0	7	0.0526316	0	0.606977	0	0	0	0	0	0	0	0	0	0	0	0	0	0	0	0	0	0	0	0	0	0	0	0	0	0	0	7	0	0	0	0	0	0	0	0	0	0	0	0	0	0
GQ263344.1.1456	D_0__Bacteria, D_1__Actinobacteria, D_2__Actinobacteria, D_3__Corynebacteriales, D_4__Mycobacteriaceae, D_5__Mycobacterium, D_6__uncultured bacterium	339	0	45	2.54887	0	6.03709	0	0	3	7	14	2	3	4	3	2	11	45	10	0	0	0	0	1	15	21	0	0	0	0	0	0	3	2	1	4	3	0	11	2	3	2	0	0	0	0	0	0
GQ263364.1.1471	D_0__Bacteria, D_1__Proteobacteria, D_2__Betaproteobacteria, D_3__Burkholderiales, D_4__Alcaligenaceae, Ambiguous_taxa, Ambiguous_taxa	69	0	21	0.518797	0	2.92741	0	0	2	0	0	16	20	0	0	0	0	0	0	0	0	0	0	0	0	21	0	0	0	0	0	0	1	0	0	0	0	0	0	0	0	0	0	0	0	0	0	0
GQ263587.1.1415	D_0__Bacteria, D_1__Proteobacteria, D_2__Alphaproteobacteria, D_3__Sphingomonadales, D_4__Sphingomonadaceae, D_5__Sphingobium, D_6__uncultured bacterium	2	0	2	0.0150376	0	0.173422	0	0	0	0	0	2	0	0	0	0	0	0	0	0	0	0	0	0	0	0	0	0	0	0	0	0	0	0	0	0	0	0	0	0	0	0	0	0	0	0	0	0
HQ189027.1.1331	D_0__Bacteria, D_1__Cyanobacteria, D_2__Cyanobacteria, D_3__SubsectionIII, D_4__FamilyI, D_5__Phormidium, Ambiguous_taxa	76	0	76	0.571429	0	6.59004	0	0	0	0	0	0	0	0	0	0	0	0	0	0	0	0	0	0	0	0	0	0	0	0	0	0	0	0	0	0	0	0	0	0	0	0	0	0	76	0	0	0
GQ263727.1.1426	D_0__Bacteria, D_1__Planctomycetes, D_2__Phycisphaerae, D_3__Tepidisphaerales, D_4__Tepidisphaeraceae, D_5__uncultured bacterium, D_6__uncultured bacterium	9	0	9	0.0676692	0	0.780399	0	0	0	0	0	0	0	0	0	0	0	0	0	0	0	0	0	0	0	0	0	0	0	0	0	0	0	0	0	0	0	0	0	0	0	0	0	0	0	0	0	0
GQ263769.1.1481	D_0__Bacteria, D_1__Verrucomicrobia, D_2__Verrucomicrobiae, D_3__Verrucomicrobiales, D_4__Verrucomicrobiaceae, D_5__Luteolibacter, D_6__uncultured bacterium	6	0	6	0.0451128	0	0.520266	0	0	0	0	0	0	0	0	0	0	0	0	0	0	0	0	0	0	0	0	0	0	0	0	0	0	0	0	0	0	0	0	0	0	6	0	0	0	0	0	0	0
GQ263816.1.1440	D_0__Bacteria, D_1__Bacteroidetes, D_2__Flavobacteriia, D_3__Flavobacteriales, D_4__Flavobacteriaceae, D_5__Flavobacterium, D_6__uncultured bacterium	6	0	6	0.0451128	0	0.520266	0	0	0	0	0	0	0	0	0	0	0	0	0	0	0	0	0	0	0	0	0	0	0	0	0	0	0	0	0	0	0	0	0	0	0	0	0	0	0	0	0	0
GQ263851.1.1467	D_0__Bacteria, D_1__Verrucomicrobia, D_2__Spartobacteria, D_3__Chthoniobacterales, D_4__Chthoniobacterales Incertae Sedis, D_5__Terrimicrobium, D_6__uncultured bacterium	7	0	7	0.0526316	0	0.606977	0	0	0	0	0	0	0	0	0	0	0	0	0	0	0	0	0	0	0	0	0	0	0	0	0	0	0	0	0	0	0	0	0	0	0	0	0	0	0	0	0	0
HM312807.1.1359	D_0__Bacteria, D_1__Bacteroidetes, D_2__Bacteroidia, D_3__Bacteroidales, D_4__Prevotellaceae, D_5__Prevotella 2, D_6__uncultured bacterium	63	0	63	0.473684	0	5.46279	0	0	0	0	0	0	0	0	0	0	0	0	0	0	0	0	0	0	0	0	0	0	0	0	0	0	0	0	0	0	0	0	0	0	0	0	0	0	0	0	0	0
GQ264020.1.1438	D_0__Bacteria, D_1__Proteobacteria, D_2__Alphaproteobacteria, D_3__Rhodospirillales, D_4__Acetobacteraceae, D_5__uncultured, D_6__uncultured bacterium	2	0	2	0.0150376	0	0.173422	0	0	0	0	0	0	0	0	0	0	0	0	0	0	0	0	0	0	0	0	0	0	2	0	0	0	0	0	0	0	0	0	0	0	0	0	0	0	0	0	0	0
GQ264140.1.1431	D_0__Bacteria, D_1__Proteobacteria, D_2__Alphaproteobacteria, D_3__Sphingomonadales, D_4__Sphingomonadaceae, D_5__Sphingomonas, D_6__uncultured bacterium	6	0	2	0.0451128	0	0.241982	0	0	0	0	0	0	0	0	0	0	0	0	0	0	0	0	0	0	0	0	0	0	0	0	0	0	0	0	0	0	0	0	0	0	0	0	0	0	0	0	0	0
GQ264172.1.1461	D_0__Bacteria, D_1__Bacteroidetes, D_2__Sphingobacteriia, D_3__Sphingobacteriales, D_4__Sphingobacteriaceae, D_5__Mucilaginibacter, D_6__uncultured bacterium	468	0	142	3.5188	0	16.9167	0	142	0	0	27	4	32	0	39	0	30	0	0	8	0	0	0	0	0	0	0	0	0	0	0	0	0	0	0	0	0	0	0	0	0	0	0	0	0	0	0	0
GQ264175.1.1407	D_0__Bacteria, D_1__Proteobacteria, D_2__Alphaproteobacteria, D_3__Caulobacterales, D_4__Caulobacteraceae, D_5__uncultured, D_6__uncultured bacterium	62	0	15	0.466165	0	2.22094	0	0	0	0	14	5	0	0	0	0	0	0	0	0	0	0	0	0	0	0	0	0	0	0	0	0	0	0	10	0	0	0	0	0	0	0	0	0	0	0	0	0
GQ264188.1.1442	D_0__Bacteria, D_1__Proteobacteria, D_2__Alphaproteobacteria, D_3__Rhizobiales, D_4__Phyllobacteriaceae, D_5__Mesorhizobium, D_6__uncultured bacterium	4	0	4	0.0300752	0	0.346844	0	0	0	0	0	0	0	0	0	0	0	0	0	0	0	0	0	0	0	0	0	0	0	0	0	0	0	0	0	0	0	0	0	0	0	0	0	0	0	0	0	0
GQ264223.1.1472	D_0__Bacteria, D_1__Bacteroidetes, D_2__Cytophagia, D_3__Cytophagales, D_4__Cytophagaceae, D_5__Chryseolinea, D_6__uncultured bacterium	9	0	9	0.0676692	0	0.780399	0	0	0	0	0	0	0	0	0	0	0	0	0	0	0	0	0	0	0	0	0	0	0	0	0	0	0	0	0	0	0	0	0	0	0	0	0	0	0	0	0	0
GQ264250.1.1476	D_0__Bacteria, D_1__Actinobacteria, D_2__Thermoleophilia, D_3__Solirubrobacterales, D_4__Elev-16S-1332, D_5__uncultured bacterium, D_6__uncultured bacterium	266	0	96	2	0	9.52827	0	0	0	0	9	1	0	33	0	0	0	0	18	2	0	0	0	0	0	0	0	0	0	0	0	0	0	0	0	7	0	0	0	0	0	0	0	0	0	0	0	0
GQ264264.1.1403	D_0__Bacteria, D_1__Proteobacteria, D_2__Alphaproteobacteria, D_3__Rhizobiales, D_4__Rhizobiales Incertae Sedis, D_5__Rhizomicrobium, Ambiguous_taxa	41	0	25	0.308271	0	2.36829	0	0	8	0	0	8	25	0	0	0	0	0	0	0	0	0	0	0	0	0	0	0	0	0	0	0	0	0	0	0	0	0	0	0	0	0	0	0	0	0	0	0
GQ264446.1.1489	D_0__Bacteria, D_1__Verrucomicrobia, D_2__Verrucomicrobiae, D_3__Verrucomicrobiales, D_4__Verrucomicrobiaceae, D_5__uncultured, D_6__uncultured bacterium	4	0	4	0.0300752	0	0.346844	0	0	0	0	0	0	0	0	0	0	0	0	0	0	0	0	0	0	0	0	0	0	0	0	0	0	0	0	0	0	0	0	0	0	0	0	0	0	0	0	0	0
GQ264466.1.1505	D_0__Bacteria, D_1__Verrucomicrobia, D_2__Spartobacteria, D_3__Chthoniobacterales, D_4__Chthoniobacteraceae, D_5__Chthoniobacter, D_6__uncultured bacterium	3	0	3	0.0225564	0	0.260133	0	0	0	0	0	0	0	0	0	0	0	0	0	0	0	0	0	0	0	0	0	0	0	0	0	0	0	0	0	0	0	0	0	0	0	0	0	0	0	0	0	0
GQ264468.1.1492	D_0__Bacteria, D_1__Proteobacteria, D_2__Gammaproteobacteria, D_3__Xanthomonadales, D_4__Xanthomonadaceae, D_5__Rhodanobacter, D_6__uncultured bacterium	4190	0	640	31.5038	0	103.313	0	0	221	0	52	259	640	511	13	12	617	142	53	187	0	0	0	0	0	96	0	0	0	0	0	0	0	0	0	0	52	0	302	30	190	73	0	0	0	0	66	0
GQ264480.1.1287	D_0__Bacteria, D_1__Actinobacteria, D_2__Actinobacteria, D_3__Frankiales, D_4__Acidothermaceae, D_5__Acidothermus, D_6__uncultured bacterium	10	0	10	0.075188	0	0.86711	0	0	0	0	0	0	0	0	0	0	0	0	0	0	0	0	0	0	0	0	0	0	0	0	0	0	0	10	0	0	0	0	0	0	0	0	0	0	0	0	0	0
GQ264512.1.1432	D_0__Bacteria, D_1__Proteobacteria, D_2__Alphaproteobacteria, D_3__Caulobacterales, D_4__Caulobacteraceae, D_5__Phenylobacterium, D_6__uncultured bacterium	7	0	6	0.0526316	0	0.526794	0	0	0	0	0	0	6	0	0	0	0	0	0	0	0	0	0	0	0	0	0	0	0	0	0	0	0	0	0	0	0	0	0	0	0	0	0	0	0	0	0	0
GQ267695.1.1386	D_0__Bacteria, D_1__Proteobacteria, D_2__Alphaproteobacteria, D_3__Rhizobiales, D_4__Rhizobiaceae, D_5__Rhizobium, D_6__Rhizobium radiobacter	613	0	163	4.60902	0	19.2904	0	0	0	0	0	0	11	0	0	2	31	0	22	14	0	0	15	0	0	0	0	0	0	0	0	0	0	0	0	0	0	0	0	0	0	0	0	0	0	0	0	0
GQ267986.1.1426	D_0__Bacteria, D_1__Firmicutes, D_2__Bacilli, D_3__Lactobacillales, D_4__Leuconostocaceae, D_5__Leuconostoc, D_6__uncultured bacterium	119	0	28	0.894737	0	4.17834	0	0	0	0	0	0	0	0	0	0	0	0	0	0	0	0	0	0	0	0	0	0	0	0	0	0	28	0	0	8	0	0	0	0	0	0	0	0	0	0	0	0
GQ267992.1.1473	D_0__Bacteria, D_1__Firmicutes, D_2__Bacilli, D_3__Lactobacillales, D_4__Streptococcaceae, D_5__Lactococcus, D_6__uncultured bacterium	238	0	62	1.78947	0	7.58393	0	0	0	0	2	1	0	1	0	0	0	0	0	0	0	0	0	0	0	0	0	0	0	0	0	0	31	0	4	7	2	0	0	0	0	0	0	0	0	0	0	0
GQ280042.1.1422	D_0__Bacteria, D_1__Actinobacteria, D_2__Actinobacteria, D_3__Micrococcales, D_4__Intrasporangiaceae, D_5__Janibacter, Ambiguous_taxa	56	0	31	0.421053	0	3.08027	0	0	0	0	0	0	0	0	0	0	0	0	0	0	0	0	0	0	0	0	0	0	0	0	0	0	0	0	0	0	0	0	0	0	17	0	0	0	0	0	0	0
GQ280118.1.1412	D_0__Bacteria, D_1__Proteobacteria, D_2__Gammaproteobacteria, D_3__Enterobacteriales, D_4__Enterobacteriaceae, D_5__Enterobacter, Ambiguous_taxa	3	0	3	0.0225564	0	0.260133	0	0	0	0	0	0	0	0	0	0	0	0	0	0	0	0	0	0	0	0	0	0	0	0	0	0	0	0	0	0	0	0	0	0	0	0	0	0	0	0	0	0
GQ284468.1.1466	D_0__Bacteria, D_1__Proteobacteria, D_2__Betaproteobacteria, D_3__Burkholderiales, D_4__Comamonadaceae, D_5__Acidovorax, Ambiguous_taxa	29	0	11	0.218045	0	1.1237	0	0	0	0	0	0	1	0	0	0	0	0	0	0	0	0	0	0	0	0	0	0	0	0	0	0	0	0	0	0	0	0	0	0	0	0	0	0	0	0	0	0
GQ284486.1.1518	D_0__Bacteria, D_1__Firmicutes, D_2__Bacilli, D_3__Bacillales, D_4__Family XII, D_5__Exiguobacterium, D_6__Exiguobacterium sp. TDWCW9	17	0	17	0.12782	0	1.47409	0	0	0	0	0	0	0	0	0	0	0	0	0	0	0	0	0	0	0	0	0	0	0	0	0	0	0	17	0	0	0	0	0	0	0	0	0	0	0	0	0	0
GQ288981.1.1352	D_0__Bacteria, D_1__Proteobacteria, D_2__Alphaproteobacteria, D_3__Rhizobiales, D_4__Bradyrhizobiaceae, D_5__Bosea, Ambiguous_taxa	869	0	253	6.53383	0	27.9362	0	0	2	0	4	1	8	14	0	2	0	57	0	0	0	0	0	20	7	0	0	0	0	0	10	4	17	0	0	0	0	0	14	0	0	0	0	0	0	0	0	0
HQ218550.1.1512	D_0__Bacteria, D_1__Proteobacteria, D_2__Gammaproteobacteria, D_3__Xanthomonadales, D_4__Xanthomonadaceae, D_5__Pseudoxanthomonas, Ambiguous_taxa	10	0	10	0.075188	0	0.86711	0	0	0	0	0	0	0	0	0	0	0	0	0	0	0	0	0	0	0	0	0	0	0	0	0	0	0	0	0	0	0	0	0	0	0	0	0	0	0	0	0	0
GQ327740.1.1323	D_0__Bacteria, D_1__Firmicutes, D_2__Clostridia, D_3__Clostridiales, D_4__Lachnospiraceae, D_5__Lachnospiraceae NK3A20 group, D_6__uncultured rumen bacterium	18	0	18	0.135338	0	1.5608	0	0	0	0	0	0	0	0	0	0	0	0	0	0	0	0	0	0	0	0	0	0	0	0	0	0	0	0	0	0	0	0	0	0	0	0	0	0	0	0	0	0
GQ330290.1.1549	D_0__Bacteria, D_1__Proteobacteria, D_2__Alphaproteobacteria, D_3__Rhizobiales, D_4__Brucellaceae, D_5__Ochrobactrum, D_6__Ochrobactrum intermedium	84	0	37	0.631579	0	4.49996	0	0	0	0	0	0	0	0	0	0	0	0	0	0	0	0	0	0	0	0	0	0	0	0	0	0	37	36	6	5	0	0	0	0	0	0	0	0	0	0	0	0
GQ339904.1.1424	D_0__Bacteria, D_1__Actinobacteria, D_2__Actinobacteria, D_3__Propionibacteriales, D_4__Nocardioidaceae, D_5__Nocardioides, Ambiguous_taxa	9	0	9	0.0676692	0	0.780399	0	0	0	0	0	0	0	0	0	0	0	0	0	0	0	0	0	0	0	0	0	0	0	0	0	0	0	0	0	0	0	0	0	0	0	0	0	0	0	0	0	0
GQ340278.1.1370	D_0__Bacteria, D_1__Saccharibacteria, D_2__uncultured bacterium, D_3__uncultured bacterium, D_4__uncultured bacterium, D_5__uncultured bacterium, D_6__uncultured bacterium	170	0	115	1.2782	0	10.1372	0	0	0	0	10	6	0	0	0	0	0	0	0	0	0	0	0	0	0	0	0	0	0	0	0	0	0	0	0	0	0	0	10	0	0	0	0	0	0	0	0	0
GQ342559.1.1408	D_0__Bacteria, D_1__Bacteroidetes, D_2__Cytophagia, D_3__Cytophagales, D_4__Cytophagaceae, D_5__Spirosoma, D_6__Spirosoma endophyticum	7	0	7	0.0526316	0	0.606977	0	0	0	0	0	0	0	0	0	0	0	0	0	0	0	0	0	0	0	0	0	0	0	0	0	0	0	0	0	0	0	0	0	0	0	0	0	0	0	0	0	0
GQ351351.1.1444	D_0__Bacteria, D_1__Actinobacteria, D_2__Actinobacteria, D_3__Micrococcales, D_4__Microbacteriaceae, D_5__Microbacterium, Ambiguous_taxa	7	0	7	0.0526316	0	0.606977	0	0	0	0	7	0	0	0	0	0	0	0	0	0	0	0	0	0	0	0	0	0	0	0	0	0	0	0	0	0	0	0	0	0	0	0	0	0	0	0	0	0
HQ385532.1.1341	D_0__Bacteria, D_1__Proteobacteria, D_2__Alphaproteobacteria, D_3__Rhizobiales, D_4__A0839, Ambiguous_taxa, Ambiguous_taxa	49	0	49	0.368421	0	4.24884	0	49	0	0	0	0	0	0	0	0	0	0	0	0	0	0	0	0	0	0	0	0	0	0	0	0	0	0	0	0	0	0	0	0	0	0	0	0	0	0	0	0
GQ358825.1.1467	D_0__Bacteria, D_1__Deinococcus-Thermus, D_2__Deinococci, D_3__Deinococcales, D_4__Deinococcaceae, D_5__Deinococcus, D_6__uncultured bacterium	28	0	20	0.210526	0	1.80089	0	0	0	0	0	0	0	0	0	0	5	0	0	0	0	0	0	0	0	0	3	0	0	0	0	0	0	0	0	0	0	0	0	0	0	0	0	0	0	0	0	0
GQ369042.1.1373	D_0__Bacteria, D_1__Proteobacteria, D_2__Alphaproteobacteria, D_3__Rhodospirillales, D_4__Acetobacteraceae, D_5__Roseomonas, Ambiguous_taxa	13	0	13	0.0977444	0	1.12724	0	0	0	0	0	0	0	0	0	0	0	0	0	0	0	0	0	0	0	0	0	0	0	0	0	0	0	13	0	0	0	0	0	0	0	0	0	0	0	0	0	0
GQ369048.1.1385	D_0__Bacteria, D_1__Proteobacteria, D_2__Betaproteobacteria, D_3__Burkholderiales, D_4__Comamonadaceae, Ambiguous_taxa, Ambiguous_taxa	242	0	59	1.81955	0	8.13879	0	0	0	0	0	0	0	0	0	0	0	0	0	0	0	0	0	0	26	0	0	0	0	0	0	0	0	0	0	0	0	0	0	0	8	0	0	0	0	0	0	0
GQ379541.1.1220	D_0__Bacteria, D_1__Proteobacteria, D_2__Alphaproteobacteria, D_3__Rhizobiales, D_4__Methylobacteriaceae, D_5__Methylobacterium, D_6__uncultured bacterium	4	0	1	0.0300752	0	0.17144	0	0	0	0	0	0	0	0	0	0	0	0	0	0	0	0	0	0	0	0	0	0	0	0	0	0	0	0	0	0	0	0	0	0	0	0	0	0	0	0	0	0
HQ898871.1.1335	D_0__Bacteria, D_1__Firmicutes, D_2__Bacilli, D_3__Bacillales, D_4__Paenibacillaceae, D_5__Paenibacillus, Ambiguous_taxa	32	0	14	0.240602	0	1.53322	0	0	0	0	0	0	0	0	0	0	0	0	0	0	0	0	0	0	0	0	0	0	0	0	0	0	0	0	0	0	0	0	0	0	0	0	0	0	0	0	0	0
GQ379563.1.1252	D_0__Bacteria, D_1__Proteobacteria, D_2__Betaproteobacteria, D_3__Burkholderiales, D_4__Comamonadaceae, D_5__Pseudorhodoferax, D_6__uncultured bacterium	12	0	9	0.0902256	0	0.820741	0	0	0	0	0	0	0	0	0	0	0	0	0	0	0	0	0	0	0	0	0	0	0	0	0	0	0	0	0	0	0	0	0	0	0	0	0	0	0	0	0	0
GQ379597.1.1200	D_0__Bacteria, D_1__Proteobacteria, D_2__Betaproteobacteria, D_3__Burkholderiales, D_4__Oxalobacteraceae, D_5__Massilia, D_6__uncultured bacterium	538	0	283	4.04511	0	26.204	0	0	0	0	0	0	0	0	0	0	13	0	0	0	0	0	0	0	0	0	17	0	0	0	0	0	0	0	0	0	0	0	0	0	0	0	0	0	0	0	0	0
GQ379617.1.1220	D_0__Bacteria, D_1__Proteobacteria, D_2__Gammaproteobacteria, D_3__Enterobacteriales, D_4__Enterobacteriaceae, D_5__Pantoea, D_6__uncultured bacterium	255	0	204	1.91729	0	17.858	0	0	0	0	0	0	0	0	0	0	0	0	0	0	0	0	0	0	0	0	0	0	0	0	0	0	0	0	0	0	0	0	0	0	0	0	0	0	0	0	0	0
GQ383925.1.1483	D_0__Bacteria, D_1__Bacteroidetes, D_2__Flavobacteriia, D_3__Flavobacteriales, D_4__Flavobacteriaceae, D_5__Empedobacter, Ambiguous_taxa	2	0	2	0.0150376	0	0.173422	0	0	0	0	0	0	0	0	0	0	0	0	0	0	0	0	0	0	0	0	0	0	0	0	0	0	0	0	0	0	0	0	0	0	0	0	0	0	0	0	0	0
GQ385250.1.1430	D_0__Bacteria, D_1__Proteobacteria, D_2__Alphaproteobacteria, D_3__Sphingomonadales, D_4__Sphingomonadaceae, D_5__Sphingomonas, Ambiguous_taxa	6160	0	486	46.3158	1	96.9495	0	0	12	0	1	0	120	0	55	56	90	91	181	33	82	0	26	92	59	1	7	1	2	0	54	8	0	18	0	0	0	1	138	58	0	0	0	0	0	0	0	0
GQ385284.1.1439	D_0__Bacteria, D_1__Proteobacteria, D_2__Alphaproteobacteria, D_3__Sphingomonadales, D_4__Sphingomonadaceae, D_5__Sphingomonas, D_6__uncultured bacterium	10205	0	1757	76.7293	2	218.305	0	0	0	0	6	0	188	0	122	10	251	0	67	51	99	6	14	39	6	29	38	1	3	0	0	5	0	0	0	0	0	17	0	0	0	24	0	0	0	0	0	0
GQ385289.1.1438	D_0__Bacteria, D_1__Proteobacteria, D_2__Alphaproteobacteria, D_3__Sphingomonadales, D_4__Sphingomonadaceae, D_5__Sphingopyxis, Ambiguous_taxa	3	0	3	0.0225564	0	0.260133	0	0	3	0	0	0	0	0	0	0	0	0	0	0	0	0	0	0	0	0	0	0	0	0	0	0	0	0	0	0	0	0	0	0	0	0	0	0	0	0	0	0
GQ388921.1.1499	D_0__Bacteria, D_1__Proteobacteria, D_2__Betaproteobacteria, D_3__Burkholderiales, D_4__Comamonadaceae, D_5__uncultured, D_6__uncultured bacterium	16	0	12	0.120301	0	1.07335	0	0	0	0	0	0	0	0	0	0	0	0	0	0	0	0	0	0	0	0	0	0	0	0	0	0	0	12	0	0	0	0	0	0	0	0	0	0	0	0	0	0
GQ389082.1.1461	D_0__Bacteria, D_1__Proteobacteria, D_2__Alphaproteobacteria, D_3__Sphingomonadales, D_4__Sphingomonadaceae, D_5__Sphingomonas, D_6__uncultured bacterium	6	0	3	0.0451128	0	0.298091	0	0	0	0	0	0	0	0	0	0	0	0	0	1	3	0	0	0	0	0	0	0	0	0	0	0	0	0	0	0	0	0	0	0	0	0	0	0	0	0	0	0
GQ389095.1.1445	D_0__Bacteria, D_1__Proteobacteria, D_2__Alphaproteobacteria, D_3__Sphingomonadales, D_4__Sphingomonadaceae, D_5__Sphingopyxis, D_6__uncultured bacterium	100	0	86	0.75188	0	7.54623	0	0	0	0	0	0	0	0	0	0	0	0	0	0	0	0	0	0	0	0	0	0	0	0	0	0	0	86	0	0	0	0	0	0	0	0	0	0	0	0	0	0
HQ592543.1.1446	D_0__Bacteria, D_1__Proteobacteria, D_2__Alphaproteobacteria, D_3__Rhizobiales, D_4__Hyphomicrobiaceae, Ambiguous_taxa, D_6__uncultured bacterium	25	0	25	0.18797	0	2.16777	0	0	0	0	0	0	0	0	0	0	0	0	0	0	0	0	0	0	0	0	0	0	0	0	0	0	0	0	0	0	0	0	0	0	0	0	0	0	0	0	0	0
GQ389117.1.1451	D_0__Bacteria, D_1__Proteobacteria, D_2__Alphaproteobacteria, D_3__Sphingomonadales, D_4__Sphingomonadaceae, D_5__Zymomonas, D_6__uncultured bacterium	8	0	8	0.0601504	0	0.693688	0	0	0	0	0	0	0	0	0	0	0	0	0	0	0	0	0	0	0	0	0	0	0	0	0	0	0	8	0	0	0	0	0	0	0	0	0	0	0	0	0	0
GQ389172.1.1503	D_0__Bacteria, D_1__Proteobacteria, D_2__Betaproteobacteria, D_3__Burkholderiales, D_4__Comamonadaceae, Ambiguous_taxa, Ambiguous_taxa	10	0	4	0.075188	0	0.516751	0	0	0	0	0	0	0	0	0	0	0	0	0	0	0	0	0	0	0	0	2	0	0	0	0	0	0	0	0	0	0	0	0	0	0	0	0	0	0	0	0	0
GQ389203.1.1482	D_0__Bacteria, D_1__Bacteroidetes, D_2__Flavobacteriia, D_3__Flavobacteriales, D_4__Flavobacteriaceae, D_5__uncultured, D_6__uncultured bacterium	6	0	6	0.0451128	0	0.520266	0	0	0	0	0	0	0	0	0	0	0	0	0	0	0	0	0	0	0	0	0	0	0	0	0	0	0	0	0	0	0	0	0	0	0	0	0	0	0	0	0	0
GQ389205.1.1491	D_0__Bacteria, D_1__Bacteroidetes, D_2__Flavobacteriia, D_3__Flavobacteriales, D_4__Flavobacteriaceae, D_5__Flavobacterium, D_6__uncultured bacterium	21	0	21	0.157895	0	1.82093	0	0	0	0	0	0	0	0	0	0	21	0	0	0	0	0	0	0	0	0	0	0	0	0	0	0	0	0	0	0	0	0	0	0	0	0	0	0	0	0	0	0
GQ396885.1.1475	D_0__Bacteria, D_1__Saccharibacteria, D_2__uncultured bacterium, D_3__uncultured bacterium, D_4__uncultured bacterium, D_5__uncultured bacterium, D_6__uncultured bacterium	8	0	8	0.0601504	0	0.693688	0	0	0	0	0	0	0	0	0	0	0	0	0	0	0	0	0	0	0	0	0	0	0	0	0	0	0	0	0	0	0	0	0	0	0	0	0	0	0	0	0	0
GQ396919.1.1498	D_0__Bacteria, D_1__Proteobacteria, D_2__Betaproteobacteria, D_3__SC-I-84, D_4__uncultured bacterium, D_5__uncultured bacterium, D_6__uncultured bacterium	9	0	9	0.0676692	0	0.780399	0	0	0	0	0	0	0	0	0	0	0	0	0	0	0	0	0	0	0	0	0	0	0	0	0	0	0	0	0	0	0	0	0	0	0	0	0	0	0	0	0	0
GQ396924.1.1488	D_0__Bacteria, D_1__Actinobacteria, D_2__Acidimicrobiia, D_3__Acidimicrobiales, D_4__Acidimicrobiaceae, D_5__CL500-29 marine group, D_6__uncultured bacterium	31	0	22	0.233083	0	1.98817	0	0	0	0	0	0	0	0	0	0	0	0	0	0	0	0	0	0	0	0	0	0	0	0	0	0	0	3	0	0	0	0	0	0	0	0	0	0	0	0	0	0
GQ396969.1.1464	D_0__Bacteria, D_1__Proteobacteria, D_2__Alphaproteobacteria, D_3__Sphingomonadales, D_4__Sphingomonadaceae, D_5__Sphingorhabdus, Ambiguous_taxa	108	0	99	0.81203	0	8.6139	0	0	0	0	0	0	0	0	0	0	0	0	0	0	0	0	0	0	0	0	0	0	0	0	0	0	0	0	0	0	0	0	0	0	0	0	0	0	0	0	0	0
GQ397009.1.1534	D_0__Bacteria, D_1__Proteobacteria, D_2__Alphaproteobacteria, D_3__Rhizobiales, D_4__Phyllobacteriaceae, D_5__Mesorhizobium, D_6__uncultured bacterium	22	0	12	0.165414	0	1.08139	0	0	1	0	0	2	1	2	0	0	0	0	0	0	0	0	0	0	0	0	0	0	0	0	0	0	1	1	0	0	0	0	1	0	0	0	0	0	0	0	0	0
GQ397050.1.1455	D_0__Bacteria, D_1__Proteobacteria, D_2__Alphaproteobacteria, D_3__Sphingomonadales, D_4__Ellin6055, D_5__uncultured bacterium, D_6__uncultured bacterium	5	0	5	0.037594	0	0.433555	0	0	0	0	0	0	0	0	0	0	0	0	0	0	0	0	0	0	0	0	0	0	0	0	0	0	0	0	0	0	0	0	0	0	0	0	0	0	0	0	0	0
GQ397093.1.1454	D_0__Bacteria, D_1__Cyanobacteria, D_2__Cyanobacteria, D_3__SubsectionIII, D_4__FamilyI, D_5__uncultured, D_6__uncultured bacterium	19	0	19	0.142857	0	1.64751	0	0	0	0	0	0	0	0	0	0	0	0	0	0	0	0	0	0	0	0	0	0	0	0	0	0	0	19	0	0	0	0	0	0	0	0	0	0	0	0	0	0
GQ402551.1.1433	D_0__Bacteria, D_1__Actinobacteria, D_2__Actinobacteria, D_3__Frankiales, D_4__Acidothermaceae, D_5__Acidothermus, D_6__uncultured bacterium	19	0	19	0.142857	0	1.64751	0	0	0	0	0	0	0	0	0	0	0	0	0	0	0	0	0	0	0	0	0	0	0	0	0	0	0	0	0	0	0	0	0	19	0	0	0	0	0	0	0	0
GQ402612.1.1491	D_0__Bacteria, D_1__Verrucomicrobia, D_2__OPB35 soil group, D_3__uncultured bacterium, D_4__uncultured bacterium, D_5__uncultured bacterium, D_6__uncultured bacterium	9	0	9	0.0676692	0	0.780399	0	0	0	0	0	0	0	0	0	0	0	0	0	0	0	0	0	0	0	0	0	0	0	0	0	0	0	0	0	0	0	0	0	0	0	0	0	0	0	0	0	0
GQ402628.1.1415	D_0__Bacteria, D_1__Proteobacteria, D_2__Alphaproteobacteria, D_3__Rhodospirillales, D_4__Acetobacteraceae, D_5__Acidicaldus, D_6__uncultured bacterium	4	0	4	0.0300752	0	0.346844	0	0	0	0	4	0	0	0	0	0	0	0	0	0	0	0	0	0	0	0	0	0	0	0	0	0	0	0	0	0	0	0	0	0	0	0	0	0	0	0	0	0
GQ402634.1.1413	D_0__Bacteria, D_1__Proteobacteria, D_2__Alphaproteobacteria, D_3__Rhodospirillales, D_4__DA111, D_5__uncultured bacterium, D_6__uncultured bacterium	29	0	16	0.218045	0	1.68477	0	0	0	0	0	0	0	0	0	0	16	0	0	0	0	0	0	0	0	0	0	0	0	0	0	0	0	0	0	0	0	0	0	0	0	0	0	0	0	0	0	0
GQ402663.1.1422	D_0__Bacteria, D_1__Planctomycetes, D_2__Phycisphaerae, D_3__Tepidisphaerales, D_4__Tepidisphaeraceae, D_5__uncultured bacterium, D_6__uncultured bacterium	4	0	4	0.0300752	0	0.346844	0	0	0	0	0	0	0	0	0	0	0	0	0	0	0	0	0	0	0	0	0	0	0	0	0	0	0	0	0	0	0	0	0	0	0	0	0	0	0	0	0	0
GQ402691.1.1430	D_0__Bacteria, D_1__Proteobacteria, D_2__Alphaproteobacteria, D_3__Rhodospirillales, D_4__DA111, D_5__uncultured bacterium, D_6__uncultured bacterium	30	0	16	0.225564	0	1.83657	0	0	0	0	0	0	0	0	0	0	0	0	16	0	0	0	0	0	0	0	0	0	0	0	0	0	0	0	0	0	0	0	0	0	0	0	0	0	0	0	0	0
GQ402707.1.1409	D_0__Bacteria, D_1__Proteobacteria, D_2__Alphaproteobacteria, D_3__Rhodospirillales, D_4__Acetobacteraceae, D_5__uncultured, D_6__uncultured bacterium	130	0	78	0.977444	0	7.49087	0	0	0	0	0	0	0	0	0	0	0	0	0	0	0	0	0	0	0	0	0	0	0	0	0	0	0	0	0	0	33	0	0	0	0	0	0	0	0	0	0	0
GQ402732.1.1405	D_0__Bacteria, D_1__Proteobacteria, D_2__Alphaproteobacteria, D_3__Rhizobiales, D_4__uncultured, D_5__uncultured bacterium, D_6__uncultured bacterium	38	0	16	0.285714	0	1.94458	0	0	0	0	0	15	0	0	0	0	0	0	0	0	0	0	0	0	0	0	0	0	0	0	0	0	0	0	0	0	16	0	0	0	0	0	0	0	0	0	0	0
GQ402735.1.1407	D_0__Bacteria, D_1__Proteobacteria, D_2__Alphaproteobacteria, D_3__Rhizobiales, D_4__Roseiarcaceae, D_5__Roseiarcus, D_6__uncultured bacterium	94	0	63	0.706767	0	5.76402	0	0	0	0	0	0	0	0	0	0	19	0	0	0	0	0	0	0	0	0	0	0	0	0	0	0	0	0	0	0	11	0	0	0	0	0	0	0	0	0	0	0
GQ402819.1.1404	D_0__Bacteria, D_1__Proteobacteria, D_2__Alphaproteobacteria, D_3__Rhizobiales, D_4__Roseiarcaceae, D_5__Roseiarcus, Ambiguous_taxa	380	0	55	2.85714	0	8.9215	0	0	4	13	6	0	0	0	0	3	55	0	9	7	0	0	0	0	0	0	0	2	2	0	0	0	0	0	0	0	20	43	0	7	0	0	0	0	0	0	0	0
HQ597833.1.1455	D_0__Bacteria, D_1__Acidobacteria, D_2__Solibacteres, D_3__Solibacterales, D_4__Solibacteraceae (Subgroup 3), D_5__Candidatus Solibacter, Ambiguous_taxa	2	0	2	0.0150376	0	0.173422	0	0	0	0	0	0	0	0	0	0	0	0	0	0	0	0	0	0	0	0	0	0	2	0	0	0	0	0	0	0	0	0	0	0	0	0	0	0	0	0	0	0
HQ598132.1.1454	D_0__Bacteria, D_1__Acidobacteria, D_2__Acidobacteria, D_3__Acidobacteriales, D_4__Acidobacteriaceae (Subgroup 1), D_5__uncultured, Ambiguous_taxa	52	0	28	0.390977	0	2.8253	0	0	0	0	0	0	0	0	0	0	0	0	0	0	0	0	0	0	0	0	0	0	0	0	0	0	0	0	0	0	28	0	0	0	0	0	0	0	0	0	0	0
GQ411503.1.1389	D_0__Bacteria, D_1__Proteobacteria, D_2__Alphaproteobacteria, D_3__Rhizobiales, D_4__Methylobacteriaceae, D_5__Methylobacterium, Ambiguous_taxa	2	0	2	0.0150376	0	0.173422	0	0	0	0	0	0	0	0	0	0	0	0	0	0	0	0	0	0	0	0	0	0	0	0	0	0	0	0	0	0	0	0	0	0	0	0	0	0	0	0	0	0
GQ415379.1.1495	D_0__Bacteria, D_1__Proteobacteria, D_2__Gammaproteobacteria, D_3__Pseudomonadales, D_4__Moraxellaceae, D_5__Acinetobacter, D_6__uncultured bacterium	33	0	25	0.24812	0	2.22045	0	0	0	25	0	0	0	0	0	0	0	0	0	0	0	0	0	0	0	0	0	0	0	0	0	0	0	0	0	0	0	0	0	0	0	0	0	0	0	0	0	0
GQ417674.1.1463	D_0__Bacteria, D_1__Proteobacteria, D_2__Gammaproteobacteria, D_3__Enterobacteriales, D_4__Enterobacteriaceae, D_5__Raoultella, Ambiguous_taxa	240	0	163	1.80451	0	14.3392	0	0	0	0	0	8	0	0	0	0	21	0	0	0	0	0	0	0	0	0	0	0	0	0	0	0	0	0	0	10	13	0	0	0	0	0	0	0	0	0	0	0
HQ598767.1.1454	D_0__Bacteria, D_1__Acidobacteria, D_2__Acidobacteria, D_3__Acidobacteriales, D_4__Acidobacteriaceae (Subgroup 1), D_5__uncultured, Ambiguous_taxa	12	0	6	0.0902256	0	0.732975	0	0	0	0	6	0	0	0	0	0	0	0	0	0	0	0	0	0	0	0	0	0	0	0	0	0	0	0	0	0	0	0	0	0	0	0	0	0	0	0	0	0
HQ598777.1.1454	D_0__Bacteria, D_1__Acidobacteria, D_2__Acidobacteria, D_3__Acidobacteriales, D_4__Acidobacteriaceae (Subgroup 1), D_5__Acidobacterium, Ambiguous_taxa	62	0	21	0.466165	0	2.53923	0	0	0	0	0	0	0	0	0	0	0	0	0	0	0	0	0	0	0	0	0	0	0	0	0	0	0	0	0	0	15	0	0	7	21	1	0	0	0	0	2	0
GQ441215.1.1445	D_0__Bacteria, D_1__Cyanobacteria, D_2__Chloroplast, D_3__uncultured bacterium, D_4__uncultured bacterium, D_5__uncultured bacterium, D_6__uncultured bacterium	22	0	12	0.165414	0	1.22586	0	0	0	0	0	0	0	0	0	0	0	0	0	0	0	0	0	0	0	0	0	0	0	0	0	0	0	0	0	0	0	0	0	0	0	0	0	0	0	0	0	0
HQ598786.1.1471	D_0__Bacteria, D_1__Acidobacteria, D_2__Acidobacteria, D_3__Acidobacteriales, D_4__Acidobacteriaceae (Subgroup 1), D_5__uncultured, Ambiguous_taxa	8	0	8	0.0601504	0	0.693688	0	0	0	0	0	0	0	0	0	0	0	0	0	0	0	0	0	0	0	0	0	0	0	0	0	0	0	0	0	0	8	0	0	0	0	0	0	0	0	0	0	0
HQ598918.1.1456	D_0__Bacteria, D_1__Acidobacteria, D_2__Acidobacteria, D_3__Acidobacteriales, D_4__Acidobacteriaceae (Subgroup 1), D_5__Edaphobacter, Ambiguous_taxa	76	0	25	0.571429	0	3.24571	0	0	0	0	0	0	0	0	0	0	16	0	0	0	0	0	0	0	0	0	0	0	0	0	0	0	0	0	0	0	0	0	0	0	0	0	0	0	0	0	0	0
GQ448243.1.1395	D_0__Bacteria, D_1__Firmicutes, D_2__Clostridia, D_3__Clostridiales, D_4__Ruminococcaceae, D_5__Faecalibacterium, D_6__uncultured bacterium	143	0	143	1.07519	0	12.3997	0	143	0	0	0	0	0	0	0	0	0	0	0	0	0	0	0	0	0	0	0	0	0	0	0	0	0	0	0	0	0	0	0	0	0	0	0	0	0	0	0	0
GQ448253.1.1400	D_0__Bacteria, D_1__Firmicutes, D_2__Bacilli, D_3__Lactobacillales, D_4__Lactobacillaceae, D_5__Lactobacillus, D_6__uncultured bacterium	56	0	56	0.421053	0	4.85582	0	0	0	0	0	0	0	0	0	0	0	0	0	0	0	0	0	0	0	0	0	0	0	0	0	0	0	0	0	0	0	0	0	0	56	0	0	0	0	0	0	0
GQ448359.1.1396	D_0__Bacteria, D_1__Bacteroidetes, D_2__Bacteroidia, D_3__Bacteroidales, D_4__Bacteroidaceae, D_5__Bacteroides, D_6__uncultured bacterium	7	0	7	0.0526316	0	0.606977	0	0	0	0	0	0	0	0	0	0	0	0	0	0	0	0	0	0	0	0	0	0	0	0	0	0	0	0	0	0	0	0	0	0	0	0	0	0	0	0	0	0
GQ448468.1.1366	D_0__Bacteria, D_1__Fusobacteria, D_2__Fusobacteriia, D_3__Fusobacteriales, D_4__Fusobacteriaceae, D_5__Fusobacterium, D_6__uncultured bacterium	5	0	5	0.037594	0	0.433555	5	0	0	0	0	0	0	0	0	0	0	0	0	0	0	0	0	0	0	0	0	0	0	0	0	0	0	0	0	0	0	0	0	0	0	0	0	0	0	0	0	0
GQ448486.1.1387	D_0__Bacteria, D_1__Firmicutes, D_2__Clostridia, D_3__Clostridiales, D_4__Lachnospiraceae, D_5__Blautia, D_6__uncultured bacterium	194	0	194	1.45865	0	16.8219	0	194	0	0	0	0	0	0	0	0	0	0	0	0	0	0	0	0	0	0	0	0	0	0	0	0	0	0	0	0	0	0	0	0	0	0	0	0	0	0	0	0
HQ664586.1985.3517	D_0__Bacteria, D_1__Cyanobacteria, D_2__Chloroplast, Ambiguous_taxa, Ambiguous_taxa, Ambiguous_taxa, Ambiguous_taxa	20	0	20	0.150376	0	1.73422	0	0	0	0	0	0	0	0	0	0	0	0	0	0	0	0	20	0	0	0	0	0	0	0	0	0	0	0	0	0	0	0	0	0	0	0	0	0	0	0	0	0
GQ451252.1.1465	D_0__Bacteria, D_1__Proteobacteria, D_2__Alphaproteobacteria, D_3__Rhizobiales, D_4__Brucellaceae, D_5__Pseudochrobactrum, Ambiguous_taxa	702	0	240	5.2782	0	27.7752	0	0	85	18	3	101	51	240	0	0	0	0	0	0	0	0	0	0	0	0	0	0	0	0	0	0	0	0	0	21	0	0	0	0	0	0	0	0	0	0	0	0
GQ451285.1.1488	D_0__Bacteria, D_1__Bacteroidetes, D_2__Sphingobacteriia, D_3__Sphingobacteriales, D_4__Sphingobacteriaceae, D_5__Pedobacter, D_6__uncultured bacterium	6	0	6	0.0451128	0	0.520266	0	0	0	0	0	0	0	0	0	0	0	0	0	0	0	0	0	0	0	0	0	0	0	0	0	0	0	0	0	0	0	0	0	0	0	0	0	0	0	0	0	0
GQ451298.1.1499	D_0__Bacteria, D_1__Proteobacteria, D_2__Betaproteobacteria, D_3__Burkholderiales, D_4__Oxalobacteraceae, Ambiguous_taxa, Ambiguous_taxa	666	0	515	5.00752	0	44.835	0	0	0	515	17	0	0	0	4	2	0	0	0	0	0	0	0	0	0	0	0	0	0	0	0	0	0	0	10	0	0	0	0	0	0	0	0	0	0	0	0	0
GQ472344.1.1466	D_0__Bacteria, D_1__Proteobacteria, D_2__Betaproteobacteria, D_3__Hydrogenophilales, D_4__Hydrogenophilaceae, D_5__Thiobacillus, Ambiguous_taxa	19	0	19	0.142857	0	1.64751	0	19	0	0	0	0	0	0	0	0	0	0	0	0	0	0	0	0	0	0	0	0	0	0	0	0	0	0	0	0	0	0	0	0	0	0	0	0	0	0	0	0
GQ472939.1.1228	D_0__Bacteria, D_1__Proteobacteria, D_2__Betaproteobacteria, D_3__Burkholderiales, D_4__Comamonadaceae, D_5__Acidovorax, D_6__uncultured bacterium	21	0	11	0.157895	0	1.04332	0	0	0	0	0	0	0	0	0	0	0	0	0	0	0	0	0	0	0	0	0	0	0	0	0	0	0	0	0	0	0	0	0	0	0	0	0	0	0	0	0	0
GQ472950.1.1239	D_0__Bacteria, D_1__Proteobacteria, D_2__Gammaproteobacteria, D_3__Pseudomonadales, D_4__Moraxellaceae, D_5__Acinetobacter, D_6__uncultured bacterium	5	0	3	0.037594	0	0.311546	0	0	0	0	3	0	0	0	0	0	0	0	0	0	0	0	0	0	0	0	0	0	0	0	0	0	0	0	0	0	0	0	0	0	0	0	0	0	0	0	0	0
GQ480119.1.1460	D_0__Bacteria, D_1__Planctomycetes, D_2__Planctomycetacia, D_3__Planctomycetales, D_4__Planctomycetaceae, D_5__Pirellula, D_6__uncultured bacterium	41	0	41	0.308271	0	3.55515	0	0	0	0	0	0	0	0	0	0	0	0	0	0	0	0	0	0	0	0	0	0	0	0	0	0	0	0	0	0	0	0	0	0	0	0	0	0	0	0	0	0
GQ487963.1.1507	D_0__Bacteria, D_1__TM6 (Dependentiae), D_2__uncultured bacterium, D_3__uncultured bacterium, D_4__uncultured bacterium, D_5__uncultured bacterium, D_6__uncultured bacterium	48	0	48	0.360902	0	4.16213	0	0	0	0	0	0	0	0	0	0	0	0	0	0	0	0	0	0	0	0	0	0	0	0	0	0	0	0	0	0	0	0	0	0	0	0	0	0	0	0	0	0
GQ487985.1.1489	D_0__Bacteria, D_1__Proteobacteria, D_2__Alphaproteobacteria, D_3__Rhizobiales, D_4__Phyllobacteriaceae, D_5__Phyllobacterium, D_6__uncultured bacterium	96	0	29	0.721805	0	3.51049	0	0	6	0	0	11	0	0	0	0	0	0	0	0	0	0	0	23	8	0	0	2	0	0	0	0	0	0	0	0	0	0	0	0	0	0	0	0	0	0	0	0
GQ491478.1.1372	D_0__Bacteria, D_1__Bacteroidetes, D_2__Bacteroidia, D_3__Bacteroidales, D_4__Bacteroidaceae, D_5__Bacteroides, Ambiguous_taxa	98	0	98	0.736842	0	8.49768	0	98	0	0	0	0	0	0	0	0	0	0	0	0	0	0	0	0	0	0	0	0	0	0	0	0	0	0	0	0	0	0	0	0	0	0	0	0	0	0	0	0
HQ674849.1.1507	D_0__Bacteria, D_1__Actinobacteria, D_2__Actinobacteria, D_3__Pseudonocardiales, D_4__Pseudonocardiaceae, D_5__Crossiella, D_6__uncultured Pseudonocardia sp.	55	0	54	0.413534	0	4.68254	0	0	0	0	0	0	0	0	0	0	0	0	0	0	0	0	0	54	0	0	0	0	0	0	0	1	0	0	0	0	0	0	0	0	0	0	0	0	0	0	0	0
GQ493297.1.1338	D_0__Bacteria, D_1__Bacteroidetes, D_2__Bacteroidia, D_3__Bacteroidales, D_4__Prevotellaceae, D_5__Prevotella 9, D_6__uncultured bacterium	16	0	16	0.120301	0	1.38738	0	0	0	0	0	0	0	0	0	0	0	0	0	0	0	0	0	0	0	0	0	0	0	0	0	0	0	0	0	0	0	0	0	0	0	0	0	0	0	0	0	0
GQ493993.1.1387	D_0__Bacteria, D_1__Proteobacteria, D_2__Gammaproteobacteria, D_3__Enterobacteriales, D_4__Enterobacteriaceae, D_5__Escherichia-Shigella, D_6__uncultured bacterium	2	0	2	0.0150376	0	0.173422	0	0	0	0	0	0	0	0	0	0	0	0	0	0	0	0	0	0	0	0	0	0	0	0	0	0	0	0	0	0	0	0	0	0	0	0	0	0	0	0	0	0
HQ687088.1.1488	D_0__Bacteria, D_1__Acidobacteria, D_2__Acidobacteria, D_3__Acidobacteriales, D_4__Acidobacteriaceae (Subgroup 1), D_5__Granulicella, Ambiguous_taxa	1067	0	196	8.02256	0	26.4946	0	0	4	0	4	0	0	0	49	5	63	0	1	0	0	0	0	0	0	0	0	0	0	0	0	0	0	0	0	0	0	0	0	0	0	0	0	0	0	0	0	0
GQ495439.1.1331	D_0__Bacteria, D_1__Cyanobacteria, D_2__Chloroplast, D_3__uncultured bacterium, D_4__uncultured bacterium, D_5__uncultured bacterium, D_6__uncultured bacterium	127	0	34	0.954887	0	4.26733	0	0	0	0	0	0	0	0	0	0	0	0	0	0	0	0	0	0	0	0	0	0	0	0	0	0	0	0	0	0	0	5	0	0	0	0	0	0	0	0	0	0
GQ500748.1.1521	D_0__Bacteria, D_1__Acidobacteria, D_2__Subgroup 6, D_3__uncultured bacterium, D_4__uncultured bacterium, D_5__uncultured bacterium, D_6__uncultured bacterium	62	0	62	0.466165	0	5.37608	0	0	0	0	0	0	0	0	0	0	0	0	0	0	0	0	0	0	0	0	0	0	0	0	0	0	0	0	0	0	0	0	0	0	0	0	0	0	0	0	0	0
GQ500811.1.1501	D_0__Bacteria, D_1__Nitrospirae, D_2__Nitrospira, D_3__Nitrospirales, D_4__Nitrospiraceae, D_5__Nitrospira, D_6__uncultured bacterium	13	0	13	0.0977444	0	1.12724	0	0	0	0	0	0	0	0	0	0	0	0	0	0	0	0	0	0	0	0	0	0	0	0	0	0	0	0	0	0	0	0	0	0	0	0	0	0	0	0	0	0
GQ500875.1.1487	D_0__Bacteria, D_1__Planctomycetes, D_2__Planctomycetacia, D_3__Planctomycetales, D_4__Planctomycetaceae, D_5__Pirellula, D_6__uncultured bacterium	7	0	7	0.0526316	0	0.606977	0	0	0	0	0	0	0	0	0	0	0	0	0	7	0	0	0	0	0	0	0	0	0	0	0	0	0	0	0	0	0	0	0	0	0	0	0	0	0	0	0	0
GQ500893.1.1469	D_0__Bacteria, D_1__Acidobacteria, D_2__Blastocatellia, D_3__Blastocatellales, D_4__Blastocatellaceae (Subgroup 4), D_5__11-24, D_6__uncultured bacterium	8	0	8	0.0601504	0	0.693688	0	0	0	0	0	0	0	0	0	0	0	0	0	0	0	0	0	0	0	0	0	0	0	0	0	0	0	0	0	8	0	0	0	0	0	0	0	0	0	0	0	0
GQ859646.1.1280	D_0__Bacteria, D_1__Cyanobacteria, D_2__Cyanobacteria, D_3__SubsectionIII, D_4__FamilyI, D_5__Limnothrix, Ambiguous_taxa	64	0	64	0.481203	0	5.5495	0	0	0	0	0	0	0	0	0	0	0	0	0	0	0	0	0	0	0	0	0	0	0	0	0	0	0	64	0	0	0	0	0	0	0	0	0	0	0	0	0	0
GQ867054.1.1363	D_0__Bacteria, D_1__Actinobacteria, D_2__Actinobacteria, D_3__Micromonosporales, D_4__Micromonosporaceae, D_5__Micromonospora, D_6__Micromonospora sp. A10	26	0	26	0.195489	0	2.25449	0	0	0	0	0	0	0	0	0	0	0	0	0	0	0	0	0	0	0	0	0	0	0	0	0	0	0	0	0	0	0	0	0	0	0	0	0	0	0	0	0	0
GQ889450.1.1390	D_0__Bacteria, D_1__Planctomycetes, D_2__Planctomycetacia, D_3__Planctomycetales, D_4__Planctomycetaceae, D_5__Isosphaera, Ambiguous_taxa	32	0	11	0.240602	0	1.43099	0	0	0	0	0	0	0	0	0	0	7	0	0	0	0	0	0	0	0	0	0	2	0	0	0	0	0	0	0	0	11	0	0	0	0	10	0	0	0	0	0	0
GQ889455.1.1362	D_0__Bacteria, D_1__Planctomycetes, D_2__Planctomycetacia, D_3__Planctomycetales, D_4__Planctomycetaceae, D_5__Gemmata, D_6__Gemmata sp. Br1-2	21	0	11	0.157895	0	1.13379	0	0	0	0	0	0	0	0	4	0	0	0	0	0	0	0	0	0	0	0	0	0	0	0	0	0	0	6	0	0	0	0	0	0	0	0	0	0	0	0	0	0
GQ889462.1.1368	D_0__Bacteria, D_1__Planctomycetes, D_2__Planctomycetacia, D_3__Planctomycetales, D_4__Planctomycetaceae, D_5__Singulisphaera, D_6__Isosphaera sp. Ha1-3	97	0	29	0.729323	0	3.58263	0	0	0	0	0	0	0	0	0	2	29	0	0	0	0	0	0	9	0	16	0	2	0	0	0	2	0	0	0	0	0	0	0	0	0	0	0	0	0	0	0	0
GQ898869.1.1290	D_0__Bacteria, D_1__Proteobacteria, D_2__Gammaproteobacteria, D_3__Enterobacteriales, D_4__Enterobacteriaceae, D_5__Escherichia-Shigella, D_6__bacterium enrichment culture clone Jdgsrb070	4	0	4	0.0300752	0	0.346844	0	0	0	0	0	0	0	0	0	0	0	0	0	0	0	0	0	0	0	0	0	0	0	0	0	0	0	0	0	0	0	0	0	0	0	0	0	0	0	0	0	0
GQ915087.1.1394	D_0__Bacteria, D_1__Bacteroidetes, D_2__Flavobacteriia, D_3__Flavobacteriales, D_4__Flavobacteriaceae, D_5__Chryseobacterium, D_6__Chryseobacterium sp. AaMG14	5	0	5	0.037594	0	0.433555	0	0	0	0	0	0	0	0	0	0	0	0	0	0	0	0	0	0	0	0	0	0	0	0	0	0	0	0	0	0	0	0	0	0	0	0	0	0	0	0	0	0
HQ856427.1.1422	D_0__Bacteria, D_1__Proteobacteria, D_2__Alphaproteobacteria, D_3__Caulobacterales, D_4__Caulobacteraceae, D_5__Brevundimonas, Ambiguous_taxa	32	0	32	0.240602	0	2.77475	0	0	0	0	0	0	0	0	0	0	0	0	0	0	0	0	0	0	0	0	0	0	0	0	0	0	0	32	0	0	0	0	0	0	0	0	0	0	0	0	0	0
HQ906958.1.1385	D_0__Bacteria, D_1__Proteobacteria, D_2__Alphaproteobacteria, D_3__Rhizobiales, D_4__Rhizobiaceae, D_5__Rhizobium, Ambiguous_taxa	48	0	12	0.360902	0	1.78095	0	0	0	0	0	12	0	0	0	0	0	0	0	0	0	0	0	0	0	0	0	0	0	0	0	3	7	0	10	11	0	0	0	0	0	0	0	0	0	0	0	0
HV958881.4.1503	D_0__Bacteria, D_1__Actinobacteria, D_2__Actinobacteria, D_3__Pseudonocardiales, D_4__Pseudonocardiaceae, D_5__Pseudonocardia, Ambiguous_taxa	72	0	24	0.541353	0	2.85909	0	0	0	0	0	0	14	0	0	0	0	0	0	0	0	0	0	0	0	0	0	0	0	0	0	0	24	0	0	5	0	0	0	5	0	0	0	0	0	0	0	0
GU001892.1.1497	D_0__Bacteria, D_1__Proteobacteria, D_2__Gammaproteobacteria, D_3__Oceanospirillales, D_4__Halomonadaceae, D_5__Halomonas, Ambiguous_taxa	9	0	2	0.0676692	0	0.28057	1	1	0	0	0	0	0	0	0	0	0	0	0	0	0	0	0	0	0	0	0	0	0	0	0	0	0	0	0	0	0	0	0	0	0	0	0	0	0	0	0	0
GU001899.1.1429	D_0__Bacteria, D_1__Proteobacteria, D_2__Gammaproteobacteria, D_3__Oceanospirillales, D_4__Halomonadaceae, D_5__Halomonas, D_6__Halomonas pacifica	80	0	7	0.601504	0	1.19303	1	5	0	1	2	0	0	0	1	0	1	2	2	0	1	0	0	1	0	2	0	0	0	0	0	0	0	0	0	1	1	0	0	0	0	0	0	0	1	5	1	0
JQ740255.1.1494	D_0__Bacteria, D_1__Bacteroidetes, D_2__Flavobacteriia, D_3__Flavobacteriales, D_4__Flavobacteriaceae, D_5__Chryseobacterium, Ambiguous_taxa	1089	0	696	8.18797	0	63.9256	0	0	0	0	0	0	0	0	0	0	0	0	0	0	0	0	0	0	0	0	0	0	0	0	0	0	0	0	0	0	0	0	0	0	0	0	0	0	0	0	0	0
GU113036.1.1467	D_0__Bacteria, D_1__Bacteroidetes, D_2__Sphingobacteriia, D_3__Sphingobacteriales, D_4__Sphingobacteriaceae, D_5__Mucilaginibacter, D_6__uncultured bacterium	19	0	19	0.142857	0	1.64751	0	0	0	0	0	0	0	0	0	0	19	0	0	0	0	0	0	0	0	0	0	0	0	0	0	0	0	0	0	0	0	0	0	0	0	0	0	0	0	0	0	0
KF064845.1.1308	D_0__Bacteria, D_1__Proteobacteria, D_2__Alphaproteobacteria, D_3__Sphingomonadales, D_4__Sphingomonadaceae, D_5__Novosphingobium, Ambiguous_taxa	374	0	162	2.81203	0	16.1687	0	0	11	0	0	0	0	0	0	0	0	0	12	0	0	0	0	0	0	0	0	0	0	0	0	0	0	0	0	0	0	0	0	0	0	0	0	0	0	0	0	0
JQ993930.1.1442	D_0__Bacteria, D_1__Proteobacteria, D_2__Betaproteobacteria, D_3__Burkholderiales, D_4__Burkholderiaceae, D_5__Burkholderia-Paraburkholderia, Ambiguous_taxa	1186	0	270	8.91729	0	28.8089	0	0	24	0	18	16	0	0	7	7	3	8	30	0	1	5	0	270	0	0	0	0	0	0	0	0	0	1	9	0	1	0	88	0	0	31	0	0	0	0	0	0
GU127746.1.1428	D_0__Bacteria, D_1__Planctomycetes, D_2__Phycisphaerae, D_3__Tepidisphaerales, D_4__Tepidisphaeraceae, D_5__uncultured bacterium, D_6__uncultured bacterium	3	0	3	0.0225564	0	0.260133	0	0	0	0	0	0	0	0	0	0	0	0	0	0	0	0	0	0	0	0	0	0	0	0	0	0	0	0	0	0	0	0	0	0	0	0	0	0	0	0	0	0
GU134623.1.1403	D_0__Bacteria, D_1__Actinobacteria, D_2__Actinobacteria, D_3__Corynebacteriales, D_4__Mycobacteriaceae, D_5__Mycobacterium, D_6__Mycobacterium austroafricanum	474	0	80	3.56391	0	10.3904	0	0	3	6	0	0	17	0	3	0	0	1	9	4	0	0	0	0	0	0	0	0	0	0	0	4	0	0	0	0	0	0	0	7	0	0	0	0	0	0	0	0
GU134907.1.1468	D_0__Bacteria, D_1__Proteobacteria, D_2__Gammaproteobacteria, D_3__Xanthomonadales, D_4__Xanthomonadaceae, D_5__Rhodanobacter, Ambiguous_taxa	642	0	186	4.82707	0	22.7345	0	0	50	0	6	24	131	36	0	0	186	0	0	0	0	0	0	0	0	0	0	0	0	0	0	0	0	0	0	0	0	0	110	33	10	42	0	0	0	0	0	0
GU134921.1.1458	D_0__Bacteria, D_1__Proteobacteria, D_2__Betaproteobacteria, D_3__Burkholderiales, D_4__Burkholderiaceae, D_5__Burkholderia-Paraburkholderia, D_6__bacterium enrichment culture clone SBIa33	11	0	11	0.0827068	0	0.953821	0	0	0	0	0	0	11	0	0	0	0	0	0	0	0	0	0	0	0	0	0	0	0	0	0	0	0	0	0	0	0	0	0	0	0	0	0	0	0	0	0	0
GU172187.1.1511	D_0__Bacteria, D_1__TM6 (Dependentiae), D_2__uncultured bacterium, D_3__uncultured bacterium, D_4__uncultured bacterium, D_5__uncultured bacterium, D_6__uncultured bacterium	24	0	24	0.180451	0	2.08106	0	0	0	0	0	0	0	0	0	0	0	0	0	0	0	0	0	0	0	0	0	0	0	0	0	0	0	0	0	0	0	0	0	0	0	0	0	0	0	0	0	0
GU172204.1.1469	D_0__Bacteria, D_1__Planctomycetes, D_2__Phycisphaerae, D_3__Tepidisphaerales, D_4__Tepidisphaeraceae, D_5__uncultured bacterium, D_6__uncultured bacterium	12	0	10	0.0902256	0	0.882993	0	0	0	0	10	0	0	0	0	0	0	0	0	0	0	0	0	0	0	0	0	0	2	0	0	0	0	0	0	0	0	0	0	0	0	0	0	0	0	0	0	0
GU179616.1.1393	D_0__Bacteria, D_1__Proteobacteria, D_2__Gammaproteobacteria, D_3__Pseudomonadales, D_4__Pseudomonadaceae, D_5__Pseudomonas, D_6__uncultured Pseudomonas sp.	6	0	3	0.0451128	0	0.298091	0	0	0	0	0	0	0	0	0	0	0	0	0	0	0	0	0	0	0	0	0	0	0	0	0	0	0	1	3	0	0	0	0	0	0	0	0	0	0	0	0	0
KC994758.1.1445	D_0__Bacteria, D_1__Proteobacteria, D_2__Alphaproteobacteria, D_3__Rhizobiales, D_4__Rhizobiaceae, D_5__Shinella, Ambiguous_taxa	22	0	9	0.165414	0	1.00137	0	0	0	0	0	0	0	0	0	0	0	0	0	5	0	0	0	0	0	0	0	0	0	0	0	0	0	0	0	0	0	0	0	0	0	0	0	0	0	0	0	0
AY975241.1.1332	D_0__Bacteria, D_1__Firmicutes, D_2__Clostridia, D_3__Clostridiales, D_4__Ruminococcaceae, D_5__Faecalibacterium, D_6__uncultured bacterium	7	0	5	0.0526316	0	0.465732	0	0	0	0	0	0	0	0	0	0	0	0	0	0	0	0	0	0	0	0	0	0	0	0	0	0	0	0	0	0	0	0	0	0	0	0	0	0	0	0	0	0
GU201540.1.1460	D_0__Bacteria, D_1__Acidobacteria, D_2__Acidobacteria, D_3__Acidobacteriales, D_4__Acidobacteriaceae (Subgroup 1), D_5__Terriglobus, Ambiguous_taxa	43	0	29	0.323308	0	2.60986	0	0	0	0	0	0	0	0	0	0	0	0	2	0	0	0	0	0	0	0	0	0	0	0	0	0	0	0	0	0	0	0	0	0	0	0	0	0	0	0	0	0
GU205289.1.1362	D_0__Bacteria, D_1__Proteobacteria, D_2__Alphaproteobacteria, D_3__Rhizobiales, D_4__Beijerinckiaceae, D_5__Methylovirgula, Ambiguous_taxa	44	0	26	0.330827	0	2.55462	0	0	0	0	0	0	0	0	0	0	1	0	1	0	0	0	0	0	0	0	0	0	0	0	0	0	0	0	0	0	0	0	0	0	0	0	0	0	0	0	0	0
GU208244.1.1418	D_0__Bacteria, D_1__Planctomycetes, D_2__Planctomycetacia, D_3__Planctomycetales, D_4__Planctomycetaceae, D_5__Planctomyces, Ambiguous_taxa	15	0	15	0.112782	0	1.30066	0	0	0	0	0	0	0	0	0	0	0	0	0	0	0	0	0	0	0	0	0	0	0	0	0	0	0	0	0	15	0	0	0	0	0	0	0	0	0	0	0	0
JF095652.1.1319	D_0__Bacteria, D_1__Chloroflexi, D_2__Thermomicrobia, D_3__JG30-KF-CM45, D_4__uncultured bacterium, D_5__uncultured bacterium, D_6__uncultured bacterium	56	0	41	0.421053	0	3.68702	0	0	4	0	0	11	0	41	0	0	0	0	0	0	0	0	0	0	0	0	0	0	0	0	0	0	0	0	0	0	0	0	0	0	0	0	0	0	0	0	0	0
GU208284.1.1442	D_0__Bacteria, D_1__Proteobacteria, D_2__Betaproteobacteria, D_3__Burkholderiales, D_4__Comamonadaceae, D_5__Aquabacterium, Ambiguous_taxa	5	0	3	0.037594	0	0.311546	0	0	0	0	0	0	0	0	0	0	0	0	0	0	0	0	0	0	0	0	0	0	0	0	0	0	0	0	0	0	0	0	0	0	0	0	0	0	0	0	0	0
GU208297.1.1466	D_0__Bacteria, D_1__Proteobacteria, D_2__Betaproteobacteria, D_3__Burkholderiales, D_4__Comamonadaceae, Ambiguous_taxa, Ambiguous_taxa	16	0	9	0.120301	0	0.896437	0	0	0	0	0	0	0	0	0	0	0	0	0	0	0	0	0	0	5	0	0	0	0	0	0	0	0	9	0	0	0	0	0	0	1	0	0	0	0	0	0	0
GU208313.1.1432	D_0__Bacteria, D_1__Proteobacteria, D_2__Betaproteobacteria, D_3__Burkholderiales, D_4__Comamonadaceae, Ambiguous_taxa, Ambiguous_taxa	59	0	59	0.443609	0	5.11595	0	59	0	0	0	0	0	0	0	0	0	0	0	0	0	0	0	0	0	0	0	0	0	0	0	0	0	0	0	0	0	0	0	0	0	0	0	0	0	0	0	0
KJ016001.1.1338	D_0__Bacteria, D_1__Proteobacteria, D_2__Alphaproteobacteria, D_3__Rhizobiales, D_4__1174-901-12, Ambiguous_taxa, Ambiguous_taxa	99199	0	5873	745.857	77	1312.29	0	0	25	77	27	0	1	4	308	94	589	2617	1283	68	467	10	76	419	104	36	184	15	44	6	135	53	28	67	12	15	246	693	156	194	307	239	304	32	214	68	32	2
JF112426.1.1316	D_0__Bacteria, D_1__Proteobacteria, D_2__Alphaproteobacteria, D_3__Rhodospirillales, D_4__Acetobacteraceae, D_5__Acidiphilium, D_6__uncultured bacterium	25	0	22	0.18797	0	1.92334	0	0	0	0	0	0	0	0	0	0	0	0	0	0	0	0	0	0	0	0	0	0	0	0	0	0	0	0	0	0	0	0	0	0	0	0	0	0	0	0	0	0
GU208467.1.1450	D_0__Bacteria, D_1__Proteobacteria, D_2__Alphaproteobacteria, D_3__Sphingomonadales, D_4__Sphingomonadaceae, D_5__Novosphingobium, D_6__uncultured prokaryote	19	0	19	0.142857	0	1.64751	0	0	0	0	0	0	0	0	0	0	0	0	0	0	0	0	0	0	0	0	0	0	0	0	0	0	0	0	0	0	0	0	0	0	0	0	0	0	0	0	0	0
GU208500.1.1450	D_0__Bacteria, D_1__Proteobacteria, D_2__Deltaproteobacteria, D_3__Myxococcales, D_4__Haliangiaceae, D_5__Haliangium, D_6__uncultured prokaryote	25	0	25	0.18797	0	2.16777	0	0	0	0	0	0	0	0	0	0	25	0	0	0	0	0	0	0	0	0	0	0	0	0	0	0	0	0	0	0	0	0	0	0	0	0	0	0	0	0	0	0
JF113185.1.1360	D_0__Bacteria, D_1__Proteobacteria, D_2__Gammaproteobacteria, D_3__Xanthomonadales, D_4__Xanthomonadaceae, D_5__Lysobacter, Ambiguous_taxa	33	0	33	0.24812	0	2.86146	0	0	0	0	0	0	0	0	0	0	0	0	0	0	0	0	0	0	0	0	0	0	0	0	0	0	0	0	0	0	0	0	0	0	0	0	0	0	0	0	0	0
GU217714.1.1429	D_0__Bacteria, D_1__Actinobacteria, D_2__Actinobacteria, D_3__Micrococcales, D_4__Microbacteriaceae, D_5__Microbacterium, Ambiguous_taxa	2	0	2	0.0150376	0	0.173422	0	0	0	0	0	0	0	0	0	0	0	0	0	0	0	0	0	0	0	0	0	0	0	0	0	0	0	0	0	0	0	0	0	0	0	0	0	0	0	0	0	0
JF124753.1.1336	D_0__Bacteria, D_1__Actinobacteria, D_2__Acidimicrobiia, D_3__Acidimicrobiales, D_4__uncultured, Ambiguous_taxa, Ambiguous_taxa	13	0	13	0.0977444	0	1.12724	0	0	0	0	0	0	0	0	0	0	0	0	0	0	0	0	0	0	0	0	0	0	0	0	0	0	0	0	0	0	0	0	0	0	0	0	0	0	0	0	0	0
JF128946.1.1349	D_0__Bacteria, D_1__Actinobacteria, D_2__Actinobacteria, D_3__Micrococcales, D_4__Intrasporangiaceae, D_5__uncultured, Ambiguous_taxa	17	0	10	0.12782	0	0.97245	0	0	0	0	0	0	0	0	0	0	0	0	0	0	0	0	0	0	0	0	0	0	0	0	0	0	0	0	0	0	0	0	0	0	0	0	0	0	0	0	0	0
JF129837.1.1308	D_0__Bacteria, D_1__Proteobacteria, D_2__Alphaproteobacteria, D_3__Sphingomonadales, D_4__Sphingomonadaceae, Ambiguous_taxa, Ambiguous_taxa	4	0	4	0.0300752	0	0.346844	0	0	0	0	0	0	0	0	0	0	0	0	0	0	0	0	0	0	0	0	0	0	0	0	0	0	0	0	0	0	0	0	0	0	0	0	0	0	0	0	0	0
GU225957.1.1451	D_0__Bacteria, D_1__Proteobacteria, D_2__Alphaproteobacteria, D_3__Sphingomonadales, D_4__Sphingomonadaceae, D_5__Sphingomonas, D_6__uncultured bacterium	4	0	1	0.0300752	0	0.17144	0	0	0	0	0	0	0	0	0	0	0	0	0	0	0	0	0	0	0	0	0	0	0	0	0	0	0	0	0	0	0	0	0	0	0	0	0	0	0	0	0	0
GU225979.1.1472	D_0__Bacteria, D_1__Cyanobacteria, D_2__Melainabacteria, D_3__Obscuribacterales, D_4__uncultured bacterium, D_5__uncultured bacterium, D_6__uncultured bacterium	29	0	11	0.218045	0	1.44777	0	0	0	0	0	0	0	0	0	0	0	0	0	0	0	0	0	0	0	0	0	0	0	0	0	0	0	0	0	0	0	0	0	9	0	0	0	0	0	0	0	0
JF137835.1.1339	D_0__Bacteria, D_1__Actinobacteria, D_2__Actinobacteria, D_3__Propionibacteriales, D_4__Propionibacteriaceae, D_5__Propionimicrobium, D_6__uncultured bacterium	4	0	4	0.0300752	0	0.346844	0	0	0	0	0	0	0	0	0	0	0	0	0	0	0	0	0	0	0	0	0	0	0	0	0	0	0	0	0	0	0	0	0	0	0	0	0	0	0	0	0	0
JF139660.1.1359	D_0__Bacteria, D_1__Bacteroidetes, D_2__Sphingobacteriia, D_3__Sphingobacteriales, D_4__Chitinophagaceae, D_5__uncultured, Ambiguous_taxa	49	0	28	0.368421	0	2.62988	0	0	0	28	0	0	0	0	0	0	7	0	7	0	0	0	0	0	0	0	0	0	0	0	0	0	0	0	0	0	0	0	0	0	0	0	0	0	0	0	0	0
JF142294.1.1357	D_0__Bacteria, D_1__Actinobacteria, D_2__Actinobacteria, D_3__Corynebacteriales, D_4__Corynebacteriaceae, D_5__Corynebacterium, D_6__uncultured bacterium	22	0	22	0.165414	0	1.90764	0	0	0	0	0	0	0	0	0	0	0	0	0	0	0	0	0	0	0	0	0	0	0	0	0	0	0	0	0	0	0	0	0	0	0	0	0	0	0	0	0	0
GU233842.1.1419	D_0__Bacteria, D_1__Proteobacteria, D_2__Gammaproteobacteria, D_3__Xanthomonadales, D_4__Xanthomonadaceae, D_5__Stenotrophomonas, Ambiguous_taxa	4	0	4	0.0300752	0	0.346844	0	0	0	0	4	0	0	0	0	0	0	0	0	0	0	0	0	0	0	0	0	0	0	0	0	0	0	0	0	0	0	0	0	0	0	0	0	0	0	0	0	0
JF145343.1.1340	D_0__Bacteria, D_1__Actinobacteria, D_2__MB-A2-108, Ambiguous_taxa, Ambiguous_taxa, Ambiguous_taxa, Ambiguous_taxa	3	0	3	0.0225564	0	0.260133	0	0	0	0	0	0	0	0	0	0	0	0	0	0	0	0	0	0	0	0	0	0	0	0	0	0	0	0	0	0	0	0	0	0	0	0	0	0	0	0	0	0
JF166761.1.1314	D_0__Bacteria, D_1__Proteobacteria, D_2__Alphaproteobacteria, D_3__Rhodospirillales, D_4__Acetobacteraceae, D_5__Acidiphilium, D_6__uncultured bacterium	72	0	52	0.541353	0	4.76017	0	0	0	0	0	0	0	0	0	0	0	0	0	0	0	0	0	0	0	0	0	0	0	0	0	0	0	0	0	0	0	0	0	0	0	0	0	0	0	0	0	0
GU247457.1.1249	D_0__Bacteria, D_1__Proteobacteria, D_2__Gammaproteobacteria, D_3__Pseudomonadales, D_4__Moraxellaceae, D_5__Acinetobacter, D_6__uncultured bacterium	5	0	5	0.037594	0	0.433555	0	0	0	0	5	0	0	0	0	0	0	0	0	0	0	0	0	0	0	0	0	0	0	0	0	0	0	0	0	0	0	0	0	0	0	0	0	0	0	0	0	0
JF168119.1.1340	D_0__Bacteria, D_1__Actinobacteria, D_2__Actinobacteria, D_3__Frankiales, D_4__Frankiaceae, D_5__Jatrophihabitans, Ambiguous_taxa	1609	0	194	12.0977	0	27.7469	0	0	0	16	0	0	0	0	18	12	170	24	77	6	70	0	29	37	0	0	22	3	2	1	28	5	0	0	0	0	0	0	0	0	0	0	0	0	0	0	0	0
JF168872.1.1327	D_0__Bacteria, D_1__FBP, Ambiguous_taxa, Ambiguous_taxa, Ambiguous_taxa, Ambiguous_taxa, Ambiguous_taxa	2	0	2	0.0150376	0	0.173422	0	0	0	0	0	0	0	0	0	0	0	0	0	0	0	0	0	0	0	0	0	0	0	0	0	0	0	0	0	0	0	0	0	0	0	0	0	0	0	0	0	0
GU272299.1.1453	D_0__Bacteria, D_1__Proteobacteria, D_2__Alphaproteobacteria, D_3__Sphingomonadales, D_4__Erythrobacteraceae, D_5__Altererythrobacter, Ambiguous_taxa	156	0	136	1.17293	0	11.8485	0	0	0	0	0	0	0	0	0	0	0	0	0	0	0	0	0	0	0	0	0	0	0	0	0	0	0	13	0	0	0	0	0	0	0	0	0	0	0	0	0	0
GU272313.1.1510	D_0__Bacteria, D_1__Proteobacteria, D_2__Gammaproteobacteria, D_3__Xanthomonadales, D_4__Xanthomonadaceae, D_5__Stenotrophomonas, D_6__uncultured bacterium	174	0	150	1.30827	0	13.0321	0	0	0	0	0	0	0	0	0	0	0	0	0	0	0	0	0	0	0	0	0	0	0	0	0	0	0	0	2	0	0	0	0	0	0	0	0	0	0	0	0	0
GU272378.1.1313	D_0__Bacteria, D_1__Actinobacteria, D_2__Actinobacteria, D_3__Micrococcales, D_4__Micrococcaceae, Ambiguous_taxa, Ambiguous_taxa	2	0	2	0.0150376	0	0.173422	0	0	0	0	0	0	0	0	0	0	0	0	0	0	0	0	0	0	0	0	0	0	0	0	0	0	0	0	0	0	0	0	0	0	0	0	0	0	0	0	0	0
JF168938.1.1306	D_0__Bacteria, D_1__Proteobacteria, D_2__Alphaproteobacteria, D_3__Rhizobiales, Ambiguous_taxa, Ambiguous_taxa, Ambiguous_taxa	24	0	12	0.180451	0	1.31906	0	0	0	0	9	0	0	12	0	0	0	0	0	0	0	0	0	0	0	0	0	0	0	0	0	0	0	0	0	0	0	0	0	0	0	0	0	0	0	0	0	0
JF169137.1.1345	D_0__Bacteria, D_1__Bacteroidetes, D_2__Flavobacteriia, D_3__Flavobacteriales, D_4__Flavobacteriaceae, D_5__Epilithonimonas, Ambiguous_taxa	75	0	34	0.56391	0	3.27607	0	0	4	0	0	34	5	0	0	0	0	0	0	0	0	0	0	0	0	0	0	0	0	0	0	0	0	0	0	0	0	0	0	0	0	0	0	0	0	0	0	0
JF174568.1.1345	D_0__Bacteria, D_1__Actinobacteria, D_2__Acidimicrobiia, D_3__Acidimicrobiales, D_4__uncultured, D_5__uncultured bacterium, D_6__uncultured bacterium	18	0	18	0.135338	0	1.5608	0	0	0	0	0	0	0	0	0	0	0	0	0	0	0	0	0	0	0	0	0	0	0	0	0	0	0	0	0	0	0	0	0	0	0	0	0	0	0	0	0	0
GU293168.1.1497	D_0__Bacteria, D_1__Proteobacteria, D_2__Gammaproteobacteria, D_3__Pseudomonadales, D_4__Pseudomonadaceae, D_5__Pseudomonas, D_6__uncultured Pseudomonas sp.	223	0	55	1.67669	0	6.4732	0	0	0	0	0	2	37	11	0	1	22	0	10	1	55	0	0	0	0	0	0	0	0	0	0	0	0	0	0	0	0	0	0	0	0	0	0	0	0	0	0	0
JF175389.1.1344	D_0__Bacteria, D_1__Actinobacteria, D_2__Acidimicrobiia, D_3__Acidimicrobiales, D_4__Acidimicrobiaceae, D_5__uncultured, D_6__uncultured bacterium	4	0	2	0.0300752	0	0.244325	0	0	0	0	0	0	0	0	0	0	0	0	0	0	0	0	0	0	0	0	0	0	0	0	0	0	0	0	0	0	0	0	0	0	0	0	0	0	0	0	0	0
JF199326.1.1334	D_0__Bacteria, D_1__Actinobacteria, D_2__Actinobacteria, D_3__Frankiales, D_4__Acidothermaceae, D_5__Acidothermus, Ambiguous_taxa	46	0	25	0.345865	0	2.8205	0	0	0	0	0	0	0	0	0	0	0	0	0	0	0	0	0	0	0	0	0	0	0	0	0	0	0	0	0	0	0	0	0	0	0	0	0	0	0	0	0	0
JF221193.1.1329	D_0__Bacteria, D_1__FBP, Ambiguous_taxa, Ambiguous_taxa, Ambiguous_taxa, Ambiguous_taxa, Ambiguous_taxa	72	0	20	0.541353	0	2.77301	0	0	0	0	0	0	0	0	0	0	0	0	0	0	0	0	0	0	0	0	0	0	0	0	0	0	0	0	0	0	0	0	0	0	0	0	0	0	0	0	0	0
JF222334.1.1366	D_0__Bacteria, D_1__Actinobacteria, D_2__Thermoleophilia, D_3__Solirubrobacterales, D_4__YNPFFP1, Ambiguous_taxa, Ambiguous_taxa	72	0	25	0.541353	0	3.34282	0	0	0	0	6	0	0	0	0	0	0	0	0	0	0	0	0	0	0	0	0	0	0	0	0	0	0	0	0	0	25	0	0	0	0	0	0	0	0	0	0	0
JF222502.1.1344	D_0__Bacteria, D_1__Bacteroidetes, D_2__Cytophagia, D_3__Cytophagales, D_4__Cytophagaceae, D_5__Hymenobacter, Ambiguous_taxa	59	0	17	0.443609	0	2.19646	0	0	0	0	0	0	11	0	13	0	0	0	0	0	0	0	0	0	0	0	1	0	0	0	0	0	0	0	0	0	0	0	0	4	0	0	0	0	0	0	0	0
JF235303.1.1355	D_0__Bacteria, D_1__Bacteroidetes, D_2__Sphingobacteriia, D_3__Sphingobacteriales, D_4__uncultured, Ambiguous_taxa, Ambiguous_taxa	11	0	11	0.0827068	0	0.953821	0	0	0	0	0	0	0	0	0	0	0	0	0	0	0	0	0	0	0	0	0	0	0	0	0	0	0	0	0	0	0	0	0	0	0	0	0	0	0	0	0	0
JF235946.1.1356	D_0__Bacteria, D_1__Actinobacteria, D_2__Actinobacteria, D_3__Propionibacteriales, D_4__Nocardioidaceae, D_5__Nocardioides, Ambiguous_taxa	32	0	15	0.240602	0	1.67491	0	0	0	12	1	0	0	15	0	0	0	0	0	0	0	0	0	2	0	0	0	0	0	0	0	0	0	0	0	0	0	0	0	0	0	0	0	0	0	0	0	0
JF236017.1.1350	D_0__Bacteria, D_1__Planctomycetes, D_2__Planctomycetacia, D_3__Planctomycetales, D_4__Planctomycetaceae, D_5__uncultured, Ambiguous_taxa	5	0	5	0.037594	0	0.433555	0	0	0	0	0	0	0	0	0	0	0	0	0	0	0	0	0	0	0	0	0	0	0	0	0	0	0	0	0	0	0	0	0	0	0	0	0	0	0	0	0	0
JF265791.1.1314	D_0__Bacteria, D_1__Proteobacteria, D_2__Alphaproteobacteria, D_3__Rhodospirillales, D_4__Rhodospirillales Incertae Sedis, D_5__Reyranella, D_6__uncultured bacterium	51	0	40	0.383459	0	3.55204	0	0	0	0	0	0	0	0	0	0	0	0	0	0	0	0	0	0	0	0	0	0	0	0	0	0	0	0	0	0	0	0	0	0	0	0	0	0	0	0	0	0
GU305765.1.1485	D_0__Bacteria, D_1__Actinobacteria, D_2__Actinobacteria, D_3__Frankiales, D_4__Sporichthyaceae, D_5__Sporichthya, Ambiguous_taxa	56	0	27	0.421053	0	3.30108	0	0	0	0	0	0	0	0	0	0	0	0	0	0	0	0	0	0	0	0	0	0	0	0	0	0	0	0	0	0	0	0	0	0	0	0	0	0	27	0	0	0
GU305772.1.1500	D_0__Bacteria, D_1__Proteobacteria, D_2__Betaproteobacteria, D_3__Burkholderiales, D_4__Comamonadaceae, D_5__Variovorax, D_6__uncultured bacterium	8	0	8	0.0601504	0	0.693688	0	0	0	0	0	0	0	0	0	0	8	0	0	0	0	0	0	0	0	0	0	0	0	0	0	0	0	0	0	0	0	0	0	0	0	0	0	0	0	0	0	0
GU305777.1.1486	D_0__Bacteria, D_1__Proteobacteria, D_2__Alphaproteobacteria, D_3__Rickettsiales, D_4__Rickettsiales Incertae Sedis, D_5__uncultured, D_6__uncultured bacterium	22	0	22	0.165414	0	1.90764	0	0	0	0	0	0	0	0	0	0	0	0	0	0	0	0	0	0	0	0	0	0	0	0	0	0	0	0	0	0	0	0	0	0	0	0	0	0	0	0	0	0
GU305853.1.1450	D_0__Bacteria, D_1__Proteobacteria, D_2__Alphaproteobacteria, D_3__Rhodobacterales, D_4__Rhodobacteraceae, D_5__Rhodovulum, D_6__uncultured bacterium	15	0	8	0.112782	0	0.918283	0	0	0	0	0	0	0	0	0	0	0	0	0	0	0	0	0	0	0	0	0	0	0	0	0	0	0	0	0	0	0	0	0	0	0	0	0	0	0	0	0	0
GU356096.1.1397	D_0__Bacteria, D_1__Proteobacteria, D_2__Gammaproteobacteria, D_3__Pseudomonadales, D_4__Moraxellaceae, D_5__Acinetobacter, D_6__uncultured Acinetobacter sp.	30	0	11	0.225564	0	1.41216	0	0	0	0	9	0	11	0	0	0	0	0	0	0	0	0	0	0	0	0	0	0	0	0	0	0	0	0	0	0	0	0	0	0	0	0	0	0	0	0	0	0
GU356270.1.1402	D_0__Bacteria, D_1__Proteobacteria, D_2__Gammaproteobacteria, D_3__Pseudomonadales, D_4__Moraxellaceae, D_5__Acinetobacter, Ambiguous_taxa	4	0	4	0.0300752	0	0.346844	0	0	0	0	4	0	0	0	0	0	0	0	0	0	0	0	0	0	0	0	0	0	0	0	0	0	0	0	0	0	0	0	0	0	0	0	0	0	0	0	0	0
JF274938.1.1492	D_0__Bacteria, D_1__Bacteroidetes, D_2__Sphingobacteriia, D_3__Sphingobacteriales, D_4__Sphingobacteriaceae, D_5__Pedobacter, Ambiguous_taxa	62	0	17	0.466165	0	2.20725	0	0	0	0	7	7	10	12	0	0	0	0	0	0	0	0	0	0	0	0	0	0	0	0	0	0	0	0	0	0	0	0	0	0	0	0	0	0	0	0	0	0
GU377107.1.1398	D_0__Bacteria, D_1__Bacteroidetes, D_2__Sphingobacteriia, D_3__Sphingobacteriales, D_4__Sphingobacteriaceae, D_5__Pedobacter, Ambiguous_taxa	111	0	40	0.834586	0	5.07098	0	0	0	0	0	0	0	0	0	0	0	0	0	0	0	0	0	0	0	0	0	0	0	0	0	2	0	0	0	0	0	0	0	0	0	0	0	0	0	0	0	0
LM994064.1.1410	D_0__Bacteria, D_1__Proteobacteria, D_2__Alphaproteobacteria, D_3__Rhizobiales, D_4__Bradyrhizobiaceae, D_5__Bradyrhizobium, Ambiguous_taxa	2425	0	190	18.2331	1	34.6712	0	0	85	36	35	52	10	112	16	7	57	79	145	8	146	0	10	22	12	128	0	1	5	0	0	41	0	0	0	0	37	0	71	54	113	47	0	0	77	0	0	0
GU441681.1.1520	D_0__Bacteria, D_1__Proteobacteria, D_2__Alphaproteobacteria, D_3__Rhodobacterales, D_4__Rhodobacteraceae, D_5__Rhodobacter, Ambiguous_taxa	14	0	14	0.105263	0	1.21395	0	0	0	0	0	0	0	0	0	0	0	0	0	0	0	0	0	0	0	0	0	0	0	0	0	0	0	0	0	0	0	0	0	0	0	0	0	0	0	0	0	0
GU444072.1.1508	D_0__Bacteria, D_1__Verrucomicrobia, D_2__Verrucomicrobiae, D_3__Verrucomicrobiales, D_4__Verrucomicrobiaceae, Ambiguous_taxa, Ambiguous_taxa	507	0	301	3.81203	0	27.0281	0	0	0	0	0	23	47	10	0	0	0	301	30	0	0	0	0	0	0	57	0	0	0	0	0	0	0	0	0	0	0	0	0	0	0	0	0	0	0	0	0	0
GU444095.1.1506	D_0__Bacteria, D_1__Proteobacteria, D_2__Gammaproteobacteria, D_3__Xanthomonadales, D_4__Xanthomonadaceae, D_5__Pseudoxanthomonas, D_6__uncultured bacterium	28	0	28	0.210526	0	2.42791	0	0	0	0	0	0	0	0	0	0	0	0	0	0	0	0	0	0	0	0	0	0	0	0	0	0	0	0	0	0	0	0	0	0	0	0	0	0	0	0	0	0
GU447290.1.1439	D_0__Bacteria, D_1__Proteobacteria, D_2__Gammaproteobacteria, D_3__Oceanospirillales, D_4__Halomonadaceae, D_5__Halomonas, Ambiguous_taxa	6	0	2	0.0451128	0	0.241982	0	0	0	0	0	0	0	0	0	0	0	0	0	0	0	0	0	0	0	0	0	0	0	0	0	0	0	0	0	0	0	1	0	0	0	0	0	0	0	0	0	0
JF681297.1.1461	D_0__Bacteria, D_1__Proteobacteria, D_2__Gammaproteobacteria, D_3__Pseudomonadales, D_4__Moraxellaceae, D_5__Acinetobacter, Ambiguous_taxa	34	0	33	0.255639	0	2.86212	0	0	0	0	0	0	0	0	0	0	0	0	0	0	0	0	0	0	0	0	0	0	0	0	0	0	0	0	0	0	0	0	0	0	0	0	0	0	0	0	0	0
JF703420.1.1426	D_0__Bacteria, D_1__Actinobacteria, D_2__Actinobacteria, D_3__Micrococcales, D_4__Microbacteriaceae, Ambiguous_taxa, Ambiguous_taxa	7	0	6	0.0526316	0	0.526794	0	0	0	0	0	0	0	0	0	0	0	0	0	0	0	0	0	0	0	0	0	0	0	0	0	1	0	0	0	0	0	0	0	0	0	0	0	0	0	0	0	0
GU451719.1.1289	D_0__Bacteria, D_1__Actinobacteria, D_2__Actinobacteria, D_3__Micrococcales, D_4__Micrococcaceae, D_5__Zhihengliuella, Ambiguous_taxa	3	0	3	0.0225564	0	0.260133	0	0	0	0	0	0	0	0	0	0	3	0	0	0	0	0	0	0	0	0	0	0	0	0	0	0	0	0	0	0	0	0	0	0	0	0	0	0	0	0	0	0
GU455318.1.1451	D_0__Bacteria, D_1__Proteobacteria, D_2__Alphaproteobacteria, D_3__Rhizobiales, D_4__Bradyrhizobiaceae, D_5__Bradyrhizobium, D_6__uncultured bacterium	12	0	5	0.0902256	0	0.483965	0	0	0	0	1	0	0	0	0	0	1	1	0	0	0	0	0	0	0	1	0	0	0	0	0	0	0	0	0	0	0	0	0	0	0	0	0	0	0	0	0	0
GU471202.1.1252	D_0__Bacteria, D_1__Proteobacteria, D_2__Gammaproteobacteria, D_3__Pseudomonadales, D_4__Moraxellaceae, D_5__Acinetobacter, D_6__Acinetobacter sp. Q2BJ2	14	0	14	0.105263	0	1.21395	0	0	0	0	0	0	0	0	0	0	0	0	0	0	0	0	0	0	0	0	0	0	0	0	0	0	0	0	0	0	0	0	0	0	0	0	0	0	0	0	0	0
AB522697.1.1564	D_0__Bacteria, D_1__Proteobacteria, D_2__Gammaproteobacteria, D_3__Legionellales, D_4__Coxiellaceae, D_5__Rickettsiella, D_6__Candidatus Rickettsiella viridis	61	0	28	0.458647	0	2.89857	0	0	0	0	0	0	0	0	0	0	0	0	0	0	0	0	0	0	0	0	0	0	12	13	0	0	0	0	0	0	0	0	0	0	0	0	0	0	0	0	0	0
GU553036.1.1504	D_0__Bacteria, D_1__Proteobacteria, D_2__Gammaproteobacteria, D_3__Xanthomonadales, D_4__Xanthomonadaceae, D_5__Stenotrophomonas, D_6__uncultured bacterium	428	0	161	3.21805	0	19.8156	0	0	0	0	0	0	25	0	0	0	0	0	0	0	0	0	0	0	0	63	0	0	0	0	0	0	0	0	0	0	0	0	0	0	0	0	0	0	0	0	0	0
GU559782.1.1351	D_0__Bacteria, D_1__Proteobacteria, D_2__Alphaproteobacteria, D_3__Sphingomonadales, D_4__Erythrobacteraceae, D_5__Porphyrobacter, D_6__uncultured bacterium	57	0	57	0.428571	0	4.94253	0	0	0	0	0	0	0	0	0	0	0	0	0	0	0	0	0	0	0	0	0	0	0	0	0	0	0	57	0	0	0	0	0	0	0	0	0	0	0	0	0	0
GU559788.1.1398	D_0__Bacteria, D_1__Proteobacteria, D_2__Gammaproteobacteria, D_3__Xanthomonadales, D_4__Xanthomonadaceae, D_5__Silanimonas, D_6__uncultured bacterium	15	0	15	0.112782	0	1.30066	0	0	0	0	0	0	0	0	0	0	0	0	0	0	0	0	0	0	0	0	0	0	0	0	0	0	0	15	0	0	0	0	0	0	0	0	0	0	0	0	0	0
JF833840.1.1468	D_0__Bacteria, D_1__Actinobacteria, D_2__Actinobacteria, D_3__Frankiales, D_4__Acidothermaceae, D_5__Acidothermus, Ambiguous_taxa	13	0	11	0.0977444	0	0.968165	0	0	0	0	0	0	0	0	0	0	0	0	0	0	0	0	0	0	0	0	0	0	0	0	0	0	0	0	0	0	0	0	0	0	0	0	0	0	0	0	0	0
GU561370.1.1451	D_0__Bacteria, D_1__Firmicutes, D_2__Bacilli, D_3__Lactobacillales, D_4__Streptococcaceae, D_5__Streptococcus, D_6__Streptococcus sanguinis	31	0	11	0.233083	0	1.4969	0	0	0	0	0	1	0	0	0	0	0	0	0	0	0	0	0	0	0	0	0	0	0	0	0	0	0	0	0	0	0	0	0	0	0	9	0	0	0	0	0	0
GU563772.1.1492	D_0__Bacteria, D_1__Proteobacteria, D_2__Betaproteobacteria, D_3__Burkholderiales, D_4__Oxalobacteraceae, D_5__Massilia, D_6__uncultured Massilia sp.	5	0	5	0.037594	0	0.433555	0	0	0	0	5	0	0	0	0	0	0	0	0	0	0	0	0	0	0	0	0	0	0	0	0	0	0	0	0	0	0	0	0	0	0	0	0	0	0	0	0	0
GU563789.1.1445	D_0__Bacteria, D_1__Proteobacteria, D_2__Alphaproteobacteria, D_3__Rhizobiales, D_4__Phyllobacteriaceae, D_5__Mesorhizobium, D_6__uncultured alpha proteobacterium	51	0	28	0.383459	0	2.76538	0	0	0	0	0	0	0	0	0	0	10	0	28	1	0	0	0	0	0	0	0	0	0	0	0	0	0	0	0	0	0	0	0	0	0	0	0	0	0	0	0	0
GU569115.1.1473	D_0__Bacteria, D_1__Proteobacteria, D_2__Gammaproteobacteria, D_3__Xanthomonadales, D_4__Xanthomonadaceae, D_5__Stenotrophomonas, D_6__uncultured bacterium	42	0	39	0.315789	0	3.38975	0	0	0	0	0	0	0	0	0	0	0	0	0	0	0	0	0	0	0	0	0	0	0	0	0	0	0	0	0	0	0	0	0	0	0	0	0	0	0	0	0	0
JF915327.1.1375	D_0__Bacteria, D_1__Proteobacteria, D_2__Betaproteobacteria, D_3__Burkholderiales, D_4__Comamonadaceae, D_5__Comamonas, Ambiguous_taxa	162	0	38	1.21805	0	4.56823	0	0	0	11	3	0	6	0	0	1	9	0	8	0	0	0	0	0	0	0	0	0	0	0	0	0	0	0	0	0	0	0	0	0	0	0	0	0	0	0	0	0
GU573992.1.1479	D_0__Bacteria, D_1__Actinobacteria, D_2__Actinobacteria, D_3__Pseudonocardiales, D_4__Pseudonocardiaceae, D_5__Pseudonocardia, Ambiguous_taxa	184	0	57	1.38346	0	6.16161	0	0	0	0	3	5	15	1	0	2	18	22	27	8	57	1	0	0	0	0	0	1	0	0	0	4	0	0	0	0	0	0	0	0	0	0	0	0	0	0	0	0
GU573995.1.1499	D_0__Bacteria, D_1__Actinobacteria, D_2__Actinobacteria, D_3__Pseudonocardiales, D_4__Pseudonocardiaceae, D_5__Pseudonocardia, D_6__uncultured bacterium	311	0	74	2.33835	0	8.30652	0	0	7	0	3	3	0	8	0	7	15	28	0	0	0	8	0	34	2	0	0	0	0	0	0	3	0	7	0	0	0	10	10	15	74	4	0	0	0	0	33	0
GU574353.1.1321	D_0__Bacteria, D_1__Proteobacteria, D_2__Betaproteobacteria, D_3__Burkholderiales, D_4__Burkholderiaceae, D_5__Ralstonia, D_6__uncultured bacterium	198	0	61	1.48872	0	7.49911	0	61	0	0	0	0	0	0	0	0	0	31	0	0	0	0	0	0	0	0	0	0	0	0	0	1	0	0	0	0	0	0	0	0	0	0	0	0	43	24	0	0
GU593643.1.1475	D_0__Bacteria, D_1__Proteobacteria, D_2__Betaproteobacteria, D_3__Burkholderiales, D_4__Alcaligenaceae, Ambiguous_taxa, Ambiguous_taxa	138	0	37	1.03759	0	5.05336	0	0	0	0	0	20	37	9	0	0	0	0	0	0	0	0	0	0	0	0	0	0	0	0	0	0	12	9	0	0	0	0	0	0	0	0	0	0	0	0	0	0
GU594665.1.1497	D_0__Bacteria, D_1__Proteobacteria, D_2__Betaproteobacteria, D_3__Burkholderiales, D_4__Alcaligenaceae, D_5__Achromobacter, D_6__gamma proteobacterium enrichment culture clone WF11-2	15	0	5	0.112782	0	0.598662	0	0	2	1	0	5	3	3	0	0	0	0	0	0	0	0	0	0	0	0	0	0	0	0	0	0	0	0	0	0	0	0	0	0	0	0	0	0	0	0	0	0
GU596993.1.1415	D_0__Bacteria, D_1__Proteobacteria, D_2__Gammaproteobacteria, D_3__Oceanospirillales, D_4__Halomonadaceae, D_5__Halomonas, D_6__Chromohalobacter salexigens	54	0	20	0.406015	0	1.95416	0	0	0	0	1	0	1	0	0	0	0	0	4	0	1	0	0	0	0	0	0	0	0	0	0	0	0	1	0	0	0	0	1	0	0	0	1	0	0	0	0	0
GU731259.1.1368	D_0__Bacteria, D_1__Proteobacteria, D_2__Alphaproteobacteria, D_3__Sphingomonadales, D_4__Sphingomonadaceae, D_5__Sphingomonas, D_6__bacterium enrichment culture clone heteroA6_4W	3025	0	871	22.7444	0	88.8972	0	0	0	0	25	0	10	1	335	5	25	73	58	171	0	6	0	0	0	0	5	4	1	0	0	0	0	8	0	0	0	0	0	6	0	0	0	0	0	0	0	0
GU731266.1.1363	D_0__Bacteria, D_1__Proteobacteria, D_2__Alphaproteobacteria, D_3__Rhizobiales, D_4__Hyphomicrobiaceae, D_5__Devosia, D_6__bacterium enrichment culture clone heteroA15_4W	219	0	64	1.64662	0	7.04982	0	0	7	0	21	0	0	18	0	0	0	0	0	0	0	0	0	0	0	0	0	0	0	0	0	3	0	0	0	0	0	0	12	0	27	0	0	0	0	0	0	0
GU731275.1.1398	D_0__Bacteria, D_1__Actinobacteria, D_2__Thermoleophilia, D_3__Solirubrobacterales, D_4__TM146, Ambiguous_taxa, Ambiguous_taxa	47	0	28	0.353383	0	2.68044	0	0	0	0	0	0	0	0	0	0	0	0	0	0	0	0	0	0	0	0	0	0	0	0	0	0	0	0	0	0	0	0	0	0	0	0	0	0	0	0	0	0
GU731288.1.1384	D_0__Bacteria, D_1__Verrucomicrobia, D_2__Spartobacteria, D_3__Chthoniobacterales, D_4__DA101 soil group, Ambiguous_taxa, Ambiguous_taxa	2	0	2	0.0150376	0	0.173422	0	0	0	0	0	0	0	0	0	0	0	0	0	0	0	0	0	0	0	0	0	0	0	0	0	0	0	0	2	0	0	0	0	0	0	0	0	0	0	0	0	0
GU731298.1.1338	D_0__Bacteria, D_1__Proteobacteria, D_2__Alphaproteobacteria, D_3__Rhizobiales, D_4__Hyphomicrobiaceae, D_5__Devosia, Ambiguous_taxa	149	0	35	1.1203	0	4.71464	0	0	4	0	5	0	0	0	0	3	0	0	0	0	0	0	0	0	0	0	0	0	0	0	35	5	0	0	0	0	0	0	0	0	0	0	0	0	0	0	0	0
GU731299.1.1390	D_0__Bacteria, D_1__Proteobacteria, D_2__Betaproteobacteria, D_3__Burkholderiales, D_4__Comamonadaceae, D_5__Delftia, D_6__bacterium enrichment culture clone heteroB90_4W	516	0	371	3.8797	0	32.5141	0	0	0	0	31	0	0	0	0	0	0	0	0	0	0	0	0	0	0	0	0	0	0	0	0	0	0	0	4	371	0	0	0	0	0	0	0	0	0	0	0	0
GU731309.1.1330	D_0__Bacteria, D_1__Proteobacteria, D_2__Alphaproteobacteria, D_3__Rhizobiales, D_4__Rhizobiales Incertae Sedis, D_5__Rhizomicrobium, D_6__bacterium enrichment culture clone auto2_4W	55	0	16	0.413534	0	2.4062	0	0	9	0	0	15	0	16	0	0	0	0	0	0	0	0	0	0	0	0	0	0	0	0	0	0	0	0	0	0	15	0	0	0	0	0	0	0	0	0	0	0
GU731310.1.1381	D_0__Bacteria, D_1__Fibrobacteres, D_2__Fibrobacteria, D_3__Fibrobacterales, D_4__Fibrobacteraceae, D_5__uncultured, Ambiguous_taxa	12	0	12	0.0902256	0	1.04053	0	0	0	0	0	0	0	0	0	0	0	0	0	0	0	0	0	0	0	0	0	0	0	0	0	0	0	0	0	0	0	0	0	0	0	0	0	0	0	0	0	0
GU731329.1.1337	D_0__Bacteria, D_1__Proteobacteria, D_2__Alphaproteobacteria, D_3__Caulobacterales, D_4__Caulobacteraceae, D_5__uncultured, D_6__bacterium enrichment culture clone auto195_4W	5	0	3	0.037594	0	0.311546	0	0	3	0	0	0	0	0	0	0	2	0	0	0	0	0	0	0	0	0	0	0	0	0	0	0	0	0	0	0	0	0	0	0	0	0	0	0	0	0	0	0
GU814629.1.1332	D_0__Bacteria, D_1__Proteobacteria, D_2__Gammaproteobacteria, D_3__Pseudomonadales, D_4__Pseudomonadaceae, D_5__Pseudomonas, D_6__Pseudomonas sp. AU12	6	0	4	0.0451128	0	0.386606	0	0	0	0	4	2	0	0	0	0	0	0	0	0	0	0	0	0	0	0	0	0	0	0	0	0	0	0	0	0	0	0	0	0	0	0	0	0	0	0	0	0
GU815118.1.1469	D_0__Bacteria, D_1__Proteobacteria, D_2__Gammaproteobacteria, D_3__Enterobacteriales, D_4__Enterobacteriaceae, D_5__Serratia, D_6__uncultured bacterium	298	0	292	2.2406	0	25.321	0	0	0	0	0	0	0	0	0	0	0	0	0	0	0	0	0	0	0	0	0	0	0	0	0	0	0	0	0	0	0	0	0	0	0	0	0	0	0	0	0	0
GU815132.1.1484	D_0__Bacteria, D_1__Proteobacteria, D_2__Gammaproteobacteria, D_3__Legionellales, D_4__Coxiellaceae, D_5__Rickettsiella, D_6__uncultured bacterium	17	0	8	0.12782	0	0.899609	0	0	0	0	0	0	0	0	0	0	0	0	0	0	0	0	0	0	0	0	0	0	6	8	0	0	0	0	0	0	0	0	0	0	0	0	0	0	0	0	0	0
AB989868.1.1453	D_0__Bacteria, D_1__Proteobacteria, D_2__Betaproteobacteria, D_3__Burkholderiales, D_4__Comamonadaceae, D_5__Rhizobacter, Ambiguous_taxa	175	0	46	1.31579	0	6.54862	0	0	0	0	3	0	0	0	3	0	45	0	0	3	0	0	0	23	0	0	0	0	0	0	0	0	0	0	0	0	0	0	0	0	0	0	0	0	0	0	0	0
JN020224.1.1368	D_0__Bacteria, D_1__Bacteroidetes, D_2__Cytophagia, D_3__Cytophagales, D_4__Cytophagaceae, D_5__Hymenobacter, Ambiguous_taxa	2	0	2	0.0150376	0	0.173422	0	0	0	0	0	0	0	0	0	0	0	0	0	0	0	0	0	0	0	0	0	0	2	0	0	0	0	0	0	0	0	0	0	0	0	0	0	0	0	0	0	0
AB989911.1.1413	D_0__Bacteria, D_1__Proteobacteria, D_2__Alphaproteobacteria, D_3__Rhodospirillales, D_4__Acetobacteraceae, D_5__Acidocella, Ambiguous_taxa	92	0	29	0.691729	0	3.86354	0	0	0	0	0	0	0	0	0	0	0	0	0	0	0	0	0	0	0	0	0	0	0	0	0	0	0	0	0	0	0	0	0	0	0	0	0	0	0	0	0	0
JN033775.1.1439	D_0__Bacteria, D_1__Actinobacteria, D_2__Acidimicrobiia, D_3__Acidimicrobiales, D_4__Iamiaceae, D_5__Iamia, Ambiguous_taxa	138	0	84	1.03759	0	7.75809	0	84	0	0	0	0	29	0	0	3	0	0	0	0	0	0	0	0	0	0	0	0	0	0	0	3	0	0	0	0	0	0	0	0	0	0	0	0	0	0	0	0
GU906607.1.1518	D_0__Bacteria, D_1__Proteobacteria, D_2__Gammaproteobacteria, D_3__Legionellales, D_4__Coxiellaceae, D_5__Rickettsiella, D_6__uncultured bacterium	2	0	2	0.0150376	0	0.173422	0	0	0	0	0	0	0	0	0	0	0	0	0	0	0	0	0	0	0	0	0	0	0	0	0	0	0	0	0	0	0	0	0	0	0	0	0	0	0	0	0	0
GU940672.1.1378	D_0__Bacteria, D_1__Proteobacteria, D_2__Betaproteobacteria, D_3__Burkholderiales, D_4__Burkholderiaceae, D_5__Burkholderia-Paraburkholderia, D_6__uncultured bacterium	492	0	125	3.69925	0	16.2425	0	0	15	0	0	39	59	111	0	0	0	0	0	5	0	0	9	0	0	0	0	1	0	0	0	0	0	0	6	5	10	0	12	0	0	0	0	0	0	0	0	1
GU940806.1.1407	D_0__Bacteria, D_1__Proteobacteria, D_2__Betaproteobacteria, D_3__Burkholderiales, D_4__Burkholderiaceae, D_5__Ralstonia, D_6__uncultured bacterium	344	0	116	2.58647	0	12.0032	0	116	0	14	0	2	0	0	0	0	0	0	0	0	0	0	0	0	0	0	0	0	0	0	0	0	0	11	0	0	0	0	0	0	26	0	0	0	0	40	0	0
GU980236.1.1327	D_0__Bacteria, D_1__Proteobacteria, D_2__Alphaproteobacteria, D_3__Sphingomonadales, D_4__Sphingomonadaceae, D_5__Zymomonas, D_6__Sphingomonas sp. CCGE4131	10	0	10	0.075188	0	0.86711	0	0	0	0	0	0	0	0	0	0	0	0	10	0	0	0	0	0	0	0	0	0	0	0	0	0	0	0	0	0	0	0	0	0	0	0	0	0	0	0	0	0
GU983312.1.1371	D_0__Bacteria, D_1__Proteobacteria, D_2__Alphaproteobacteria, D_3__Caulobacterales, D_4__Caulobacteraceae, D_5__uncultured, D_6__uncultured Caulobacterales bacterium	197	0	109	1.4812	0	10.7553	0	0	0	0	0	20	56	109	0	0	0	0	0	0	0	0	0	0	0	0	0	0	0	0	0	0	0	0	0	0	0	0	12	0	0	0	0	0	0	0	0	0
GU983314.1.1407	D_0__Bacteria, D_1__Acidobacteria, D_2__Acidobacteria, D_3__Acidobacteriales, D_4__Acidobacteriaceae (Subgroup 1), D_5__uncultured, D_6__uncultured Acidobacteriales bacterium	8	0	8	0.0601504	0	0.693688	0	0	0	0	0	0	0	0	0	0	0	0	0	0	0	0	0	0	0	0	0	0	0	0	0	0	0	0	0	0	0	0	0	0	0	0	0	0	0	0	0	0
GU983333.1.1398	D_0__Bacteria, D_1__Planctomycetes, D_2__Planctomycetacia, D_3__Planctomycetales, D_4__Planctomycetaceae, D_5__Isosphaera, D_6__uncultured Planctomycetales bacterium	2	0	2	0.0150376	0	0.173422	0	0	0	0	0	0	0	0	0	0	0	0	2	0	0	0	0	0	0	0	0	0	0	0	0	0	0	0	0	0	0	0	0	0	0	0	0	0	0	0	0	0
GU983367.1.1441	D_0__Bacteria, D_1__Verrucomicrobia, D_2__Verrucomicrobiae, D_3__Verrucomicrobiales, D_4__Verrucomicrobiaceae, D_5__Luteolibacter, D_6__uncultured Verrucomicrobiales bacterium	7	0	3	0.0526316	0	0.332934	0	0	0	0	0	3	0	0	0	0	0	0	0	0	0	0	0	0	0	0	0	0	0	0	0	0	1	0	1	0	0	0	0	0	0	0	0	0	0	0	0	0
JN173085.1.1495	D_0__Bacteria, D_1__Firmicutes, D_2__Clostridia, D_3__Clostridiales, D_4__Lachnospiraceae, D_5__Lachnospiraceae UCG-007, Ambiguous_taxa	15	0	15	0.112782	0	1.30066	0	0	0	0	0	0	0	0	0	0	0	0	0	0	0	0	0	0	0	0	0	0	0	0	0	0	0	0	0	0	0	0	0	15	0	0	0	0	0	0	0	0
HADI01038061.7.1452	D_0__Bacteria, D_1__Proteobacteria, D_2__Alphaproteobacteria, D_3__Sphingomonadales, D_4__Sphingomonadaceae, D_5__Sphingomonas, D_6__Triatoma brasiliensis	53	0	11	0.398496	0	1.35367	0	0	0	0	0	0	0	0	1	0	1	0	0	0	0	0	0	0	0	0	0	0	0	0	0	0	0	0	0	0	0	0	0	0	0	0	0	0	0	0	0	0
HE574357.1.1362	D_0__Bacteria, D_1__Bacteroidetes, D_2__Flavobacteriia, D_3__Flavobacteriales, D_4__Flavobacteriaceae, D_5__Flavobacterium, D_6__uncultured bacterium	84	0	67	0.631579	0	5.9829	0	67	0	0	0	0	0	0	0	0	0	0	0	0	0	0	0	0	0	0	0	0	0	0	0	0	0	0	0	0	0	0	0	0	0	0	0	0	0	0	0	0
HE576003.1.1486	D_0__Bacteria, D_1__Bacteroidetes, D_2__Flavobacteriia, D_3__Flavobacteriales, D_4__Flavobacteriaceae, D_5__Empedobacter, Ambiguous_taxa	177	0	174	1.33083	0	15.088	0	0	0	0	0	0	0	0	0	0	0	0	0	0	174	0	0	0	0	0	0	0	0	0	0	0	0	0	0	0	0	0	0	0	0	0	0	0	0	0	0	0
HE576012.1.1501	D_0__Bacteria, D_1__Proteobacteria, D_2__Gammaproteobacteria, D_3__Enterobacteriales, D_4__Enterobacteriaceae, D_5__Serratia, D_6__uncultured bacterium	556	0	209	4.18045	0	23.1411	0	0	14	0	9	37	209	70	0	0	0	0	0	0	0	0	0	0	0	0	0	0	0	0	0	0	0	0	0	0	0	0	0	0	0	0	0	0	0	0	0	0
HE576018.1.1447	D_0__Bacteria, D_1__Proteobacteria, D_2__Gammaproteobacteria, D_3__Pseudomonadales, D_4__Pseudomonadaceae, D_5__Pseudomonas, D_6__uncultured bacterium	1378	0	662	10.3609	0	58.9124	0	0	47	0	0	15	6	14	0	0	22	0	0	0	662	14	0	0	0	0	0	0	0	0	0	0	0	0	0	0	0	0	0	0	0	0	0	0	0	34	0	0
HE576042.1.1498	D_0__Bacteria, D_1__Proteobacteria, D_2__Gammaproteobacteria, D_3__Pseudomonadales, D_4__Pseudomonadaceae, D_5__Pseudomonas, D_6__uncultured bacterium	223	0	41	1.67669	0	5.75977	0	0	0	0	0	0	0	13	0	0	0	5	0	5	0	1	0	0	8	0	0	0	0	0	0	0	0	0	0	12	0	0	12	0	0	41	0	0	0	0	0	0
HE583128.1.1362	D_0__Bacteria, D_1__Proteobacteria, D_2__Alphaproteobacteria, D_3__Rhodospirillales, D_4__Rhodospirillales Incertae Sedis, D_5__Reyranella, D_6__uncultured bacterium	24	0	24	0.180451	0	2.08106	0	0	0	0	0	0	0	24	0	0	0	0	0	0	0	0	0	0	0	0	0	0	0	0	0	0	0	0	0	0	0	0	0	0	0	0	0	0	0	0	0	0
HE583139.1.1382	D_0__Bacteria, D_1__Proteobacteria, D_2__Betaproteobacteria, D_3__Burkholderiales, D_4__Comamonadaceae, D_5__Acidovorax, Ambiguous_taxa	53	0	37	0.398496	0	3.34152	0	0	0	0	0	0	0	0	0	0	0	0	0	0	0	0	0	0	0	0	0	0	0	0	0	0	0	0	0	0	0	0	0	0	0	0	0	0	0	0	0	0
HE587098.1.1346	D_0__Bacteria, D_1__Proteobacteria, D_2__Alphaproteobacteria, D_3__Rhodospirillales, D_4__Acetobacteraceae, D_5__Rhodopila, D_6__uncultured bacterium	12	0	9	0.0902256	0	0.820741	0	0	0	0	3	0	0	0	9	0	0	0	0	0	0	0	0	0	0	0	0	0	0	0	0	0	0	0	0	0	0	0	0	0	0	0	0	0	0	0	0	0
HE587193.1.1362	D_0__Bacteria, D_1__Proteobacteria, D_2__Alphaproteobacteria, D_3__Rhodospirillales, D_4__Acetobacteraceae, D_5__uncultured, D_6__uncultured bacterium	109	0	51	0.819549	0	5.24958	0	0	0	0	0	0	0	0	0	0	21	0	0	0	0	0	0	0	3	0	0	0	0	0	0	0	0	0	0	0	0	24	0	0	0	0	0	0	0	0	0	0
HE589809.1.1451	D_0__Bacteria, D_1__Proteobacteria, D_2__Betaproteobacteria, D_3__Burkholderiales, D_4__Comamonadaceae, D_5__Acidovorax, D_6__uncultured bacterium	16	0	16	0.120301	0	1.38738	0	0	0	0	0	0	0	0	0	0	0	0	16	0	0	0	0	0	0	0	0	0	0	0	0	0	0	0	0	0	0	0	0	0	0	0	0	0	0	0	0	0
HE589822.1.1405	D_0__Bacteria, D_1__Proteobacteria, D_2__Alphaproteobacteria, D_3__Rhizobiales, D_4__Rhizobiaceae, D_5__Rhizobium, D_6__uncultured bacterium	30	0	18	0.225564	0	1.82415	0	0	0	0	0	0	0	18	0	0	0	0	0	0	0	0	0	0	0	0	0	0	0	0	0	0	0	0	0	0	0	0	0	0	0	0	0	0	0	0	0	0
HE589827.1.1405	D_0__Bacteria, D_1__Proteobacteria, D_2__Alphaproteobacteria, D_3__Rhizobiales, D_4__Methylobacteriaceae, D_5__Methylobacterium, Ambiguous_taxa	95411	0	14372	717.376	83	1883.23	1	1	0	36	7	0	253	0	289	41	314	1910	1485	79	2015	49	1865	507	324	148	267	51	96	2	644	160	20	31	0	52	167	342	113	82	45	36	16	0	32	141	0	0
HE589835.1.1478	D_0__Bacteria, D_1__Firmicutes, D_2__Bacilli, D_3__Bacillales, D_4__Bacillaceae, D_5__Bacillus, D_6__uncultured bacterium	15	0	13	0.112782	0	1.13921	0	0	13	0	0	0	0	0	0	0	0	0	0	0	0	0	0	0	0	0	0	0	0	0	0	0	0	0	0	0	0	0	0	0	0	0	0	0	0	0	0	0
HE589840.1.1456	D_0__Bacteria, D_1__Proteobacteria, D_2__Betaproteobacteria, D_3__Burkholderiales, D_4__Comamonadaceae, D_5__Variovorax, D_6__uncultured bacterium	73	0	27	0.548872	0	2.68121	0	0	0	0	0	0	0	0	0	0	0	0	0	0	0	0	0	0	0	0	0	0	0	0	0	0	0	0	0	0	0	0	0	0	0	0	0	0	0	0	0	0
HE589856.1.1438	D_0__Bacteria, D_1__Firmicutes, D_2__Clostridia, D_3__Clostridiales, D_4__Clostridiaceae 1, D_5__Clostridium sensu stricto 1, D_6__uncultured bacterium	15	0	15	0.112782	0	1.30066	0	0	0	0	0	0	0	0	0	0	0	0	0	0	0	0	0	0	0	0	0	0	0	0	0	0	0	0	0	0	0	0	0	0	0	0	0	0	0	0	0	0
HE589886.1.1409	D_0__Bacteria, D_1__Proteobacteria, D_2__Alphaproteobacteria, D_3__Rhizobiales, D_4__Bradyrhizobiaceae, D_5__Bosea, D_6__uncultured bacterium	26380	0	8919	198.346	7	856.847	0	1	23	16	0	0	20	0	22	6	119	155	189	9	111	1	262	56	46	54	52	1	6	1	120	26	20	0	0	0	0	32	2	0	23	0	0	0	0	0	0	0
HE589894.1.1401	D_0__Bacteria, D_1__Proteobacteria, D_2__Alphaproteobacteria, D_3__Rhizobiales, D_4__Aurantimonadaceae, D_5__uncultured, D_6__uncultured bacterium	21	0	13	0.157895	0	1.16021	0	0	0	0	0	0	0	0	0	0	0	0	0	0	0	0	0	0	0	2	0	0	0	0	0	0	0	0	0	0	0	0	0	0	0	0	0	0	0	0	0	0
HE602919.1.1392	D_0__Bacteria, D_1__Acidobacteria, D_2__Blastocatellia, D_3__Blastocatellales, D_4__Blastocatellaceae (Subgroup 4), D_5__uncultured, D_6__uncultured bacterium	2	0	2	0.0150376	0	0.173422	0	0	0	0	0	0	0	0	0	0	0	0	0	0	0	0	0	0	0	0	0	0	0	0	0	0	0	0	0	0	0	0	0	0	0	0	0	0	0	0	0	0
JN378395.1.1419	D_0__Bacteria, D_1__Actinobacteria, D_2__Actinobacteria, D_3__Micrococcales, D_4__Microbacteriaceae, D_5__Lysinimonas, Ambiguous_taxa	442	0	50	3.32331	0	9.09674	0	0	0	20	2	0	12	8	5	2	29	0	50	0	0	0	0	37	9	0	0	3	0	0	0	2	0	0	0	0	0	0	0	0	7	0	0	0	0	0	0	0
HE603995.1.1484	D_0__Bacteria, D_1__Actinobacteria, D_2__Acidimicrobiia, D_3__Acidimicrobiales, D_4__uncultured, D_5__uncultured bacterium, D_6__uncultured bacterium	5	0	5	0.037594	0	0.433555	0	0	0	0	0	0	0	0	0	0	0	0	0	0	0	0	0	0	0	0	0	0	0	0	0	0	0	0	0	0	0	0	0	0	0	0	0	0	0	0	0	0
HE604653.1.1344	D_0__Bacteria, D_1__Saccharibacteria, D_2__uncultured bacterium, D_3__uncultured bacterium, D_4__uncultured bacterium, D_5__uncultured bacterium, D_6__uncultured bacterium	2	0	2	0.0150376	0	0.173422	0	0	0	0	0	0	0	0	0	0	0	0	0	0	0	0	0	0	0	0	0	0	0	0	0	0	0	0	0	0	0	0	0	0	0	0	0	0	0	0	0	0
HE610155.1.1436	D_0__Bacteria, D_1__Cyanobacteria, D_2__Chloroplast, Ambiguous_taxa, Ambiguous_taxa, Ambiguous_taxa, Ambiguous_taxa	8	0	8	0.0601504	0	0.693688	0	0	0	0	0	0	0	0	0	0	0	0	0	0	0	0	0	0	0	0	0	0	0	0	0	0	0	8	0	0	0	0	0	0	0	0	0	0	0	0	0	0
HE614852.1.1516	D_0__Bacteria, D_1__Verrucomicrobia, D_2__Spartobacteria, D_3__Chthoniobacterales, D_4__Chthoniobacteraceae, D_5__Chthoniobacter, D_6__uncultured Verrucomicrobia bacterium	4	0	4	0.0300752	0	0.346844	0	0	0	0	0	0	0	0	0	0	0	0	0	0	0	0	0	0	0	0	0	0	0	0	0	0	0	0	0	0	0	0	0	0	0	0	0	0	0	0	0	0
HE646350.1.1437	D_0__Bacteria, D_1__Planctomycetes, D_2__Planctomycetacia, D_3__Planctomycetales, D_4__Planctomycetaceae, D_5__uncultured, D_6__uncultured bacterium	54	0	54	0.406015	0	4.68239	0	54	0	0	0	0	0	0	0	0	0	0	0	0	0	0	0	0	0	0	0	0	0	0	0	0	0	0	0	0	0	0	0	0	0	0	0	0	0	0	0	0
HE661586.1.1427	D_0__Bacteria, D_1__Proteobacteria, D_2__Gammaproteobacteria, D_3__Oceanospirillales, D_4__Halomonadaceae, D_5__Halomonas, Ambiguous_taxa	2	0	1	0.0150376	0	0.122162	0	0	0	0	0	0	0	0	0	0	0	0	0	0	0	0	0	0	0	0	0	0	0	0	0	0	0	0	0	0	1	0	0	0	0	0	0	0	0	0	0	0
HE662814.1.1357	D_0__Bacteria, D_1__Proteobacteria, D_2__Alphaproteobacteria, D_3__Rhodobacterales, D_4__Rhodobacteraceae, D_5__Falsirhodobacter, Ambiguous_taxa	2	0	2	0.0150376	0	0.173422	0	0	0	0	0	0	0	0	0	0	0	0	0	0	0	0	0	0	0	0	0	0	0	0	0	0	0	0	0	0	0	0	0	0	0	0	0	0	0	0	0	0
HE681227.1.1529	D_0__Bacteria, D_1__Actinobacteria, D_2__Actinobacteria, D_3__Micrococcales, D_4__Microbacteriaceae, D_5__Leucobacter, D_6__uncultured bacterium	2	0	2	0.0150376	0	0.173422	0	0	0	0	2	0	0	0	0	0	0	0	0	0	0	0	0	0	0	0	0	0	0	0	0	0	0	0	0	0	0	0	0	0	0	0	0	0	0	0	0	0
HE681258.1.1546	D_0__Bacteria, D_1__Firmicutes, D_2__Bacilli, D_3__Lactobacillales, D_4__Streptococcaceae, D_5__Streptococcus, D_6__uncultured bacterium	5	0	3	0.037594	0	0.311546	0	0	0	0	0	0	0	0	0	0	0	0	0	0	0	0	0	0	0	0	0	0	0	0	0	0	0	0	0	0	0	0	2	0	0	0	0	0	0	0	0	0
HE818685.1.1447	D_0__Bacteria, D_1__Actinobacteria, D_2__Actinobacteria, D_3__Micromonosporales, D_4__Micromonosporaceae, D_5__Micromonospora, D_6__uncultured bacterium	30	0	25	0.225564	0	2.20748	0	0	0	0	0	0	0	0	0	0	0	0	0	0	0	0	0	0	0	0	0	0	0	0	0	0	0	0	0	0	0	0	0	0	0	0	0	0	0	0	0	0
HE995808.1.1280	D_0__Bacteria, D_1__Proteobacteria, D_2__Alphaproteobacteria, D_3__Rhizobiales, D_4__Rhizobiaceae, D_5__Rhizobium, D_6__Rhizobium radiobacter	7	0	7	0.0526316	0	0.606977	0	0	0	0	7	0	0	0	0	0	0	0	0	0	0	0	0	0	0	0	0	0	0	0	0	0	0	0	0	0	0	0	0	0	0	0	0	0	0	0	0	0
HE998785.1.1420	D_0__Bacteria, D_1__Bacteroidetes, D_2__Sphingobacteriia, D_3__Sphingobacteriales, D_4__Sphingobacteriaceae, D_5__Mucilaginibacter, D_6__uncultured bacterium	31	0	16	0.233083	0	1.68274	0	0	0	0	0	0	0	10	5	0	0	0	0	0	0	0	0	0	0	0	0	0	0	0	0	0	0	0	0	0	0	0	0	0	0	0	0	0	0	0	0	0
HF563575.1.1415	D_0__Bacteria, D_1__Actinobacteria, D_2__Actinobacteria, D_3__Streptomycetales, D_4__Streptomycetaceae, D_5__Streptomyces, Ambiguous_taxa	5	0	5	0.037594	0	0.433555	0	0	0	0	0	0	0	0	0	0	0	0	0	0	0	0	0	0	0	0	0	0	0	0	0	0	0	0	0	0	0	0	0	0	0	0	0	0	0	0	0	0
HF571533.1.1371	D_0__Bacteria, D_1__Proteobacteria, D_2__Gammaproteobacteria, D_3__Pseudomonadales, D_4__Pseudomonadaceae, D_5__Pseudomonas, D_6__Pseudomonas sp. SMX331	9	0	9	0.0676692	0	0.780399	0	0	0	0	0	0	0	0	0	0	0	0	0	0	0	0	0	0	9	0	0	0	0	0	0	0	0	0	0	0	0	0	0	0	0	0	0	0	0	0	0	0
HF572854.1.1292	D_0__Bacteria, D_1__Proteobacteria, D_2__Gammaproteobacteria, D_3__Pseudomonadales, D_4__Pseudomonadaceae, D_5__Pseudomonas, D_6__Pseudomonas azotoformans	30	0	13	0.225564	0	1.25901	0	0	4	0	0	0	0	0	0	0	0	0	0	0	0	0	0	0	0	0	0	0	0	0	0	0	0	1	1	0	0	0	0	0	0	0	0	0	0	0	0	0
HF572855.1.1249	D_0__Bacteria, D_1__Proteobacteria, D_2__Gammaproteobacteria, D_3__Pseudomonadales, D_4__Pseudomonadaceae, D_5__Pseudomonas, D_6__Pseudomonas thivervalensis	2	0	2	0.0150376	0	0.173422	0	0	0	0	0	0	0	0	0	0	0	0	0	0	0	0	0	0	0	0	0	0	0	0	0	0	0	0	0	0	0	2	0	0	0	0	0	0	0	0	0	0
HF674682.1.1390	D_0__Bacteria, D_1__Proteobacteria, D_2__Betaproteobacteria, D_3__Burkholderiales, D_4__Burkholderiaceae, D_5__Burkholderia-Paraburkholderia, Ambiguous_taxa	356	0	95	2.67669	0	11.3462	0	0	0	1	0	15	1	11	8	0	31	0	0	0	0	0	0	0	0	0	0	0	0	0	0	0	0	0	12	3	14	0	0	14	95	0	0	0	0	0	0	2
HF677127.1.1327	D_0__Bacteria, D_1__Bacteroidetes, D_2__Sphingobacteriia, D_3__Sphingobacteriales, D_4__Chitinophagaceae, D_5__Lacibacter, D_6__uncultured Chitinophagaceae bacterium	19	0	19	0.142857	0	1.64751	0	0	0	0	0	0	0	0	0	0	0	0	0	0	0	0	0	0	0	0	0	0	0	0	0	0	0	19	0	0	0	0	0	0	0	0	0	0	0	0	0	0
HF912420.1.1255	D_0__Bacteria, D_1__Proteobacteria, D_2__Gammaproteobacteria, D_3__Legionellales, D_4__Coxiellaceae, D_5__Rickettsiella, Ambiguous_taxa	4	0	2	0.0300752	0	0.211053	0	0	0	0	0	0	0	0	0	0	0	0	0	0	0	0	0	0	0	0	0	0	1	0	0	0	0	0	0	0	0	0	0	0	0	0	0	0	0	0	0	0
HF930765.1.1343	D_0__Bacteria, D_1__Proteobacteria, D_2__Alphaproteobacteria, D_3__Sphingomonadales, D_4__Sphingomonadaceae, D_5__Sphingopyxis, D_6__Blastomonas sp. P2AR16	8	0	5	0.0601504	0	0.472892	0	0	0	0	0	0	0	0	0	0	0	0	0	0	0	0	0	0	0	0	0	0	0	0	0	0	0	0	0	0	0	0	0	0	0	1	0	0	0	0	0	0
HF934960.1.1380	D_0__Bacteria, D_1__Proteobacteria, D_2__Alphaproteobacteria, D_3__Caulobacterales, D_4__Caulobacteraceae, D_5__Brevundimonas, D_6__Brevundimonas diminuta	2	0	2	0.0150376	0	0.173422	0	0	0	0	0	0	0	0	0	0	0	0	0	0	0	0	0	0	0	0	0	0	0	0	0	0	0	0	0	0	0	0	0	0	0	0	0	0	0	0	0	0
HF952545.1.1430	D_0__Bacteria, D_1__Proteobacteria, D_2__Gammaproteobacteria, D_3__Enterobacteriales, D_4__Enterobacteriaceae, D_5__Erwinia, Ambiguous_taxa	83	0	33	0.62406	0	3.91501	0	0	0	0	0	0	0	0	0	0	0	0	0	0	0	0	0	0	0	0	0	0	0	0	0	0	0	0	0	0	0	0	0	0	0	0	0	0	0	0	0	0
HF968436.1.1211	D_0__Bacteria, D_1__Proteobacteria, D_2__Gammaproteobacteria, D_3__Alteromonadales, D_4__Shewanellaceae, D_5__Shewanella, D_6__Shewanella upenei	88	0	5	0.661654	0	1.08633	4	2	1	0	0	0	0	2	0	0	0	1	0	0	1	0	1	1	0	1	0	0	0	0	0	0	1	0	0	0	1	0	0	2	0	0	2	1	3	2	5	0
HF968437.1.1310	D_0__Bacteria, D_1__Actinobacteria, D_2__Actinobacteria, D_3__Micrococcales, D_4__Brevibacteriaceae, D_5__Brevibacterium, D_6__Brevibacterium epidermidis	28	0	19	0.210526	0	1.81764	0	0	0	0	0	0	0	0	0	0	0	0	0	9	0	0	0	0	0	0	0	0	0	0	0	0	0	0	0	0	0	0	0	0	0	0	0	0	0	0	0	0
HG313894.1.1427	D_0__Bacteria, D_1__Actinobacteria, D_2__Actinobacteria, D_3__Micrococcales, D_4__Microbacteriaceae, D_5__Agrococcus, Ambiguous_taxa	10	0	10	0.075188	0	0.86711	0	0	0	0	0	0	0	0	0	0	0	0	0	0	0	0	0	0	0	0	0	0	0	0	0	0	0	10	0	0	0	0	0	0	0	0	0	0	0	0	0	0
HG313947.1.1330	D_0__Bacteria, D_1__Firmicutes, D_2__Bacilli, D_3__Bacillales, D_4__Bacillaceae, D_5__Bacillus, D_6__Bacillus sp. KB1M7	2	0	2	0.0150376	0	0.173422	0	0	0	0	0	0	0	0	0	0	0	0	0	0	0	0	0	0	0	0	0	0	0	0	0	0	0	0	0	0	0	0	0	0	0	0	0	0	0	0	0	0
HG315613.1.1488	D_0__Bacteria, D_1__Proteobacteria, D_2__Alphaproteobacteria, D_3__Rickettsiales, D_4__Rickettsiaceae, D_5__Candidatus Gigarickettsia, D_6__Candidatus Gigarickettsia flagellata	9	0	9	0.0676692	0	0.780399	0	0	0	0	0	0	0	0	0	0	0	0	0	0	0	0	0	0	0	0	0	0	0	0	0	0	0	0	0	0	0	0	0	0	0	0	0	0	0	0	0	0
HG315674.1.1485	D_0__Bacteria, D_1__Actinobacteria, D_2__Actinobacteria, D_3__Micrococcales, D_4__Microbacteriaceae, D_5__Diaminobutyricimonas, Ambiguous_taxa	182	0	27	1.36842	0	4.55684	0	0	17	0	0	0	0	0	24	5	15	0	7	0	0	0	0	0	0	0	5	1	0	0	0	0	0	0	0	0	0	0	0	0	0	0	0	0	0	0	0	0
HG423545.1.1278	D_0__Bacteria, D_1__Proteobacteria, D_2__Alphaproteobacteria, D_3__Rhizobiales, D_4__Rhizobiaceae, D_5__Rhizobium, Ambiguous_taxa	24752	0	5084	186.105	0	677.592	0	0	1703	1135	197	1486	2182	4624	8	0	1	1	12	0	0	0	1	0	0	37	0	0	0	0	0	0	1086	916	690	1489	26	367	0	0	50	45	0	0	99	0	0	1
HG423547.1.1346	D_0__Bacteria, D_1__Proteobacteria, D_2__Gammaproteobacteria, D_3__Xanthomonadales, D_4__Xanthomonadaceae, D_5__Dyella, D_6__Dyella sp. NW-2013-Rh9	422	0	274	3.17293	0	24.271	0	0	0	0	3	0	0	0	0	0	0	0	0	4	0	0	0	0	0	0	0	0	0	0	0	0	0	0	0	0	0	0	9	3	0	17	0	0	0	0	0	0
HG423551.1.1342	D_0__Bacteria, D_1__Proteobacteria, D_2__Gammaproteobacteria, D_3__Xanthomonadales, D_4__Xanthomonadaceae, D_5__Luteibacter, Ambiguous_taxa	973	0	324	7.31579	0	33.2019	0	0	96	4	10	42	78	128	1	2	14	4	3	6	1	0	0	324	1	2	0	0	0	0	0	0	0	6	1	12	0	0	2	0	0	0	0	0	0	0	0	0
HG423553.1.1283	D_0__Bacteria, D_1__Proteobacteria, D_2__Alphaproteobacteria, D_3__Caulobacterales, D_4__Caulobacteraceae, D_5__Caulobacter, Ambiguous_taxa	91	0	67	0.684211	0	5.93955	0	0	0	0	0	0	0	13	0	0	0	0	6	0	0	0	0	0	0	0	0	0	0	0	0	0	0	0	0	0	0	0	0	0	0	0	0	0	0	0	0	0
HG528987.1.1249	D_0__Bacteria, D_1__Proteobacteria, D_2__Alphaproteobacteria, D_3__Rhizobiales, D_4__Beijerinckiaceae, D_5__uncultured, D_6__uncultured bacterium	144	0	55	1.08271	0	6.34613	0	0	0	0	0	0	0	0	0	0	0	35	0	0	0	0	0	0	0	0	0	0	0	0	0	0	0	0	0	0	0	0	0	0	0	23	0	0	0	0	0	0
HG528993.1.1313	D_0__Bacteria, D_1__Verrucomicrobia, D_2__Spartobacteria, D_3__Chthoniobacterales, D_4__Chthoniobacteraceae, D_5__Chthoniobacter, D_6__uncultured bacterium	28	0	13	0.210526	0	1.31456	0	0	0	0	0	0	0	0	0	0	6	0	0	0	0	0	0	0	0	0	0	0	0	0	0	0	0	0	4	0	0	0	13	0	0	0	0	0	0	0	0	0
HG528998.1.1246	D_0__Bacteria, D_1__Proteobacteria, D_2__Alphaproteobacteria, D_3__Rhizobiales, D_4__Hyphomicrobiaceae, D_5__Hyphomicrobium, D_6__uncultured bacterium	47	0	21	0.353383	0	2.41584	0	0	0	0	0	0	0	0	0	0	0	0	0	0	0	0	0	0	0	0	0	0	0	0	0	0	0	0	0	0	0	0	0	0	0	0	0	0	0	0	0	0
HG529013.1.1304	D_0__Bacteria, D_1__Verrucomicrobia, D_2__Verrucomicrobia Incertae Sedis, D_3__Unknown Order, D_4__Unknown Family, D_5__Candidatus Methylacidiphilum, Ambiguous_taxa	44	0	22	0.330827	0	2.38595	0	0	0	0	0	0	0	0	0	0	0	0	0	0	0	0	0	0	0	0	0	0	0	0	0	0	0	0	0	0	0	0	0	0	0	0	0	0	0	0	0	0
HG529020.1.1318	D_0__Bacteria, D_1__Verrucomicrobia, D_2__Spartobacteria, D_3__Chthoniobacterales, D_4__Chthoniobacteraceae, D_5__Chthoniobacter, D_6__uncultured bacterium	16	0	16	0.120301	0	1.38738	0	0	0	0	0	0	0	0	0	0	0	0	0	0	0	0	0	0	0	0	0	0	0	0	0	0	0	0	0	0	0	0	0	0	0	0	0	0	0	0	0	0
HG529024.1.1302	D_0__Bacteria, D_1__Verrucomicrobia, D_2__Verrucomicrobia Incertae Sedis, D_3__Unknown Order, D_4__Unknown Family, D_5__Candidatus Methylacidiphilum, D_6__uncultured bacterium	5	0	5	0.037594	0	0.433555	0	0	0	0	0	0	0	0	0	0	0	0	0	0	0	0	0	0	0	0	0	0	0	0	0	0	0	0	0	0	0	0	0	0	0	0	0	0	0	0	0	0
HG529125.1.1257	D_0__Bacteria, D_1__Planctomycetes, D_2__Phycisphaerae, D_3__Tepidisphaerales, D_4__Tepidisphaeraceae, D_5__uncultured bacterium, D_6__uncultured bacterium	6	0	6	0.0451128	0	0.520266	0	0	0	0	0	0	0	0	0	0	0	0	0	0	0	0	0	0	0	0	0	0	0	0	0	0	0	0	0	0	0	0	0	0	0	0	0	0	0	0	0	0
HG529134.1.1238	D_0__Bacteria, D_1__Proteobacteria, D_2__Alphaproteobacteria, D_3__Alphaproteobacteria Incertae Sedis, D_4__Unknown Family, D_5__uncultured, D_6__uncultured bacterium	18	0	18	0.135338	0	1.5608	0	0	0	0	0	0	0	0	0	0	0	0	0	0	0	0	0	0	0	0	0	0	0	0	0	0	0	0	0	0	0	0	0	0	0	0	0	0	0	0	0	0
HG529138.1.1268	D_0__Bacteria, D_1__Proteobacteria, D_2__Gammaproteobacteria, D_3__Xanthomonadales, D_4__uncultured, D_5__uncultured bacterium, D_6__uncultured bacterium	3	0	3	0.0225564	0	0.260133	0	0	0	0	0	0	0	0	0	0	0	0	0	0	0	0	0	0	0	0	0	0	0	0	0	0	0	0	0	0	0	0	0	0	0	0	0	0	0	0	0	0
HG529149.1.1252	D_0__Bacteria, D_1__Proteobacteria, D_2__Alphaproteobacteria, D_3__Rhodospirillales, D_4__Acetobacteraceae, D_5__uncultured, D_6__uncultured bacterium	5	0	5	0.037594	0	0.433555	0	0	0	0	0	0	0	0	0	0	0	0	0	0	0	0	0	0	0	0	0	0	0	0	0	0	0	0	0	0	0	0	0	5	0	0	0	0	0	0	0	0
HG529151.1.1204	D_0__Bacteria, D_1__Proteobacteria, D_2__Alphaproteobacteria, D_3__Rhodospirillales, D_4__Acetobacteraceae, D_5__Acidiphilium, D_6__uncultured bacterium	1402	0	214	10.5414	0	33.646	0	0	0	0	0	0	0	0	0	0	0	0	0	6	0	0	0	0	0	0	0	0	0	0	0	0	0	0	9	0	0	0	0	0	0	0	0	0	0	0	0	0
HG529163.1.1258	D_0__Bacteria, D_1__Armatimonadetes, D_2__Chthonomonadetes, D_3__Chthonomonadales, D_4__Chthonomonadaceae, D_5__Chthonomonas, D_6__uncultured bacterium	28	0	21	0.210526	0	1.86699	0	0	0	0	0	0	0	0	0	3	21	0	0	0	0	0	0	0	0	0	0	0	0	0	0	0	0	0	0	0	0	0	0	0	0	0	0	0	0	0	0	0
HG529168.1.1298	D_0__Bacteria, D_1__Proteobacteria, D_2__Deltaproteobacteria, D_3__Myxococcales, D_4__Polyangiaceae, D_5__Sorangium, D_6__uncultured bacterium	19	0	17	0.142857	0	1.48295	0	0	0	0	0	0	0	0	0	0	17	0	0	0	0	0	0	0	0	0	0	0	0	0	0	0	0	0	0	0	0	0	0	0	0	0	0	0	0	0	0	0
HG529176.1.1264	D_0__Bacteria, D_1__Proteobacteria, D_2__Deltaproteobacteria, D_3__Bdellovibrionales, D_4__Bdellovibrionaceae, D_5__Bdellovibrio, D_6__uncultured bacterium	54	0	34	0.406015	0	3.18147	0	0	0	0	0	0	0	0	0	0	0	0	0	0	0	0	0	0	0	0	0	0	0	0	0	0	0	0	0	0	0	0	0	0	0	34	0	0	0	0	0	0
HG529185.1.1275	D_0__Bacteria, D_1__Actinobacteria, D_2__Actinobacteria, D_3__Frankiales, D_4__Acidothermaceae, D_5__Acidothermus, D_6__uncultured bacterium	11	0	11	0.0827068	0	0.953821	0	0	0	0	0	0	0	0	0	0	0	0	0	0	0	0	0	0	0	0	0	0	0	0	0	0	0	0	0	0	0	0	0	0	0	0	0	0	0	0	0	0
HG780359.1.1278	D_0__Bacteria, D_1__Proteobacteria, D_2__Gammaproteobacteria, D_3__Oceanospirillales, D_4__Halomonadaceae, D_5__Halomonas, D_6__Halomonas venusta	53	0	15	0.398496	0	1.41389	0	3	0	1	0	0	1	0	0	0	0	0	0	0	1	0	1	0	1	2	0	0	0	0	0	0	0	0	1	0	0	0	0	0	0	0	0	1	0	0	1	0
JN644595.1.1493	D_0__Bacteria, D_1__Actinobacteria, D_2__Actinobacteria, D_3__Micrococcales, D_4__Microbacteriaceae, D_5__Leucobacter, Ambiguous_taxa	2	0	2	0.0150376	0	0.173422	0	0	0	0	0	0	0	0	0	0	0	0	0	0	0	0	0	0	0	0	0	0	0	0	0	0	0	0	0	0	0	0	0	0	0	0	0	0	0	0	0	0
JN672322.1.1274	D_0__Bacteria, D_1__Acidobacteria, D_2__Blastocatellia, D_3__Blastocatellales, D_4__Blastocatellaceae (Subgroup 4), D_5__Stenotrophobacter, Ambiguous_taxa	6	0	6	0.0451128	0	0.520266	0	0	0	0	0	0	0	0	0	0	0	0	0	0	0	0	0	0	0	0	0	0	0	0	0	0	0	0	0	0	0	0	0	0	0	0	0	0	0	0	0	0
HG798646.1.1267	D_0__Bacteria, D_1__Actinobacteria, D_2__Actinobacteria, D_3__Corynebacteriales, D_4__Corynebacteriaceae, D_5__Corynebacterium 1, D_6__Corynebacterium variabile	52	0	42	0.390977	0	3.6883	0	0	0	0	0	0	0	0	0	0	0	0	0	0	0	0	0	0	0	0	0	0	0	0	0	0	0	0	0	0	0	6	0	0	0	0	0	0	0	0	0	0
AUFB01000074.4313.5762	D_0__Bacteria, D_1__Proteobacteria, D_2__Alphaproteobacteria, D_3__Rhizobiales, D_4__Rhizobiaceae, D_5__Rhizobium, Ambiguous_taxa	1920	0	239	14.4361	0	39.9072	0	0	137	95	28	115	96	239	1	0	0	0	0	0	0	0	0	0	0	2	0	0	0	0	0	0	76	66	63	149	0	18	24	0	8	1	0	0	7	0	0	0
HG917720.1.1538	D_0__Bacteria, D_1__Proteobacteria, D_2__Gammaproteobacteria, D_3__Enterobacteriales, D_4__Enterobacteriaceae, D_5__Erwinia, Ambiguous_taxa	7	0	7	0.0526316	0	0.606977	0	0	0	0	0	0	0	0	0	0	0	0	0	0	0	0	0	0	0	0	0	0	0	0	0	0	0	0	0	0	0	0	0	0	0	0	0	0	0	0	0	0
HG942107.1.1206	D_0__Bacteria, D_1__Bacteroidetes, D_2__Flavobacteriia, D_3__Flavobacteriales, D_4__Flavobacteriaceae, D_5__Chryseobacterium, D_6__Chryseobacterium sp. TA_JX	28	0	23	0.210526	0	2.03772	0	0	0	0	0	0	0	0	0	0	0	0	0	0	0	0	0	0	0	0	0	0	0	0	0	0	0	0	0	0	0	0	0	0	0	0	0	0	0	0	0	0
HG942166.1.1208	D_0__Bacteria, D_1__Proteobacteria, D_2__Betaproteobacteria, D_3__Burkholderiales, D_4__Comamonadaceae, D_5__Variovorax, D_6__Variovorax sp. TA_DQ	733	0	287	5.51128	0	28.4418	0	0	0	0	0	0	0	0	0	0	0	0	0	0	0	0	33	0	0	0	35	0	5	0	0	0	0	0	0	0	0	0	0	0	0	0	0	0	0	0	0	0
HG942393.1.1346	D_0__Bacteria, D_1__Actinobacteria, D_2__Actinobacteria, D_3__Micrococcales, D_4__Intrasporangiaceae, D_5__Terrabacter, D_6__Terrabacter sp. 2APm3	9	0	9	0.0676692	0	0.780399	0	0	0	0	0	0	0	0	0	0	0	0	0	0	0	0	0	0	0	0	0	0	0	0	0	0	0	0	0	0	0	0	0	0	0	0	0	0	0	0	0	0
JN867647.1.1334	D_0__Bacteria, D_1__Planctomycetes, D_2__Planctomycetacia, D_3__Planctomycetales, D_4__Planctomycetaceae, D_5__Singulisphaera, Ambiguous_taxa	987	0	186	7.42105	0	21.8394	0	0	13	0	5	0	0	0	0	7	32	110	68	1	0	0	0	3	14	0	0	5	0	0	0	1	0	1	0	0	3	0	3	2	9	0	0	0	0	0	0	0
JN867690.1.1359	D_0__Bacteria, D_1__Planctomycetes, D_2__Planctomycetacia, D_3__Planctomycetales, D_4__Planctomycetaceae, D_5__Schlesneria, Ambiguous_taxa	498	0	62	3.74436	0	10.997	0	0	0	0	8	0	8	0	0	0	0	48	54	6	0	0	0	0	0	0	0	0	0	0	0	0	0	0	0	0	39	7	37	5	25	0	0	0	0	0	0	0
HK555938.1.1357	D_0__Bacteria, D_1__Actinobacteria, D_2__Coriobacteriia, D_3__Coriobacteriales, D_4__Coriobacteriaceae, D_5__Collinsella, D_6__unidentified	102	0	89	0.766917	0	7.79072	0	89	0	0	0	0	0	0	0	0	0	0	0	0	0	0	0	0	0	0	0	0	0	0	0	0	0	0	0	0	0	0	0	0	0	0	0	0	0	0	0	0
HK556318.2.1395	D_0__Bacteria, D_1__Proteobacteria, D_2__Gammaproteobacteria, D_3__Enterobacteriales, D_4__Enterobacteriaceae, Ambiguous_taxa, Ambiguous_taxa	5	0	5	0.037594	0	0.433555	0	0	0	0	5	0	0	0	0	0	0	0	0	0	0	0	0	0	0	0	0	0	0	0	0	0	0	0	0	0	0	0	0	0	0	0	0	0	0	0	0	0
HM007529.1.1495	D_0__Bacteria, D_1__Actinobacteria, D_2__Actinobacteria, D_3__Corynebacteriales, D_4__Mycobacteriaceae, D_5__Mycobacterium, D_6__uncultured bacterium	1666	0	103	12.5263	0	24.706	0	80	41	82	24	0	0	0	27	15	31	101	99	17	4	0	0	0	20	81	0	0	1	0	0	13	39	9	4	16	4	0	60	11	54	0	0	0	0	0	0	0
HM021249.1.1440	D_0__Bacteria, D_1__Actinobacteria, D_2__Actinobacteria, D_3__Streptomycetales, D_4__Streptomycetaceae, D_5__Streptomyces, Ambiguous_taxa	46	0	16	0.345865	0	2.28978	0	0	0	0	16	0	0	0	0	0	0	0	14	0	0	0	0	0	0	0	0	0	0	0	0	0	0	0	0	0	0	0	0	0	0	0	0	0	0	0	0	0
HM038235.1.1283	D_0__Bacteria, D_1__Proteobacteria, D_2__Gammaproteobacteria, D_3__Pseudomonadales, D_4__Pseudomonadaceae, D_5__Pseudomonas, D_6__Pseudomonas sp. RD2	64	0	30	0.481203	0	3.04163	0	0	0	0	0	4	17	0	0	5	0	0	0	0	0	0	0	0	0	0	0	0	0	0	0	0	0	0	0	0	0	0	0	0	0	0	0	0	0	0	0	0
HM046581.1.1483	D_0__Bacteria, D_1__Proteobacteria, D_2__Gammaproteobacteria, D_3__Pseudomonadales, D_4__Pseudomonadaceae, D_5__Pseudomonas, Ambiguous_taxa	2	0	2	0.0150376	0	0.173422	0	0	0	0	0	0	0	0	0	0	0	0	0	0	2	0	0	0	0	0	0	0	0	0	0	0	0	0	0	0	0	0	0	0	0	0	0	0	0	0	0	0
HM057644.1.1457	D_0__Bacteria, D_1__Cyanobacteria, D_2__Chloroplast, D_3__uncultured bacterium, D_4__uncultured bacterium, D_5__uncultured bacterium, D_6__uncultured bacterium	80	0	80	0.601504	0	6.93688	0	0	0	0	0	0	0	0	0	0	0	0	0	0	0	0	0	0	0	0	0	0	0	0	0	0	0	0	0	0	0	0	0	0	0	0	0	0	0	0	0	0
CENN01057158.5871.7377	D_0__Bacteria, D_1__Planctomycetes, D_2__Planctomycetacia, D_3__Planctomycetales, D_4__Planctomycetaceae, D_5__uncultured, D_6__marine metagenome	4	0	4	0.0300752	0	0.346844	0	0	0	0	0	0	0	0	0	0	0	0	0	0	0	0	0	0	0	0	0	0	0	0	0	0	0	0	0	0	0	0	0	0	0	0	0	0	0	0	0	0
HM061614.1.1445	D_0__Bacteria, D_1__Bacteroidetes, D_2__Sphingobacteriia, D_3__Sphingobacteriales, D_4__Sphingobacteriaceae, D_5__Mucilaginibacter, Ambiguous_taxa	120	0	56	0.902256	0	5.76676	0	0	5	0	0	27	56	0	4	0	24	0	0	0	0	0	0	0	0	0	0	0	0	0	0	0	0	0	0	0	0	0	0	0	0	0	0	0	0	0	0	0
HM061755.1.1419	D_0__Bacteria, D_1__Acidobacteria, D_2__Acidobacteria, D_3__Acidobacteriales, D_4__Acidobacteriaceae (Subgroup 1), D_5__Candidatus Koribacter, D_6__uncultured Acidobacteria bacterium	50	0	34	0.37594	0	3.21361	0	0	0	0	0	0	0	0	0	0	34	0	0	0	0	0	0	0	0	0	0	0	1	0	0	0	0	0	0	0	0	0	0	0	0	0	0	0	0	0	0	0
HM061913.1.1474	D_0__Bacteria, D_1__Acidobacteria, D_2__Subgroup 6, Ambiguous_taxa, Ambiguous_taxa, Ambiguous_taxa, Ambiguous_taxa	5	0	5	0.037594	0	0.433555	0	0	0	0	0	0	0	0	0	0	0	0	0	0	0	0	0	0	0	0	0	0	0	0	0	0	0	0	0	0	0	0	0	0	0	0	0	0	0	0	0	0
HM061947.1.1403	D_0__Bacteria, D_1__Acidobacteria, D_2__Solibacteres, D_3__Solibacterales, D_4__Solibacteraceae (Subgroup 3), D_5__Candidatus Solibacter, Ambiguous_taxa	31	0	23	0.233083	0	2.10658	0	0	0	0	0	0	0	0	0	0	0	23	0	0	0	0	0	0	0	0	0	0	0	0	0	0	0	0	0	0	0	0	0	0	0	0	0	0	0	0	0	0
HM062068.1.1402	D_0__Bacteria, D_1__Acidobacteria, D_2__Solibacteres, D_3__Solibacterales, D_4__Solibacteraceae (Subgroup 3), D_5__Bryobacter, D_6__uncultured Acidobacteria bacterium	20	0	20	0.150376	0	1.73422	0	0	0	0	0	0	0	0	0	0	0	0	0	0	0	0	0	0	0	0	0	0	0	0	0	0	0	0	0	0	20	0	0	0	0	0	0	0	0	0	0	0
HM062216.4.1433	D_0__Bacteria, D_1__Acidobacteria, D_2__Acidobacteria, D_3__Acidobacteriales, D_4__Acidobacteriaceae (Subgroup 1), D_5__uncultured, D_6__uncultured Acidobacteria bacterium	9	0	9	0.0676692	0	0.780399	0	0	0	0	0	0	0	0	0	0	0	0	0	0	0	0	0	0	0	0	0	0	0	0	0	0	0	9	0	0	0	0	0	0	0	0	0	0	0	0	0	0
HM063010.1.1304	D_0__Bacteria, D_1__Proteobacteria, D_2__Alphaproteobacteria, D_3__Rhizobiales, D_4__Hyphomicrobiaceae, D_5__Hyphomicrobium, D_6__uncultured bacterium	9	0	9	0.0676692	0	0.780399	0	0	0	0	0	0	0	0	0	0	0	0	0	0	0	0	0	0	0	0	0	0	0	0	0	0	0	0	0	0	0	0	0	0	0	0	0	0	0	0	0	0
CP014306.21484.23021	D_0__Bacteria, D_1__Proteobacteria, D_2__Betaproteobacteria, D_3__Burkholderiales, D_4__Burkholderiaceae, D_5__Burkholderia-Paraburkholderia, Ambiguous_taxa	28899	0	8776	217.286	14	815.945	0	0	42	0	17	27	26	75	225	183	624	678	844	133	8776	15	0	640	0	0	0	3	3	0	182	3	16	27	33	26	29	56	178	39	138	132	0	6	0	12	18	0
HM066312.1.1455	D_0__Bacteria, D_1__Proteobacteria, D_2__Alphaproteobacteria, D_3__Sphingomonadales, D_4__Sphingomonadaceae, D_5__Sphingomonas, D_6__uncultured bacterium	110	0	92	0.827068	0	8.04487	0	0	0	0	0	0	0	0	0	0	0	0	0	0	0	0	0	0	0	0	0	0	0	0	0	0	0	92	0	0	0	0	0	11	0	0	0	0	0	0	0	0
HM066583.1.1505	D_0__Bacteria, D_1__Proteobacteria, D_2__Gammaproteobacteria, D_3__Pseudomonadales, D_4__Pseudomonadaceae, D_5__Pseudomonas, Ambiguous_taxa	5	0	4	0.037594	0	0.356881	0	0	0	0	0	0	0	0	0	0	0	0	0	0	0	0	0	0	0	0	0	0	0	0	0	0	0	0	0	0	0	0	0	0	0	0	0	0	0	0	0	0
HM069053.1.1447	D_0__Bacteria, D_1__Proteobacteria, D_2__Alphaproteobacteria, D_3__Rhizobiales, D_4__MNG7, D_5__uncultured bacterium, D_6__uncultured bacterium	12	0	12	0.0902256	0	1.04053	0	0	0	0	0	0	0	0	0	0	0	0	0	0	0	0	0	0	0	0	0	0	0	0	0	0	0	12	0	0	0	0	0	0	0	0	0	0	0	0	0	0
HM069061.1.1436	D_0__Bacteria, D_1__Proteobacteria, D_2__Alphaproteobacteria, D_3__Rhizobiales, D_4__Rhizobiaceae, D_5__Rhizobium, Ambiguous_taxa	34	0	20	0.255639	0	1.90952	0	0	0	0	0	5	0	0	0	0	0	0	20	0	0	0	0	0	0	0	0	0	0	0	1	0	0	0	0	0	0	0	0	0	0	0	0	0	0	0	0	0
HM069115.1.1497	D_0__Bacteria, D_1__Proteobacteria, D_2__Alphaproteobacteria, D_3__Rhizobiales, D_4__Rhizobiaceae, D_5__Rhizobium, Ambiguous_taxa	6	0	6	0.0451128	0	0.520266	0	0	0	0	0	0	0	0	0	0	0	0	0	0	0	0	0	0	0	0	0	0	0	0	0	0	0	0	0	0	0	0	0	0	0	0	0	0	0	0	0	0
HM124170.1.1515	D_0__Bacteria, D_1__Firmicutes, D_2__Bacilli, D_3__Lactobacillales, D_4__Carnobacteriaceae, D_5__Atopostipes, D_6__uncultured bacterium	15	0	15	0.112782	0	1.30066	0	0	0	0	0	0	0	0	0	0	0	0	0	0	0	0	0	0	0	0	0	0	0	0	0	0	0	0	0	0	0	0	0	0	0	0	0	0	0	0	0	0
HM124390.1.1434	D_0__Bacteria, D_1__Proteobacteria, D_2__Alphaproteobacteria, D_3__Rhodospirillales, D_4__Acetobacteraceae, D_5__Acidocella, D_6__uncultured bacterium	81	0	48	0.609023	0	4.85055	0	0	0	0	29	0	0	0	3	0	0	0	0	0	0	0	0	0	0	0	0	0	0	0	0	0	0	0	0	0	0	0	0	0	0	48	0	0	0	0	0	0
HM124396.1.1473	D_0__Bacteria, D_1__Proteobacteria, D_2__Alphaproteobacteria, D_3__Rhodospirillales, D_4__Acetobacteraceae, D_5__uncultured, D_6__uncultured bacterium	194	0	79	1.45865	0	7.89468	0	0	0	0	0	0	0	0	0	0	0	0	0	0	0	0	0	0	0	0	0	0	1	0	0	0	0	0	0	0	0	0	0	0	0	0	0	0	0	0	0	0
JQ185335.1.1347	D_0__Bacteria, D_1__Tenericutes, D_2__Mollicutes, D_3__Mollicutes RF9, D_4__uncultured bacterium, D_5__uncultured bacterium, D_6__uncultured bacterium	4	0	4	0.0300752	0	0.346844	0	0	0	0	0	0	0	0	0	0	0	0	0	0	0	0	0	0	0	0	0	0	0	0	0	0	0	0	0	0	0	0	0	0	0	0	0	0	0	0	0	0
CVOA01000775.73.1588	D_0__Bacteria, D_1__Actinobacteria, D_2__Actinobacteria, D_3__Bifidobacteriales, D_4__Bifidobacteriaceae, D_5__Gardnerella, Ambiguous_taxa	34	0	22	0.255639	0	2.12722	0	0	0	0	0	0	0	0	0	0	0	0	0	0	0	0	0	0	0	0	0	0	0	0	0	0	0	0	0	0	0	0	22	0	0	0	0	0	0	0	0	0
HM128586.1.1444	D_0__Bacteria, D_1__Bacteroidetes, D_2__Sphingobacteriia, D_3__Sphingobacteriales, D_4__Sphingobacteriaceae, D_5__Pedobacter, Ambiguous_taxa	7	0	7	0.0526316	0	0.606977	0	0	0	0	0	0	0	0	0	0	0	0	0	0	0	0	0	0	0	0	0	0	0	0	0	0	0	0	0	0	0	0	0	0	0	0	0	0	0	0	0	0
HM128645.1.1394	D_0__Bacteria, D_1__Proteobacteria, D_2__Alphaproteobacteria, D_3__Rickettsiales, D_4__SM2D12, D_5__uncultured bacterium, D_6__uncultured bacterium	16	0	16	0.120301	0	1.38738	0	0	0	0	0	0	0	0	0	0	0	0	0	0	0	0	0	0	0	0	0	0	0	0	0	0	0	0	0	0	16	0	0	0	0	0	0	0	0	0	0	0
HM149537.1.1389	D_0__Bacteria, D_1__Proteobacteria, D_2__Alphaproteobacteria, D_3__Rhizobiales, D_4__Xanthobacteraceae, D_5__Labrys, Ambiguous_taxa	164	0	56	1.23308	0	6.08511	0	0	0	0	5	3	14	17	0	0	0	0	0	0	0	0	0	0	0	0	0	0	0	0	0	0	0	0	0	0	0	0	7	0	0	0	0	0	0	0	32	0
HM181994.1.1521	D_0__Bacteria, D_1__Proteobacteria, D_2__Gammaproteobacteria, D_3__Pseudomonadales, D_4__Pseudomonadaceae, D_5__Pseudomonas, D_6__Pseudomonas sp. CH-11	7	0	7	0.0526316	0	0.606977	0	0	0	0	0	0	0	0	0	0	0	0	0	0	0	0	0	0	0	0	0	0	0	0	0	0	0	0	0	0	0	0	0	0	0	0	0	0	0	0	0	0
KF061346.1.1350	D_0__Bacteria, D_1__Proteobacteria, D_2__Betaproteobacteria, D_3__Burkholderiales, D_4__Comamonadaceae, D_5__Acidovorax, D_6__uncultured bacterium	41	0	16	0.308271	0	1.94695	0	0	0	0	6	0	0	0	0	0	0	0	0	0	0	0	0	0	0	0	0	0	0	0	0	0	0	0	5	0	0	0	0	0	0	0	0	0	0	0	0	0
HM186048.1.1347	D_0__Bacteria, D_1__Actinobacteria, D_2__Actinobacteria, D_3__Propionibacteriales, D_4__Nocardioidaceae, D_5__Nocardioides, D_6__uncultured bacterium	8	0	8	0.0601504	0	0.693688	0	0	0	0	0	0	0	0	0	0	0	0	0	0	0	0	0	0	0	0	0	0	0	0	0	0	0	0	0	0	0	0	0	0	0	0	0	0	0	8	0	0
HM186173.1.1373	D_0__Bacteria, D_1__Proteobacteria, D_2__Gammaproteobacteria, D_3__Xanthomonadales, D_4__Xanthomonadales Incertae Sedis, D_5__Acidibacter, D_6__uncultured bacterium	14	0	14	0.105263	0	1.21395	0	0	0	0	0	0	0	0	0	0	0	0	0	0	0	0	0	0	0	0	0	0	0	0	0	0	0	0	0	0	14	0	0	0	0	0	0	0	0	0	0	0
HM187330.1.1342	D_0__Bacteria, D_1__Proteobacteria, D_2__Betaproteobacteria, D_3__Burkholderiales, D_4__Burkholderiaceae, D_5__Cupriavidus, D_6__uncultured bacterium	5	0	5	0.037594	0	0.433555	0	0	0	0	0	0	0	0	0	0	0	0	0	0	0	0	0	0	0	0	0	0	0	0	0	0	0	0	0	0	0	0	0	0	0	0	0	0	0	0	0	0
HM224415.1.1412	D_0__Bacteria, D_1__Proteobacteria, D_2__Alphaproteobacteria, D_3__Sphingomonadales, D_4__Sphingomonadaceae, D_5__Zymomonas, Ambiguous_taxa	111	0	105	0.834586	0	9.11557	0	0	0	0	0	0	0	0	0	0	0	0	0	0	0	0	0	0	0	0	0	0	0	0	0	0	0	0	0	0	0	0	0	0	0	0	0	0	0	0	0	0
HM238157.1.1409	D_0__Bacteria, D_1__Proteobacteria, D_2__Alphaproteobacteria, D_3__Rhizobiales, D_4__Hyphomicrobiaceae, D_5__uncultured, Ambiguous_taxa	115	0	25	0.864662	0	3.7935	0	0	0	0	0	0	0	11	0	0	0	0	11	0	0	0	0	0	8	0	0	0	0	0	0	0	0	0	0	0	0	0	0	0	0	0	0	0	0	0	0	0
HM240873.1.1306	D_0__Bacteria, D_1__Proteobacteria, D_2__Alphaproteobacteria, D_3__Sphingomonadales, D_4__Sphingomonadaceae, D_5__Sphingomonas, D_6__uncultured bacterium	5	0	5	0.037594	0	0.433555	0	0	0	0	0	0	0	0	0	0	0	0	0	0	0	0	0	0	0	0	0	0	0	0	0	0	0	0	0	0	0	0	0	0	0	0	0	0	0	0	0	0
HM240881.1.1306	D_0__Bacteria, D_1__Proteobacteria, D_2__Alphaproteobacteria, D_3__Sphingomonadales, D_4__Sphingomonadaceae, D_5__Sphingomonas, Ambiguous_taxa	14	0	10	0.105263	0	0.931463	0	0	0	0	0	0	0	0	0	0	0	0	0	0	0	0	0	0	0	0	0	0	0	0	0	0	0	0	0	0	0	0	0	0	0	0	0	0	0	0	0	0
HM240922.1.1307	D_0__Bacteria, D_1__Proteobacteria, D_2__Alphaproteobacteria, D_3__Sphingomonadales, D_4__Sphingomonadaceae, D_5__Sphingomonas, D_6__uncultured bacterium	38	0	20	0.285714	0	2.17274	0	0	0	0	0	3	15	0	0	0	0	0	0	0	0	0	0	0	0	0	0	0	0	0	0	0	0	0	0	0	20	0	0	0	0	0	0	0	0	0	0	0
HM240934.1.1304	D_0__Bacteria, D_1__Proteobacteria, D_2__Alphaproteobacteria, D_3__Rhizobiales, D_4__1174-901-12, D_5__uncultured bacterium, D_6__uncultured bacterium	953	0	265	7.16541	0	26.3198	0	0	0	0	7	0	0	0	9	2	38	33	17	0	0	0	0	0	0	0	0	1	0	0	0	0	0	8	0	0	8	0	0	0	0	25	0	0	0	0	0	0
HM240961.1.1312	D_0__Bacteria, D_1__Proteobacteria, D_2__Alphaproteobacteria, D_3__Rhodospirillales, D_4__Acetobacteraceae, D_5__Acidiphilium, D_6__uncultured bacterium	3	0	1	0.0225564	0	0.149046	0	0	0	0	0	0	0	0	0	0	0	0	0	0	0	0	0	0	0	0	0	0	0	0	0	0	0	0	0	0	0	0	0	0	0	0	0	0	0	0	0	0
HM241098.1.1411	D_0__Bacteria, D_1__Proteobacteria, D_2__Alphaproteobacteria, D_3__Sphingomonadales, D_4__Sphingomonadaceae, D_5__Sphingomonas, D_6__uncultured alpha proteobacterium	180	0	180	1.35338	0	15.608	0	0	0	0	0	0	0	0	0	0	0	0	0	0	0	0	0	0	0	0	0	0	0	0	0	0	0	0	0	0	0	0	0	0	0	0	0	0	0	0	0	0
HM243790.1.1463	D_0__Bacteria, D_1__Proteobacteria, D_2__Deltaproteobacteria, D_3__Bdellovibrionales, D_4__Bdellovibrionaceae, D_5__Bdellovibrio, D_6__uncultured bacterium	66	0	26	0.496241	0	3.29054	0	0	0	0	0	0	0	0	0	0	26	0	0	0	0	0	0	0	10	0	0	0	1	0	0	3	0	0	0	0	0	0	0	0	0	0	0	0	0	0	0	0
JQ238992.1.1420	D_0__Bacteria, D_1__Proteobacteria, D_2__Alphaproteobacteria, D_3__Caulobacterales, D_4__Hyphomonadaceae, D_5__Hirschia, D_6__uncultured bacterium	21	0	18	0.157895	0	1.58038	0	0	0	0	0	0	0	0	0	0	0	0	0	0	0	0	0	0	0	0	0	0	0	0	0	0	0	0	0	0	0	0	0	0	0	0	0	0	0	0	0	0
JQ278751.1.1497	D_0__Bacteria, D_1__Proteobacteria, D_2__Betaproteobacteria, D_3__Nitrosomonadales, D_4__Nitrosomonadaceae, D_5__uncultured, D_6__uncultured beta proteobacterium	7	0	7	0.0526316	0	0.606977	0	0	0	0	0	0	0	0	0	0	0	0	0	0	0	0	0	0	0	0	0	0	0	0	0	0	0	0	0	0	0	0	0	0	0	0	0	0	0	0	0	0
JQ283454.1.1406	D_0__Bacteria, D_1__Firmicutes, D_2__Bacilli, D_3__Lactobacillales, Ambiguous_taxa, Ambiguous_taxa, Ambiguous_taxa	51	0	51	0.383459	0	4.42226	0	51	0	0	0	0	0	0	0	0	0	0	0	0	0	0	0	0	0	0	0	0	0	0	0	0	0	0	0	0	0	0	0	0	0	0	0	0	0	0	0	0
HM248764.1.1337	D_0__Bacteria, D_1__Actinobacteria, D_2__Actinobacteria, D_3__Propionibacteriales, D_4__Nocardioidaceae, D_5__Nocardioides, Ambiguous_taxa	19	0	19	0.142857	0	1.64751	0	0	0	0	0	0	0	0	0	0	0	0	0	0	0	0	0	0	0	0	0	0	0	0	0	0	0	0	0	0	0	0	0	0	0	0	0	0	0	0	0	0
HM251127.1.1306	D_0__Bacteria, D_1__Proteobacteria, D_2__Alphaproteobacteria, D_3__Sphingomonadales, D_4__Sphingomonadaceae, D_5__Sphingomonas, Ambiguous_taxa	343	0	89	2.57895	0	10.6914	0	0	13	0	0	0	0	0	2	1	0	35	0	8	0	1	0	0	0	0	7	2	0	0	0	0	0	0	0	0	0	0	0	6	0	0	0	0	0	0	0	0
HM251341.1.1359	D_0__Bacteria, D_1__Bacteroidetes, D_2__Sphingobacteriia, D_3__Sphingobacteriales, D_4__Chitinophagaceae, D_5__Ferruginibacter, D_6__uncultured bacterium	243	0	66	1.82707	0	7.83012	0	0	28	0	0	0	0	0	0	8	24	66	0	0	0	0	0	0	0	36	0	0	0	0	0	0	0	0	0	0	0	0	13	0	0	0	0	0	0	0	0	0
HM251648.1.1378	D_0__Bacteria, D_1__Proteobacteria, D_2__Deltaproteobacteria, D_3__Myxococcales, D_4__P3OB-42, D_5__uncultured bacterium, D_6__uncultured bacterium	121	0	63	0.909774	0	5.9269	0	0	0	0	0	0	0	0	0	0	0	0	0	0	0	0	0	0	0	0	0	0	0	0	0	0	0	0	0	0	0	0	0	0	0	0	0	0	0	0	0	0
HM257662.1.1340	D_0__Bacteria, D_1__Actinobacteria, D_2__Actinobacteria, D_3__Micrococcales, D_4__Microbacteriaceae, D_5__Frigoribacterium, D_6__uncultured bacterium	113	0	20	0.849624	0	3.54088	0	0	0	0	0	0	0	0	0	0	20	0	0	0	0	0	0	0	0	16	0	0	0	0	0	0	14	0	0	0	0	0	0	0	0	0	0	0	0	0	0	0
HM257724.1.1396	D_0__Bacteria, D_1__Saccharibacteria, D_2__uncultured bacterium, D_3__uncultured bacterium, D_4__uncultured bacterium, D_5__uncultured bacterium, D_6__uncultured bacterium	5	0	5	0.037594	0	0.433555	0	0	0	0	0	0	0	0	0	0	0	0	0	0	0	0	0	0	0	0	0	0	0	0	0	0	0	0	0	0	0	0	0	0	0	0	0	0	0	0	0	0
HM258697.1.1342	D_0__Bacteria, D_1__Bacteroidetes, D_2__Cytophagia, D_3__Cytophagales, D_4__Cytophagaceae, D_5__Hymenobacter, D_6__uncultured bacterium	536	0	226	4.03008	0	25.7641	0	0	0	0	0	0	0	0	3	0	0	0	0	0	0	0	0	0	0	0	0	0	0	0	0	0	0	0	0	0	0	0	0	0	0	0	0	0	0	0	0	0
HM262116.1.1343	D_0__Bacteria, D_1__Bacteroidetes, D_2__Cytophagia, D_3__Cytophagales, D_4__Cytophagaceae, D_5__Hymenobacter, D_6__uncultured bacterium	6	0	6	0.0451128	0	0.520266	0	0	0	0	0	0	0	0	0	0	0	0	0	0	0	0	0	0	0	0	0	0	0	0	0	0	0	0	0	0	0	0	0	0	0	0	0	0	0	0	0	0
HM262179.1.1340	D_0__Bacteria, D_1__Bacteroidetes, D_2__Cytophagia, D_3__Cytophagales, D_4__Cytophagaceae, D_5__Spirosoma, D_6__uncultured bacterium	17	0	7	0.12782	0	0.891148	0	0	0	0	0	0	0	0	0	0	0	0	0	0	0	0	0	0	0	0	0	0	0	0	0	0	0	0	0	0	0	0	0	0	0	0	0	0	0	0	0	0
HM262819.1.1355	D_0__Bacteria, D_1__Bacteroidetes, D_2__Sphingobacteriia, D_3__Sphingobacteriales, D_4__uncultured, D_5__uncultured bacterium, D_6__uncultured bacterium	15	0	15	0.112782	0	1.30066	0	0	0	0	0	0	0	0	0	0	0	0	0	0	0	0	0	0	0	0	0	0	0	0	0	0	0	0	0	0	0	0	0	0	0	0	0	0	0	0	0	0
HM262887.1.1357	D_0__Bacteria, D_1__Bacteroidetes, D_2__Sphingobacteriia, D_3__Sphingobacteriales, D_4__Chitinophagaceae, D_5__uncultured, D_6__uncultured bacterium	18	0	18	0.135338	0	1.5608	0	0	0	0	0	0	0	0	0	0	0	0	0	0	0	0	0	0	0	0	0	0	0	0	0	0	0	0	0	0	18	0	0	0	0	0	0	0	0	0	0	0
HM263083.1.1314	D_0__Bacteria, D_1__Proteobacteria, D_2__Alphaproteobacteria, D_3__Rhodospirillales, D_4__Acetobacteraceae, D_5__Rhodovastum, D_6__uncultured bacterium	9	0	9	0.0676692	0	0.780399	0	0	0	0	0	0	0	0	0	0	0	0	0	0	0	0	0	0	0	0	0	0	0	0	0	0	0	0	0	0	0	0	0	0	0	0	0	0	0	0	0	0
HM263170.1.1352	D_0__Bacteria, D_1__Bacteroidetes, D_2__Sphingobacteriia, D_3__Sphingobacteriales, D_4__Sphingobacteriaceae, D_5__Mucilaginibacter, D_6__uncultured bacterium	182	0	130	1.36842	0	11.4134	0	0	0	0	0	0	0	0	6	0	0	0	0	0	0	0	0	0	0	0	0	0	3	0	0	0	0	0	0	0	0	0	0	0	0	0	0	0	0	0	0	0
HM263204.1.1346	D_0__Bacteria, D_1__Cyanobacteria, D_2__Chloroplast, D_3__uncultured eukaryote, D_4__uncultured eukaryote, D_5__uncultured eukaryote, D_6__uncultured eukaryote	577	0	179	4.33835	0	19.4145	0	0	0	0	0	0	0	0	0	0	0	0	0	0	0	0	0	0	0	0	0	0	0	0	0	0	0	0	0	0	0	0	0	0	0	0	0	0	0	0	0	0
HM263221.1.1340	D_0__Bacteria, D_1__Acidobacteria, D_2__Blastocatellia, D_3__Blastocatellales, D_4__Blastocatellaceae (Subgroup 4), D_5__Blastocatella, D_6__uncultured bacterium	102	0	68	0.766917	0	6.27391	0	0	0	0	0	0	0	0	11	0	23	0	0	0	0	0	0	0	0	0	0	0	0	0	0	0	0	0	0	0	0	0	0	0	0	0	0	0	0	0	0	0
HM263277.1.1335	D_0__Bacteria, D_1__Actinobacteria, D_2__Acidimicrobiia, D_3__Acidimicrobiales, D_4__Acidimicrobiaceae, D_5__CL500-29 marine group, Ambiguous_taxa	26	0	11	0.195489	0	1.18997	0	0	0	0	0	0	0	0	0	0	0	0	0	0	0	0	0	0	0	0	0	0	0	0	0	2	0	0	0	0	0	0	0	0	7	0	0	0	0	0	0	0
HM263319.1.1356	D_0__Bacteria, D_1__Verrucomicrobia, D_2__Spartobacteria, D_3__Chthoniobacterales, D_4__01D2Z36, D_5__uncultured bacterium, D_6__uncultured bacterium	6	0	6	0.0451128	0	0.520266	0	0	0	0	0	0	0	0	0	0	0	0	0	0	0	0	0	0	0	0	0	0	0	0	0	0	0	0	0	0	0	0	0	0	0	0	0	0	0	0	0	0
HM263331.1.1350	D_0__Bacteria, D_1__Bacteroidetes, D_2__Sphingobacteriia, D_3__Sphingobacteriales, D_4__Sphingobacteriaceae, D_5__uncultured, D_6__uncultured bacterium	5	0	5	0.037594	0	0.433555	0	0	0	0	0	0	0	0	0	0	0	0	0	0	0	0	0	0	0	0	0	0	0	0	0	0	0	0	0	0	0	0	0	0	0	0	0	0	0	0	0	0
HM263423.1.1338	D_0__Bacteria, D_1__Actinobacteria, D_2__Actinobacteria, D_3__Propionibacteriales, D_4__Propionibacteriaceae, D_5__Friedmanniella, Ambiguous_taxa	14	0	9	0.105263	0	0.855137	0	0	0	0	0	0	0	0	0	0	0	0	0	0	0	0	0	0	0	0	0	0	0	0	0	0	0	0	0	0	0	0	0	0	0	0	0	0	0	0	0	0
HM263445.1.1345	D_0__Bacteria, D_1__Actinobacteria, D_2__Actinobacteria, D_3__Micrococcales, D_4__Dermacoccaceae, D_5__uncultured bacterium, D_6__uncultured bacterium	128	0	44	0.962406	0	6.10688	0	0	0	0	0	0	0	0	0	0	0	0	0	0	0	0	0	0	0	0	0	0	0	0	0	0	35	0	0	0	0	0	0	0	0	0	0	0	0	0	0	0
HM263979.1.1352	D_0__Bacteria, D_1__Bacteroidetes, D_2__Sphingobacteriia, D_3__Sphingobacteriales, D_4__Sphingobacteriaceae, D_5__Mucilaginibacter, Ambiguous_taxa	43	0	35	0.323308	0	3.10803	0	0	0	0	0	0	0	0	0	0	0	0	0	0	0	0	0	0	0	0	0	0	0	0	0	0	0	0	0	0	0	0	0	0	0	0	0	0	0	0	0	0
HM266858.1.1353	D_0__Bacteria, D_1__Actinobacteria, D_2__Actinobacteria, D_3__Propionibacteriales, D_4__Nocardioidaceae, D_5__Nocardioides, D_6__uncultured bacterium	19	0	9	0.142857	0	1.0161	0	0	7	0	0	0	9	3	0	0	0	0	0	0	0	0	0	0	0	0	0	0	0	0	0	0	0	0	0	0	0	0	0	0	0	0	0	0	0	0	0	0
HM267229.1.1359	D_0__Bacteria, D_1__Proteobacteria, D_2__Deltaproteobacteria, D_3__Myxococcales, D_4__Blfdi19, D_5__uncultured bacterium, D_6__uncultured bacterium	4	0	4	0.0300752	0	0.346844	0	0	0	0	0	0	0	0	0	0	0	0	0	0	0	0	0	0	0	0	0	0	0	0	0	0	0	0	0	0	0	0	0	0	0	0	0	0	0	0	0	0
HM267236.1.1345	D_0__Bacteria, D_1__Bacteroidetes, D_2__Sphingobacteriia, D_3__Sphingobacteriales, D_4__Chitinophagaceae, D_5__uncultured, D_6__uncultured bacterium	72	0	21	0.541353	0	2.68698	0	0	0	0	4	11	0	0	15	0	12	0	0	6	0	0	0	0	0	0	0	0	0	0	0	0	0	0	0	0	0	0	0	0	0	0	0	0	0	0	0	0
HM267277.1.1317	D_0__Bacteria, D_1__Proteobacteria, D_2__Alphaproteobacteria, D_3__Rickettsiales, D_4__Rickettsiales Incertae Sedis, D_5__uncultured, D_6__uncultured bacterium	7	0	7	0.0526316	0	0.606977	0	0	0	0	7	0	0	0	0	0	0	0	0	0	0	0	0	0	0	0	0	0	0	0	0	0	0	0	0	0	0	0	0	0	0	0	0	0	0	0	0	0
HM268707.1.1354	D_0__Bacteria, D_1__Bacteroidetes, D_2__Sphingobacteriia, D_3__Sphingobacteriales, D_4__env.OPS 17, D_5__uncultured bacterium, D_6__uncultured bacterium	9	0	9	0.0676692	0	0.780399	0	0	0	0	0	0	0	0	0	0	0	0	0	0	0	0	0	0	0	0	0	0	0	0	0	0	0	0	0	0	0	0	0	0	0	0	0	0	0	0	0	0
HM268907.1.1346	D_0__Bacteria, D_1__Bacteroidetes, D_2__Flavobacteriia, D_3__Flavobacteriales, D_4__Flavobacteriaceae, D_5__Flavobacterium, Ambiguous_taxa	6	0	6	0.0451128	0	0.520266	0	0	0	0	0	0	0	0	0	0	0	0	0	0	0	0	0	0	0	0	0	0	0	0	0	0	0	0	0	0	0	0	0	0	0	0	0	0	0	0	0	0
HM268990.1.1323	D_0__Bacteria, D_1__Firmicutes, D_2__Clostridia, D_3__Halanaerobiales, D_4__ODP1230B8.23, Ambiguous_taxa, Ambiguous_taxa	7	0	7	0.0526316	0	0.606977	0	0	0	0	0	0	0	0	0	0	0	0	0	0	0	0	0	0	0	0	0	0	0	0	0	0	0	0	0	0	0	0	0	0	0	0	0	0	0	0	0	0
HM269027.1.1352	D_0__Bacteria, D_1__Bacteroidetes, D_2__Sphingobacteriia, D_3__Sphingobacteriales, D_4__Sphingobacteriaceae, D_5__Mucilaginibacter, D_6__uncultured bacterium	68	0	52	0.511278	0	4.70753	0	0	0	0	16	0	0	0	0	0	0	0	0	0	0	0	0	0	0	0	0	0	0	0	0	0	0	0	0	0	0	0	0	0	0	0	0	0	0	0	0	0
HM269114.1.1366	D_0__Bacteria, D_1__Proteobacteria, D_2__Gammaproteobacteria, D_3__Legionellales, D_4__Legionellaceae, D_5__Legionella, D_6__uncultured bacterium	36	0	26	0.270677	0	2.40935	0	0	0	0	0	0	0	0	0	0	0	0	0	0	0	0	0	0	0	0	0	0	0	0	0	0	0	0	0	0	0	0	0	0	0	0	0	0	0	0	0	0
HM269185.1.1347	D_0__Bacteria, D_1__Verrucomicrobia, D_2__Spartobacteria, D_3__Chthoniobacterales, D_4__Xiphinematobacteraceae, D_5__Candidatus Xiphinematobacter, D_6__uncultured bacterium	3	0	3	0.0225564	0	0.260133	0	0	3	0	0	0	0	0	0	0	0	0	0	0	0	0	0	0	0	0	0	0	0	0	0	0	0	0	0	0	0	0	0	0	0	0	0	0	0	0	0	0
HM269195.1.1395	D_0__Bacteria, D_1__Saccharibacteria, D_2__uncultured bacterium, D_3__uncultured bacterium, D_4__uncultured bacterium, D_5__uncultured bacterium, D_6__uncultured bacterium	45	0	11	0.338346	0	1.74029	0	0	7	0	0	10	0	9	0	0	0	0	11	0	0	0	0	0	0	0	0	0	0	0	0	0	0	0	0	0	0	0	0	0	0	0	0	0	0	0	0	0
HM269614.1.1303	D_0__Bacteria, D_1__Proteobacteria, D_2__Alphaproteobacteria, D_3__Caulobacterales, D_4__Caulobacteraceae, D_5__uncultured, D_6__uncultured bacterium	1111	0	229	8.35338	0	30.3056	0	0	0	0	12	0	0	0	0	3	3	0	0	0	0	0	0	0	0	0	0	0	0	0	0	0	0	0	0	0	0	15	0	0	0	45	0	0	0	0	0	0
HM269660.1.1303	D_0__Bacteria, D_1__Proteobacteria, D_2__Alphaproteobacteria, D_3__Caulobacterales, D_4__Caulobacteraceae, D_5__uncultured, Ambiguous_taxa	2	0	1	0.0150376	0	0.122162	0	0	0	0	0	0	0	0	0	0	0	0	0	0	0	0	0	0	0	0	0	0	0	0	0	0	0	0	0	0	0	0	0	0	0	0	0	0	0	0	0	0
HM269858.1.1338	D_0__Bacteria, D_1__FBP, Ambiguous_taxa, Ambiguous_taxa, Ambiguous_taxa, Ambiguous_taxa, Ambiguous_taxa	33	0	27	0.24812	0	2.36581	0	0	0	0	0	0	0	0	3	0	0	0	0	0	0	0	0	0	0	0	0	0	0	0	0	0	0	0	0	0	0	0	0	0	0	0	0	0	0	0	0	0
HM269861.1.1336	D_0__Bacteria, D_1__Planctomycetes, D_2__Planctomycetacia, D_3__Planctomycetales, D_4__Planctomycetaceae, D_5__Singulisphaera, D_6__uncultured bacterium	263	0	48	1.97744	0	7.10043	0	0	0	0	0	0	0	0	0	0	0	0	0	0	0	0	0	0	0	0	0	0	0	0	0	0	0	0	0	0	0	0	0	0	0	0	0	0	0	0	0	0
HM269897.1.1306	D_0__Bacteria, D_1__Proteobacteria, D_2__Alphaproteobacteria, D_3__Rhodospirillales, D_4__Acetobacteraceae, D_5__uncultured, D_6__uncultured bacterium	319	0	45	2.3985	0	8.38192	0	0	0	0	0	0	0	0	9	0	15	34	0	0	0	0	0	0	0	0	0	0	0	0	0	0	0	0	0	0	0	0	0	0	0	0	0	0	0	0	0	0
HM269916.1.1368	D_0__Bacteria, D_1__Planctomycetes, D_2__Planctomycetacia, D_3__Planctomycetales, D_4__Planctomycetaceae, D_5__uncultured, D_6__uncultured bacterium	4	0	4	0.0300752	0	0.346844	0	0	0	0	0	0	0	0	0	0	4	0	0	0	0	0	0	0	0	0	0	0	0	0	0	0	0	0	0	0	0	0	0	0	0	0	0	0	0	0	0	0
HM269992.1.1366	D_0__Bacteria, D_1__Actinobacteria, D_2__Thermoleophilia, D_3__Solirubrobacterales, D_4__TM146, D_5__uncultured bacterium, D_6__uncultured bacterium	20	0	14	0.150376	0	1.28803	0	0	0	0	0	0	0	0	0	1	0	0	0	0	0	0	0	0	0	0	0	0	0	0	0	0	0	0	0	0	0	0	0	0	0	0	0	0	0	0	0	0
HM270188.1.1308	D_0__Bacteria, D_1__Proteobacteria, D_2__Alphaproteobacteria, D_3__Sphingomonadales, D_4__Sphingomonadaceae, D_5__Sphingomonas, Ambiguous_taxa	213	0	46	1.6015	0	5.99108	0	0	0	25	1	4	0	0	21	5	10	0	0	2	0	0	0	0	0	0	0	0	0	0	14	0	17	0	0	0	0	0	0	0	0	0	0	0	0	0	0	0
HM270278.1.1349	D_0__Bacteria, D_1__Cyanobacteria, D_2__Chloroplast, Ambiguous_taxa, Ambiguous_taxa, Ambiguous_taxa, Ambiguous_taxa	273	0	47	2.05263	0	7.30952	0	0	0	0	0	0	0	0	0	0	0	0	13	0	0	0	0	0	0	0	0	0	0	0	0	0	0	14	0	0	0	17	0	0	0	45	0	0	0	0	0	0
JQ318942.1.1399	D_0__Bacteria, D_1__Proteobacteria, D_2__Alphaproteobacteria, D_3__Rhodospirillales, D_4__Rhodospirillaceae, D_5__Dongia, Ambiguous_taxa	6	0	6	0.0451128	0	0.520266	0	0	0	0	6	0	0	0	0	0	0	0	0	0	0	0	0	0	0	0	0	0	0	0	0	0	0	0	0	0	0	0	0	0	0	0	0	0	0	0	0	0
HM270408.1.1326	D_0__Bacteria, D_1__Proteobacteria, D_2__Deltaproteobacteria, D_3__Bdellovibrionales, D_4__Bdellovibrionaceae, D_5__Bdellovibrio, D_6__uncultured bacterium	8	0	8	0.0601504	0	0.693688	0	0	0	0	0	0	0	0	0	0	0	0	0	0	0	0	0	0	0	0	0	0	0	0	0	0	0	0	0	0	0	0	0	0	0	0	0	0	0	0	0	0
HM270430.1.1341	D_0__Bacteria, D_1__Acidobacteria, D_2__Blastocatellia, D_3__Blastocatellales, D_4__Blastocatellaceae (Subgroup 4), D_5__Blastocatella, D_6__uncultured bacterium	61	0	30	0.458647	0	3.44329	0	0	0	0	0	0	0	0	0	0	0	0	0	0	0	0	0	0	0	0	0	0	0	0	0	0	0	0	0	0	0	0	0	0	0	26	0	0	0	0	0	0
HM270445.1.1318	D_0__Bacteria, D_1__Chloroflexi, D_2__Thermomicrobia, D_3__JG30-KF-CM45, D_4__uncultured bacterium, D_5__uncultured bacterium, D_6__uncultured bacterium	12	0	12	0.0902256	0	1.04053	0	0	0	0	0	0	0	0	0	0	0	0	0	0	0	0	0	0	0	0	0	0	0	0	0	0	0	0	0	0	0	0	12	0	0	0	0	0	0	0	0	0
HM270447.1.1342	D_0__Bacteria, D_1__Bacteroidetes, D_2__Flavobacteriia, D_3__Flavobacteriales, D_4__Flavobacteriaceae, D_5__Flavobacterium, D_6__uncultured bacterium	5	0	5	0.037594	0	0.433555	0	0	0	0	0	0	0	0	0	0	0	0	0	0	0	0	0	0	0	0	0	0	0	0	0	0	0	0	0	0	0	0	0	0	0	0	0	0	0	0	0	0
HM270485.1.1342	D_0__Bacteria, D_1__Bacteroidetes, D_2__Cytophagia, D_3__Cytophagales, D_4__Cytophagaceae, D_5__Hymenobacter, D_6__uncultured bacterium	4	0	4	0.0300752	0	0.346844	0	0	0	0	0	0	0	0	0	0	0	0	0	0	0	0	0	0	0	0	0	0	0	0	0	0	0	0	0	0	0	0	0	0	0	0	0	0	0	0	0	0
HM270563.1.1341	D_0__Bacteria, D_1__Planctomycetes, D_2__Planctomycetacia, D_3__Planctomycetales, D_4__Planctomycetaceae, D_5__Singulisphaera, D_6__uncultured bacterium	35	0	24	0.263158	0	2.28266	0	0	0	0	0	0	0	0	0	0	0	0	0	0	0	0	0	0	0	0	0	0	0	0	0	0	0	0	0	0	0	0	11	0	0	0	0	0	0	0	0	0
HM270628.1.1343	D_0__Bacteria, D_1__Bacteroidetes, D_2__Cytophagia, D_3__Cytophagales, D_4__Cytophagaceae, D_5__Hymenobacter, D_6__uncultured bacterium	808	0	245	6.07519	0	26.2086	0	0	30	0	10	0	12	0	11	0	0	0	0	0	0	0	0	0	0	0	5	0	0	0	0	0	0	0	0	5	10	0	0	0	0	0	0	0	0	0	0	0
HM270655.1.1327	D_0__Bacteria, D_1__Cyanobacteria, D_2__ML635J-21, D_3__uncultured bacterium, D_4__uncultured bacterium, D_5__uncultured bacterium, D_6__uncultured bacterium	4	0	4	0.0300752	0	0.346844	0	0	0	0	0	0	0	0	0	0	0	0	0	0	0	0	0	0	0	0	0	0	0	0	0	0	0	0	0	0	0	0	0	0	0	0	0	0	0	0	0	0
HM270810.1.1313	D_0__Bacteria, D_1__Proteobacteria, D_2__Alphaproteobacteria, D_3__Rhodospirillales, D_4__Acetobacteraceae, D_5__Acidiphilium, D_6__uncultured bacterium	241	0	88	1.81203	0	10.1318	0	0	0	0	0	0	0	0	0	0	0	0	0	0	47	1	0	0	0	0	0	0	0	0	0	0	0	0	0	0	0	0	0	0	0	0	0	0	0	0	0	0
HM270842.1.1341	D_0__Bacteria, D_1__Planctomycetes, D_2__Planctomycetacia, D_3__Planctomycetales, D_4__Planctomycetaceae, D_5__Singulisphaera, D_6__uncultured bacterium	3	0	3	0.0225564	0	0.260133	0	0	0	0	0	0	0	0	0	0	3	0	0	0	0	0	0	0	0	0	0	0	0	0	0	0	0	0	0	0	0	0	0	0	0	0	0	0	0	0	0	0
HM270847.1.1338	D_0__Bacteria, D_1__Actinobacteria, D_2__Actinobacteria, D_3__Propionibacteriales, D_4__Nocardioidaceae, Ambiguous_taxa, D_6__uncultured bacterium	111	0	24	0.834586	0	3.11443	0	0	0	0	2	0	0	0	3	3	24	0	16	9	0	0	0	0	0	0	0	0	0	0	0	4	0	0	0	0	0	0	0	0	0	0	0	0	0	0	0	0
HM272320.1.1327	D_0__Bacteria, D_1__Fusobacteria, D_2__Fusobacteriia, D_3__Fusobacteriales, D_4__Fusobacteriaceae, D_5__Fusobacterium, D_6__uncultured bacterium	2	0	2	0.0150376	0	0.173422	0	0	0	0	0	0	0	0	0	0	0	0	0	0	0	0	0	0	0	0	0	0	0	0	0	0	0	0	0	0	0	0	0	0	0	0	0	0	0	0	0	0
HM273887.1.1350	D_0__Bacteria, D_1__Actinobacteria, D_2__Actinobacteria, D_3__Propionibacteriales, D_4__Nocardioidaceae, D_5__Nocardioides, D_6__uncultured bacterium	114	0	52	0.857143	0	4.99719	0	0	0	0	0	0	0	0	0	0	0	0	0	0	0	0	0	0	0	16	0	0	0	0	0	0	0	0	0	0	0	0	0	0	0	0	0	0	0	0	0	0
HM273920.1.1355	D_0__Bacteria, D_1__Actinobacteria, D_2__Actinobacteria, D_3__Propionibacteriales, D_4__Nocardioidaceae, D_5__Nocardioides, D_6__uncultured bacterium	8	0	8	0.0601504	0	0.693688	0	0	0	0	0	0	0	0	0	0	0	0	0	0	0	0	0	0	0	0	0	0	0	0	0	0	0	8	0	0	0	0	0	0	0	0	0	0	0	0	0	0
JQ337066.1.1456	D_0__Bacteria, D_1__Firmicutes, D_2__Bacilli, D_3__Lactobacillales, D_4__Carnobacteriaceae, D_5__Trichococcus, D_6__uncultured bacterium	22	0	22	0.165414	0	1.90764	0	0	0	0	0	0	0	0	0	0	0	0	0	0	0	0	0	0	0	0	0	0	0	0	0	0	0	0	0	0	0	0	0	0	0	0	0	0	0	0	0	0
HM274183.1.1350	D_0__Bacteria, D_1__Bacteroidetes, D_2__Sphingobacteriia, D_3__Sphingobacteriales, D_4__Sphingobacteriaceae, D_5__Pedobacter, Ambiguous_taxa	21	0	21	0.157895	0	1.82093	0	0	0	0	0	0	0	0	0	0	0	0	0	0	0	0	0	0	0	0	0	0	0	0	0	0	0	0	0	0	0	0	0	0	0	0	0	0	0	0	0	0
HM274274.1.1354	D_0__Bacteria, D_1__Bacteroidetes, D_2__Sphingobacteriia, D_3__Sphingobacteriales, D_4__Chitinophagaceae, D_5__uncultured, D_6__uncultured bacterium	16	0	10	0.120301	0	0.937741	0	0	0	0	3	0	0	0	3	0	0	0	0	0	0	0	0	0	0	0	0	0	0	0	0	0	0	0	0	0	0	0	0	0	0	0	0	0	0	0	0	0
HM274305.1.1342	D_0__Bacteria, D_1__Bacteroidetes, D_2__Cytophagia, D_3__Cytophagales, D_4__Cytophagaceae, D_5__Hymenobacter, D_6__uncultured bacterium	21	0	21	0.157895	0	1.82093	0	0	0	0	0	0	0	0	0	0	0	0	0	0	0	0	0	0	0	0	0	0	0	0	0	0	0	0	0	0	0	0	0	0	0	0	0	0	0	0	0	0
HM274443.1.1350	D_0__Bacteria, D_1__Saccharibacteria, Ambiguous_taxa, Ambiguous_taxa, Ambiguous_taxa, Ambiguous_taxa, Ambiguous_taxa	5	0	5	0.037594	0	0.433555	0	0	0	0	0	0	0	0	0	0	0	0	0	0	0	0	0	0	0	0	0	0	0	0	0	0	0	0	0	0	0	0	0	0	0	0	0	0	0	0	0	0
HM274528.1.1344	D_0__Bacteria, D_1__Bacteroidetes, D_2__Cytophagia, D_3__Cytophagales, D_4__Cytophagaceae, D_5__Hymenobacter, Ambiguous_taxa	19	0	17	0.142857	0	1.48295	0	0	0	0	0	0	0	0	0	0	0	0	0	0	0	0	0	0	0	0	0	0	0	0	0	0	0	0	0	0	0	0	0	0	0	0	0	0	0	0	0	0
HM276373.1.1351	D_0__Bacteria, D_1__Bacteroidetes, D_2__Sphingobacteriia, D_3__Sphingobacteriales, D_4__Sphingobacteriaceae, D_5__Mucilaginibacter, D_6__uncultured bacterium	15	0	11	0.112782	0	1.01245	0	0	0	0	0	0	0	0	0	0	0	0	0	0	0	0	0	0	0	0	0	0	0	0	0	0	0	0	0	0	0	0	0	0	0	0	0	0	0	0	0	0
HM277104.1.1336	D_0__Bacteria, D_1__Planctomycetes, D_2__Planctomycetacia, D_3__Planctomycetales, D_4__Planctomycetaceae, D_5__Singulisphaera, D_6__uncultured bacterium	96	0	25	0.721805	0	3.38525	0	0	0	0	0	0	0	0	0	0	0	11	0	0	0	0	0	0	0	0	0	0	0	0	0	2	0	0	0	0	0	0	3	0	0	0	0	0	0	0	0	0
HM277288.1.1306	D_0__Bacteria, D_1__Proteobacteria, D_2__Alphaproteobacteria, D_3__Sphingomonadales, D_4__Sphingomonadaceae, D_5__Sphingomonas, Ambiguous_taxa	12	0	2	0.0902256	0	0.336169	0	0	0	0	0	0	0	0	0	0	0	0	0	0	0	0	0	0	0	0	0	0	0	0	0	0	0	0	0	0	0	0	0	1	0	0	0	0	1	0	0	0
HM277617.1.1303	D_0__Bacteria, D_1__Proteobacteria, D_2__Alphaproteobacteria, D_3__Rhizobiales, D_4__Hyphomicrobiaceae, D_5__Devosia, Ambiguous_taxa	23	0	16	0.172932	0	1.44867	0	0	0	0	0	0	0	0	0	0	0	0	0	0	0	0	0	0	0	0	0	0	0	0	0	3	0	0	0	0	0	0	0	0	0	0	0	0	0	0	0	0
JQ346802.1.1484	D_0__Bacteria, D_1__Actinobacteria, D_2__Actinobacteria, D_3__Frankiales, D_4__Frankiaceae, D_5__Jatrophihabitans, Ambiguous_taxa	259	0	59	1.94737	0	7.07355	0	0	0	0	6	0	12	0	10	0	6	0	14	0	0	0	0	0	11	0	0	0	0	1	0	0	0	0	0	0	0	0	0	0	0	0	0	0	0	0	0	0
HM277899.1.1341	D_0__Bacteria, D_1__Bacteroidetes, D_2__Cytophagia, D_3__Cytophagales, D_4__Cytophagaceae, D_5__Dyadobacter, D_6__uncultured bacterium	26	0	20	0.195489	0	1.8068	0	0	0	0	0	0	0	0	0	0	0	0	0	0	0	0	0	0	0	0	0	0	0	0	0	0	0	0	0	0	0	0	0	0	0	0	0	0	0	0	0	0
HM278195.1.1308	D_0__Bacteria, D_1__Proteobacteria, D_2__Alphaproteobacteria, D_3__Rhodospirillales, D_4__Acetobacteraceae, D_5__Acidisphaera, D_6__uncultured bacterium	640	0	131	4.81203	0	16.5649	0	0	4	0	28	0	0	0	20	0	17	0	131	8	0	1	0	0	0	0	0	0	0	0	0	0	0	0	0	0	0	0	0	0	0	0	0	0	0	0	0	0
HM278276.1.1306	D_0__Bacteria, D_1__Proteobacteria, D_2__Alphaproteobacteria, D_3__Rickettsiales, D_4__SM2D12, D_5__uncultured bacterium, D_6__uncultured bacterium	45	0	28	0.338346	0	2.63107	0	0	0	0	0	9	8	0	0	0	0	0	0	0	0	0	0	0	0	0	0	0	0	0	0	0	0	0	0	0	0	0	0	0	0	0	0	0	0	0	0	0
HM278356.1.1342	D_0__Bacteria, D_1__Planctomycetes, D_2__Planctomycetacia, D_3__Planctomycetales, D_4__Planctomycetaceae, D_5__Planctomyces, D_6__uncultured bacterium	12	0	12	0.0902256	0	1.04053	0	0	0	0	0	0	0	0	0	0	0	0	0	0	0	0	0	0	0	0	0	0	0	0	0	0	0	0	0	0	0	0	0	0	12	0	0	0	0	0	0	0
HM278531.1.1341	D_0__Bacteria, D_1__Bacteroidetes, D_2__Cytophagia, D_3__Cytophagales, D_4__Cytophagaceae, D_5__Hymenobacter, D_6__uncultured bacterium	21	0	12	0.157895	0	1.1732	0	0	0	0	0	0	0	0	0	0	0	0	0	0	0	0	0	0	0	0	0	0	0	0	0	0	0	0	0	0	0	0	0	0	0	0	0	0	0	0	0	0
HM278533.1.1309	D_0__Bacteria, D_1__Chloroflexi, D_2__Ardenticatenia, D_3__Ardenticatenales, D_4__uncultured bacterium, D_5__uncultured bacterium, D_6__uncultured bacterium	15	0	15	0.112782	0	1.30066	0	0	0	0	0	0	0	0	0	0	0	0	0	0	0	0	0	0	0	0	0	0	0	0	0	0	0	0	0	0	0	0	0	0	0	0	0	0	0	0	0	0
HM287185.1.1339	D_0__Bacteria, D_1__Bacteroidetes, D_2__Cytophagia, D_3__Cytophagales, D_4__Cytophagaceae, D_5__Spirosoma, D_6__uncultured bacterium	22	0	12	0.165414	0	1.20718	0	0	0	0	0	4	0	0	6	0	0	0	0	0	0	0	0	0	0	0	12	0	0	0	0	0	0	0	0	0	0	0	0	0	0	0	0	0	0	0	0	0
HM290044.1.1312	D_0__Bacteria, D_1__Saccharibacteria, D_2__uncultured bacterium, D_3__uncultured bacterium, D_4__uncultured bacterium, D_5__uncultured bacterium, D_6__uncultured bacterium	17	0	17	0.12782	0	1.47409	0	0	0	0	0	0	0	0	0	0	0	0	0	0	0	0	0	0	0	0	0	0	0	0	0	0	0	0	0	0	0	0	0	0	0	0	0	0	0	0	0	0
HM294533.1.1356	D_0__Bacteria, D_1__Bacteroidetes, D_2__Sphingobacteriia, D_3__Sphingobacteriales, D_4__Chitinophagaceae, D_5__uncultured, D_6__uncultured bacterium	12	0	9	0.0902256	0	0.820741	0	0	0	0	0	0	0	0	0	0	0	0	0	0	0	0	0	0	0	0	0	0	0	0	0	0	0	0	0	0	0	0	0	0	0	0	0	0	0	0	0	0
HM295418.1.1361	D_0__Bacteria, D_1__Actinobacteria, D_2__Actinobacteria, D_3__Propionibacteriales, D_4__Nocardioidaceae, D_5__Nocardioides, D_6__uncultured bacterium	114	0	76	0.857143	0	7.17333	0	76	0	0	0	0	0	0	5	0	0	0	0	0	0	0	0	0	0	0	0	0	0	0	0	0	0	0	0	0	0	0	0	0	0	0	0	0	0	0	0	0
HM299053.1.1267	D_0__Bacteria, D_1__Saccharibacteria, D_2__uncultured bacterium, D_3__uncultured bacterium, D_4__uncultured bacterium, D_5__uncultured bacterium, D_6__uncultured bacterium	31	0	20	0.233083	0	1.8002	0	0	0	0	4	0	0	0	0	3	0	0	0	0	0	0	0	0	0	0	0	0	0	0	0	0	0	0	0	0	0	0	0	0	0	0	0	0	0	0	0	0
HM305444.1.1377	D_0__Bacteria, D_1__Firmicutes, D_2__Bacilli, D_3__Bacillales, D_4__Paenibacillaceae, D_5__Paenibacillus, D_6__uncultured bacterium	3	0	3	0.0225564	0	0.260133	0	0	0	0	0	0	0	0	0	0	0	0	0	0	0	0	0	0	0	0	0	0	0	0	0	0	0	0	0	0	0	0	0	0	0	0	0	0	0	0	0	0
HM306174.1.1334	D_0__Bacteria, D_1__Actinobacteria, D_2__Actinobacteria, D_3__Frankiales, D_4__Acidothermaceae, D_5__Acidothermus, D_6__uncultured bacterium	53	0	22	0.398496	0	2.57888	0	0	0	0	0	0	0	0	0	0	22	0	0	0	0	0	0	0	0	0	0	0	0	0	0	2	0	0	0	0	0	0	0	0	0	0	0	0	0	0	0	0
HM308066.1.1346	D_0__Bacteria, D_1__Gemmatimonadetes, D_2__Gemmatimonadetes, D_3__Gemmatimonadales, D_4__Gemmatimonadaceae, D_5__Gemmatimonas, D_6__uncultured bacterium	16	0	14	0.120301	0	1.22498	0	0	0	0	0	0	0	0	0	0	0	0	0	0	0	0	0	0	0	0	0	0	0	0	0	0	0	0	0	0	0	0	0	0	0	0	0	0	0	0	0	0
HM308483.1.1312	D_0__Bacteria, D_1__Saccharibacteria, D_2__uncultured bacterium, D_3__uncultured bacterium, D_4__uncultured bacterium, D_5__uncultured bacterium, D_6__uncultured bacterium	4	0	4	0.0300752	0	0.346844	0	0	0	0	0	0	0	0	0	0	0	0	0	0	0	0	0	0	0	0	0	0	0	0	0	0	0	0	0	0	0	0	0	0	0	0	0	0	0	0	0	0
HM308562.1.1335	D_0__Bacteria, D_1__Planctomycetes, D_2__Phycisphaerae, D_3__Tepidisphaerales, D_4__Tepidisphaeraceae, D_5__Tepidisphaera, D_6__uncultured bacterium	111	0	38	0.834586	0	4.06795	0	0	0	0	3	0	0	0	0	0	14	0	0	0	0	0	0	0	0	0	0	0	0	0	0	0	0	0	0	0	0	0	0	6	0	0	0	0	0	0	0	0
JQ425869.1.1496	D_0__Bacteria, D_1__Proteobacteria, D_2__Gammaproteobacteria, D_3__Xanthomonadales, D_4__Xanthomonadaceae, D_5__uncultured, Ambiguous_taxa	222	0	222	1.66917	0	19.2498	0	0	0	0	0	0	0	0	0	0	0	0	0	0	0	0	0	0	0	0	0	0	0	0	0	0	0	0	0	0	0	0	0	0	0	0	0	0	0	0	0	0
HM309996.1.1336	D_0__Bacteria, D_1__Firmicutes, D_2__Clostridia, D_3__Clostridiales, D_4__Ruminococcaceae, D_5__Ethanoligenens, D_6__uncultured bacterium	2	0	2	0.0150376	0	0.173422	0	0	0	0	0	0	0	0	0	0	0	0	0	0	0	0	0	0	0	0	0	0	0	0	0	0	0	0	0	0	0	0	0	0	0	0	0	0	0	0	0	0
HM313058.1.1342	D_0__Bacteria, D_1__Bacteroidetes, D_2__Cytophagia, D_3__Cytophagales, D_4__Cytophagaceae, D_5__Hymenobacter, Ambiguous_taxa	39	0	16	0.293233	0	1.86183	0	0	0	0	0	0	12	0	16	0	0	0	0	0	0	0	0	0	0	0	0	0	0	0	0	0	0	0	0	0	0	0	0	0	0	0	0	0	0	0	0	0
HM316086.1.1319	D_0__Bacteria, D_1__Chloroflexi, D_2__Thermomicrobia, D_3__JG30-KF-CM45, D_4__uncultured bacterium, D_5__uncultured bacterium, D_6__uncultured bacterium	3	0	3	0.0225564	0	0.260133	0	0	0	0	0	0	0	0	0	3	0	0	0	0	0	0	0	0	0	0	0	0	0	0	0	0	0	0	0	0	0	0	0	0	0	0	0	0	0	0	0	0
HM318347.1.1275	D_0__Bacteria, D_1__Saccharibacteria, D_2__uncultured bacterium, D_3__uncultured bacterium, D_4__uncultured bacterium, D_5__uncultured bacterium, D_6__uncultured bacterium	8	0	8	0.0601504	0	0.693688	0	0	0	0	0	0	0	0	0	0	0	0	0	0	0	0	0	0	0	0	0	0	0	0	0	0	0	0	0	0	0	0	0	0	0	0	0	0	0	0	0	0
HM318720.1.1303	D_0__Bacteria, D_1__Proteobacteria, D_2__Alphaproteobacteria, D_3__Caulobacterales, D_4__Caulobacteraceae, D_5__uncultured, D_6__uncultured bacterium	50	0	43	0.37594	0	3.77311	0	0	0	0	0	0	0	0	0	0	0	0	0	0	0	0	0	0	0	0	0	0	0	0	0	0	0	0	0	0	0	0	0	0	0	0	0	0	0	0	0	0
HM318996.1.1322	D_0__Bacteria, D_1__Acidobacteria, D_2__Acidobacteria, D_3__Acidobacteriales, D_4__Acidobacteriaceae (Subgroup 1), D_5__Granulicella, D_6__uncultured bacterium	118	0	58	0.887218	0	5.54821	0	0	0	0	0	0	0	0	0	0	0	0	0	0	0	0	0	0	0	0	0	0	0	0	0	0	0	0	0	0	3	0	0	0	0	0	0	0	0	0	0	0
HM319082.1.1306	D_0__Bacteria, D_1__Proteobacteria, D_2__Alphaproteobacteria, D_3__Rhizobiales, D_4__Beijerinckiaceae, D_5__Methylocella, D_6__uncultured bacterium	48870	0	5728	367.444	11	914.74	0	2	33	0	111	5	0	0	206	8	422	979	371	71	39	11	6	223	192	0	39	10	32	1	93	16	0	12	0	0	24	121	0	21	41	34	0	1	0	0	0	0
HM326365.1.1342	D_0__Bacteria, D_1__Bacteroidetes, D_2__Cytophagia, D_3__Cytophagales, D_4__Cytophagaceae, D_5__Hymenobacter, Ambiguous_taxa	20	0	11	0.150376	0	1.22781	0	0	0	0	0	0	0	0	11	0	0	0	0	0	0	0	0	0	0	0	0	0	0	0	0	0	0	0	0	0	0	0	0	0	0	0	0	0	0	0	0	0
HM329089.1.1353	D_0__Bacteria, D_1__Bacteroidetes, D_2__Sphingobacteriia, D_3__Sphingobacteriales, D_4__KD3-93, D_5__uncultured bacterium, D_6__uncultured bacterium	9	0	9	0.0676692	0	0.780399	0	0	0	0	0	0	0	0	0	0	0	0	0	0	0	0	0	0	0	0	0	0	0	0	0	0	0	0	0	0	0	0	0	0	0	0	0	0	0	0	0	0
HM330659.1.1244	D_0__Bacteria, D_1__Proteobacteria, D_2__Alphaproteobacteria, D_3__Rhodobacterales, D_4__Rhodobacteraceae, D_5__Paracoccus, D_6__uncultured bacterium	26	0	26	0.195489	0	2.25449	0	0	0	0	0	0	0	0	0	0	0	0	0	0	0	0	0	0	0	0	0	0	0	0	0	0	0	0	0	0	0	0	0	0	0	0	0	0	0	0	0	0
HM330982.1.1361	D_0__Bacteria, D_1__Bacteroidetes, D_2__Sphingobacteriia, D_3__Sphingobacteriales, D_4__Chitinophagaceae, D_5__Ferruginibacter, D_6__uncultured bacterium	24	0	24	0.180451	0	2.08106	0	24	0	0	0	0	0	0	0	0	0	0	0	0	0	0	0	0	0	0	0	0	0	0	0	0	0	0	0	0	0	0	0	0	0	0	0	0	0	0	0	0
HM332331.1.1375	D_0__Bacteria, D_1__Proteobacteria, D_2__Deltaproteobacteria, D_3__Myxococcales, D_4__Polyangiaceae, D_5__Minicystis, D_6__uncultured bacterium	71	0	23	0.533835	0	2.94533	0	0	0	0	0	0	0	0	0	4	7	0	18	0	0	0	0	0	0	0	0	0	0	0	0	0	0	0	0	0	3	0	23	16	0	0	0	0	0	0	0	0
HM332396.1.1335	D_0__Bacteria, D_1__Cyanobacteria, D_2__Chloroplast, D_3__uncultured eukaryote, D_4__uncultured eukaryote, D_5__uncultured eukaryote, D_6__uncultured eukaryote	207	0	30	1.55639	0	5.57241	0	0	0	0	0	0	0	0	0	0	0	0	0	0	0	0	0	0	0	0	0	0	0	0	0	0	0	0	0	0	0	0	0	0	0	0	0	0	0	0	0	0
HM332632.1.1327	D_0__Bacteria, D_1__Armatimonadetes, D_2__Fimbriimonadia, D_3__Fimbriimonadales, D_4__Fimbriimonadaceae, D_5__uncultured bacterium, D_6__uncultured bacterium	4	0	4	0.0300752	0	0.346844	0	0	0	0	0	0	0	0	0	0	0	0	0	0	0	0	0	0	0	0	0	0	0	0	0	0	0	0	0	0	0	0	0	0	0	0	0	0	0	0	0	0
JQ426393.1.1438	D_0__Bacteria, D_1__Proteobacteria, D_2__Alphaproteobacteria, D_3__Rhizobiales, D_4__Hyphomicrobiaceae, D_5__Devosia, Ambiguous_taxa	9	0	9	0.0676692	0	0.780399	0	0	0	0	0	0	0	0	0	0	0	0	9	0	0	0	0	0	0	0	0	0	0	0	0	0	0	0	0	0	0	0	0	0	0	0	0	0	0	0	0	0
HM333156.1.1283	D_0__Bacteria, D_1__Proteobacteria, D_2__Alphaproteobacteria, D_3__Rhodobacterales, D_4__Rhodobacteraceae, D_5__Rubellimicrobium, D_6__uncultured bacterium	4	0	4	0.0300752	0	0.346844	0	0	0	0	0	0	0	0	0	0	0	0	0	0	0	0	0	0	0	0	0	0	0	0	0	0	0	0	0	0	0	0	0	0	0	0	0	0	0	0	0	0
HM335467.1.1308	D_0__Bacteria, D_1__Proteobacteria, D_2__Alphaproteobacteria, D_3__Rhizobiales, D_4__alphaI cluster, D_5__uncultured bacterium, D_6__uncultured bacterium	16	0	16	0.120301	0	1.38738	0	0	0	0	0	0	0	0	0	0	0	0	0	0	0	0	0	0	0	0	0	0	0	0	0	0	0	16	0	0	0	0	0	0	0	0	0	0	0	0	0	0
HM335650.1.1306	D_0__Bacteria, D_1__Proteobacteria, D_2__Alphaproteobacteria, D_3__Rhizobiales, D_4__Methylobacteriaceae, D_5__Methylobacterium, Ambiguous_taxa	13	0	13	0.0977444	0	1.12724	0	0	0	0	0	0	0	0	0	0	0	0	0	0	0	0	0	0	0	0	0	0	0	0	0	0	0	0	0	0	0	0	0	0	0	0	0	0	0	0	0	0
JQ426734.1.1441	D_0__Bacteria, D_1__Proteobacteria, D_2__Alphaproteobacteria, D_3__Sphingomonadales, D_4__Sphingomonadaceae, D_5__Sphingomonas, Ambiguous_taxa	7	0	3	0.0526316	0	0.332934	0	0	0	0	0	0	0	0	0	0	0	0	0	0	0	0	0	0	0	0	0	0	0	0	0	0	0	0	0	0	0	0	0	0	0	0	0	0	0	0	0	0
HM336217.1.1357	D_0__Bacteria, D_1__Bacteroidetes, D_2__Sphingobacteriia, D_3__Sphingobacteriales, D_4__Chitinophagaceae, D_5__uncultured, D_6__uncultured bacterium	114	0	52	0.857143	0	5.95201	0	0	0	0	0	0	43	0	0	0	0	0	14	0	0	0	0	0	0	0	0	0	0	0	5	0	0	0	0	0	0	0	0	0	0	0	0	0	0	0	0	0
HM337324.1.1339	D_0__Bacteria, D_1__Proteobacteria, D_2__Deltaproteobacteria, D_3__Bdellovibrionales, D_4__Bdellovibrionaceae, D_5__Bdellovibrio, D_6__uncultured bacterium	14	0	12	0.105263	0	1.05359	0	0	0	0	0	0	0	0	0	0	0	0	0	0	0	0	0	0	0	0	0	0	0	0	0	0	0	12	0	0	0	0	0	0	0	0	0	0	0	0	0	0
HM338989.1.1317	D_0__Bacteria, D_1__Chloroflexi, D_2__Anaerolineae, D_3__Anaerolineales, D_4__Anaerolineaceae, D_5__uncultured, D_6__uncultured bacterium	113	0	105	0.849624	0	9.1258	0	0	0	0	0	0	0	0	0	0	0	0	0	8	0	0	0	0	0	0	0	0	0	0	0	0	0	0	0	0	0	0	0	0	0	0	0	0	0	0	0	0
HM339535.1.1306	D_0__Bacteria, D_1__Proteobacteria, D_2__Alphaproteobacteria, D_3__Sphingomonadales, D_4__Sphingomonadaceae, D_5__Sphingomonas, D_6__uncultured bacterium	19	0	19	0.142857	0	1.64751	0	0	0	0	0	0	0	0	0	0	19	0	0	0	0	0	0	0	0	0	0	0	0	0	0	0	0	0	0	0	0	0	0	0	0	0	0	0	0	0	0	0
HM339561.1.1351	D_0__Bacteria, D_1__Bacteroidetes, D_2__Sphingobacteriia, D_3__Sphingobacteriales, D_4__Sphingobacteriaceae, D_5__Mucilaginibacter, Ambiguous_taxa	181	0	97	1.3609	0	9.05985	0	0	0	0	15	0	0	0	12	7	0	97	0	0	0	0	0	0	0	0	0	0	0	0	0	0	0	0	0	0	0	0	0	0	0	0	0	0	0	0	0	0
HM340407.1.1306	D_0__Bacteria, D_1__Proteobacteria, D_2__Alphaproteobacteria, D_3__Sphingomonadales, D_4__Sphingomonadaceae, D_5__Sphingomonas, D_6__uncultured bacterium	2	0	1	0.0150376	0	0.122162	0	0	0	0	0	0	0	0	0	0	0	0	0	0	0	0	0	0	0	0	0	0	0	0	0	0	0	0	0	0	0	0	0	0	0	0	0	0	0	0	0	0
HM341005.1.1336	D_0__Bacteria, D_1__Planctomycetes, D_2__Planctomycetacia, D_3__Planctomycetales, D_4__Planctomycetaceae, D_5__Singulisphaera, D_6__uncultured bacterium	31	0	31	0.233083	0	2.68804	0	0	0	0	0	0	0	0	0	0	0	0	0	0	0	0	0	0	0	0	0	0	0	0	0	0	0	0	0	0	0	0	0	0	0	0	0	0	0	0	0	0
HM341015.1.1359	D_0__Bacteria, D_1__Bacteroidetes, D_2__Sphingobacteriia, D_3__Sphingobacteriales, D_4__Chitinophagaceae, D_5__Heliimonas, D_6__uncultured bacterium	142	0	42	1.06767	0	5.77638	0	0	0	0	0	5	0	0	0	0	0	0	0	35	0	0	0	0	0	0	0	0	0	0	0	0	0	0	0	0	0	0	35	0	0	0	0	0	0	0	0	0
HM341040.1.1330	D_0__Bacteria, D_1__Planctomycetes, D_2__Planctomycetacia, D_3__Planctomycetales, D_4__Planctomycetaceae, D_5__Gemmata, D_6__uncultured bacterium	16	0	13	0.120301	0	1.14175	0	0	0	0	0	0	0	0	0	0	0	0	0	0	0	0	0	0	0	0	0	0	0	0	0	1	0	0	0	0	0	0	0	0	0	0	0	0	0	0	0	0
HM346763.1.1204	D_0__Bacteria, D_1__Bacteroidetes, D_2__Bacteroidetes vadinHA17, D_3__uncultured bacterium, D_4__uncultured bacterium, D_5__uncultured bacterium, D_6__uncultured bacterium	3	0	3	0.0225564	0	0.260133	0	0	0	0	0	0	0	0	0	0	3	0	0	0	0	0	0	0	0	0	0	0	0	0	0	0	0	0	0	0	0	0	0	0	0	0	0	0	0	0	0	0
HM346768.1.1219	D_0__Bacteria, D_1__Bacteroidetes, D_2__Flavobacteriia, D_3__Flavobacteriales, D_4__Flavobacteriaceae, D_5__Flavobacterium, D_6__uncultured bacterium	2	0	2	0.0150376	0	0.173422	0	0	0	0	0	0	0	0	0	0	0	0	0	0	0	0	0	0	0	0	0	0	0	0	0	0	0	0	0	0	0	0	0	0	0	0	0	0	0	0	0	0
HM346776.1.1224	D_0__Bacteria, D_1__Proteobacteria, D_2__Betaproteobacteria, D_3__Burkholderiales, D_4__Comamonadaceae, D_5__Limnohabitans, D_6__uncultured bacterium	30	0	16	0.225564	0	1.83657	0	0	0	0	0	0	0	0	0	0	0	0	0	0	0	0	0	0	0	0	0	0	0	0	0	0	0	0	0	0	0	0	0	0	0	0	0	0	0	0	0	0
HM359118.1.1399	D_0__Bacteria, D_1__Proteobacteria, D_2__Alphaproteobacteria, D_3__Sphingomonadales, D_4__Erythrobacteraceae, D_5__Porphyrobacter, Ambiguous_taxa	26	0	26	0.195489	0	2.25449	0	0	0	0	0	0	0	0	0	0	0	0	0	0	0	0	0	0	0	0	0	0	0	0	0	0	0	0	0	0	0	0	0	0	0	0	0	0	0	0	0	0
HM366474.1.1415	D_0__Bacteria, D_1__Proteobacteria, D_2__Alphaproteobacteria, D_3__Rhodospirillales, D_4__Acetobacteraceae, D_5__uncultured, D_6__uncultured bacterium	4	0	2	0.0300752	0	0.244325	0	0	0	0	2	0	0	0	0	0	0	0	0	0	0	0	0	0	0	0	0	0	0	0	0	0	0	0	0	0	0	0	0	0	0	0	0	0	0	0	0	0
HM366483.1.1479	D_0__Bacteria, D_1__Planctomycetes, D_2__Planctomycetacia, D_3__Planctomycetales, D_4__Planctomycetaceae, D_5__Singulisphaera, D_6__uncultured bacterium	25	0	12	0.18797	0	1.18162	0	0	0	0	0	0	0	0	0	0	0	0	4	0	0	0	0	0	12	0	0	0	0	0	0	3	0	0	0	0	0	0	0	0	0	0	0	0	0	0	0	0
JQ437583.1.1419	D_0__Bacteria, D_1__Acidobacteria, D_2__Acidobacteria, D_3__Acidobacteriales, D_4__Acidobacteriaceae (Subgroup 1), D_5__Terriglobus, Ambiguous_taxa	1204	0	108	9.05263	0	21.4035	0	0	33	0	35	7	3	0	47	7	41	65	42	19	0	0	0	108	0	0	0	0	1	0	0	3	0	13	0	0	0	0	0	5	0	46	0	0	0	0	0	0
HM438281.1.1447	D_0__Bacteria, D_1__Proteobacteria, D_2__Gammaproteobacteria, D_3__Enterobacteriales, D_4__Enterobacteriaceae, D_5__Enterobacter, D_6__uncultured Enterobacteriaceae bacterium	3	0	3	0.0225564	0	0.260133	0	0	0	0	0	0	0	0	0	0	0	0	0	0	0	0	0	0	0	0	0	0	0	0	0	0	0	0	0	0	0	0	0	0	0	0	0	0	0	0	0	0
HM438359.1.1439	D_0__Bacteria, D_1__Proteobacteria, D_2__Alphaproteobacteria, D_3__Sphingomonadales, D_4__AKYG937, D_5__uncultured Sphingomonadaceae bacterium, D_6__uncultured Sphingomonadaceae bacterium	138	0	136	1.03759	0	11.7927	0	0	0	0	0	0	0	0	0	0	0	0	0	0	0	0	0	0	0	0	0	0	0	0	0	0	0	0	0	0	0	0	0	0	0	0	0	0	0	0	0	0
HM438363.1.1438	D_0__Bacteria, D_1__Proteobacteria, D_2__Alphaproteobacteria, D_3__Sphingomonadales, D_4__Erythrobacteraceae, D_5__Porphyrobacter, Ambiguous_taxa	2	0	2	0.0150376	0	0.173422	0	0	0	0	0	0	0	0	0	0	0	0	0	0	0	0	0	0	0	0	0	0	0	0	0	0	0	2	0	0	0	0	0	0	0	0	0	0	0	0	0	0
HM438379.1.1394	D_0__Bacteria, D_1__Proteobacteria, D_2__Alphaproteobacteria, D_3__Sphingomonadales, D_4__7B-8, D_5__uncultured Sphingomonadaceae bacterium, D_6__uncultured Sphingomonadaceae bacterium	2	0	2	0.0150376	0	0.173422	0	0	0	0	0	0	0	0	0	0	0	0	0	0	0	0	0	0	0	0	0	0	0	0	0	0	0	0	0	0	0	0	0	0	0	0	0	0	0	0	0	0
HM438584.1.1391	D_0__Bacteria, D_1__Proteobacteria, D_2__Alphaproteobacteria, D_3__Sphingomonadales, D_4__Sphingomonadaceae, D_5__Sphingobium, Ambiguous_taxa	2	0	2	0.0150376	0	0.173422	0	0	0	0	2	0	0	0	0	0	0	0	0	0	0	0	0	0	0	0	0	0	0	0	0	0	0	0	0	0	0	0	0	0	0	0	0	0	0	0	0	0
HM444976.1.1326	D_0__Bacteria, D_1__Acidobacteria, D_2__Blastocatellia, D_3__Blastocatellales, D_4__Blastocatellaceae (Subgroup 4), D_5__uncultured, D_6__uncultured bacterium	10	0	8	0.075188	0	0.713761	0	0	0	0	0	0	0	0	8	0	0	0	0	0	0	0	0	0	0	0	0	0	0	0	0	0	0	0	0	0	0	0	0	0	0	0	0	0	0	0	0	0
HM445033.1.1353	D_0__Bacteria, D_1__Proteobacteria, D_2__Betaproteobacteria, D_3__TRA3-20, D_4__uncultured bacterium, D_5__uncultured bacterium, D_6__uncultured bacterium	2	0	2	0.0150376	0	0.173422	0	0	0	0	0	0	0	0	0	0	0	0	0	0	0	0	0	0	0	0	0	0	0	0	0	0	0	0	0	0	0	0	0	0	0	0	0	0	0	0	0	0
HM445065.1.1343	D_0__Bacteria, D_1__Proteobacteria, D_2__Alphaproteobacteria, D_3__Rhizobiales, D_4__Beijerinckiaceae, D_5__uncultured, D_6__uncultured bacterium	82	0	31	0.616541	0	3.81727	0	0	6	30	0	6	0	0	0	0	0	0	0	0	0	0	0	0	4	0	0	0	0	0	0	0	0	0	0	0	0	0	0	0	0	0	0	0	0	0	0	0
HM445087.1.1363	D_0__Bacteria, D_1__Proteobacteria, D_2__Gammaproteobacteria, D_3__Legionellales, D_4__Coxiellaceae, D_5__Aquicella, D_6__uncultured bacterium	8	0	8	0.0601504	0	0.693688	0	0	0	0	0	0	0	0	0	0	0	0	0	0	0	0	0	0	0	0	0	0	0	0	0	8	0	0	0	0	0	0	0	0	0	0	0	0	0	0	0	0
HM445197.1.1324	D_0__Bacteria, D_1__Proteobacteria, D_2__Alphaproteobacteria, D_3__Rhizobiales, D_4__MNG7, D_5__uncultured bacterium, D_6__uncultured bacterium	13	0	7	0.0977444	0	0.796438	0	0	0	0	0	0	0	0	0	0	0	0	0	0	0	0	0	0	0	0	0	0	0	0	0	0	0	6	0	0	0	0	0	0	0	0	0	0	0	0	0	0
HM445207.1.1272	D_0__Bacteria, D_1__Proteobacteria, D_2__Alphaproteobacteria, D_3__Rhizobiales, D_4__Beijerinckiaceae, D_5__uncultured, D_6__uncultured bacterium	184	0	87	1.38346	0	8.46716	0	0	0	0	0	0	0	0	0	0	0	0	19	0	0	0	0	87	0	0	0	0	0	0	0	0	0	0	0	0	0	0	0	9	0	0	0	0	0	0	0	0
HM445277.1.1358	D_0__Bacteria, D_1__Proteobacteria, D_2__Gammaproteobacteria, D_3__Xanthomonadales, D_4__uncultured, D_5__uncultured bacterium, D_6__uncultured bacterium	20	0	14	0.150376	0	1.31711	0	0	0	0	0	0	0	0	0	0	0	0	0	0	0	0	0	0	0	0	0	0	0	0	0	0	0	0	0	0	14	0	0	0	0	0	0	0	0	0	0	0
HM445539.1.1339	D_0__Bacteria, D_1__Proteobacteria, D_2__Gammaproteobacteria, D_3__Legionellales, D_4__Coxiellaceae, D_5__Coxiella, D_6__uncultured bacterium	169	0	169	1.27068	0	14.6542	0	0	0	0	0	0	0	0	0	0	0	0	0	0	0	0	0	0	0	0	0	0	0	0	0	0	0	0	0	0	0	0	0	0	0	0	0	0	0	0	0	0
HM447827.1.1508	D_0__Bacteria, D_1__Acidobacteria, D_2__Subgroup 6, D_3__uncultured Acidobacteria bacterium, D_4__uncultured Acidobacteria bacterium, D_5__uncultured Acidobacteria bacterium, D_6__uncultured Acidobacteria bacterium	5	0	5	0.037594	0	0.433555	0	0	0	0	0	5	0	0	0	0	0	0	0	0	0	0	0	0	0	0	0	0	0	0	0	0	0	0	0	0	0	0	0	0	0	0	0	0	0	0	0	0
HM450006.1.1411	D_0__Bacteria, D_1__Proteobacteria, D_2__Alphaproteobacteria, D_3__Sphingomonadales, D_4__Sphingomonadaceae, D_5__Sphingomonas, D_6__uncultured bacterium	148	0	51	1.11278	0	5.58902	0	0	0	0	0	0	0	0	0	2	6	0	0	0	0	0	0	0	0	0	0	0	0	0	0	0	0	0	0	0	0	0	0	0	0	22	0	0	0	0	0	0
HM450026.1.1479	D_0__Bacteria, D_1__Proteobacteria, D_2__Deltaproteobacteria, D_3__Myxococcales, D_4__Polyangiaceae, D_5__Sorangium, D_6__uncultured bacterium	5	0	5	0.037594	0	0.433555	0	0	0	0	0	0	0	0	0	0	0	0	0	0	0	0	0	0	0	0	0	0	0	0	0	0	0	0	0	0	0	0	0	0	0	0	0	0	0	0	0	0
HM461162.1.1467	D_0__Bacteria, D_1__Proteobacteria, D_2__Gammaproteobacteria, D_3__Enterobacteriales, D_4__Enterobacteriaceae, D_5__Enterobacter, Ambiguous_taxa	1339	0	1310	10.0677	0	113.583	0	0	0	0	8	0	0	0	0	0	0	0	0	0	0	0	0	0	0	0	0	0	0	0	0	0	0	0	0	0	0	0	0	0	0	0	0	0	0	0	0	0
HM461198.1.1466	D_0__Bacteria, D_1__Proteobacteria, D_2__Gammaproteobacteria, D_3__Enterobacteriales, D_4__Enterobacteriaceae, D_5__Klebsiella, D_6__Klebsiella sp. enrichment culture clone HSL73	9	0	5	0.0676692	0	0.553166	0	0	0	0	0	0	0	0	0	0	0	0	0	0	0	0	0	0	0	0	0	0	0	0	0	0	0	0	0	0	0	0	0	0	0	0	0	0	0	0	0	0
HM480221.1.1494	D_0__Bacteria, D_1__Proteobacteria, D_2__Betaproteobacteria, D_3__Burkholderiales, D_4__Oxalobacteraceae, D_5__Duganella, D_6__uncultured beta proteobacterium	1418	0	1348	10.6617	0	116.86	0	0	2	0	0	0	0	0	0	0	0	1	10	8	0	0	0	0	6	0	0	0	1	0	0	0	0	0	0	0	0	0	0	3	0	0	0	0	0	0	0	0
HM481302.1.1459	D_0__Bacteria, D_1__Proteobacteria, D_2__Betaproteobacteria, D_3__Burkholderiales, D_4__Comamonadaceae, Ambiguous_taxa, Ambiguous_taxa	2	0	2	0.0150376	0	0.173422	0	0	0	0	0	0	0	0	0	0	0	0	0	0	0	0	0	0	0	0	0	0	0	0	0	0	0	0	0	0	0	0	0	0	0	0	0	0	0	0	0	0
HM481339.1.1460	D_0__Bacteria, D_1__Proteobacteria, D_2__Betaproteobacteria, D_3__Burkholderiales, D_4__Oxalobacteraceae, D_5__Duganella, D_6__uncultured bacterium	18	0	11	0.135338	0	1.04288	0	0	0	0	3	0	0	0	0	4	0	0	0	0	0	0	0	0	0	0	0	0	0	0	0	0	0	0	0	0	0	0	0	0	0	0	0	0	0	0	0	0
HM481355.1.1473	D_0__Bacteria, D_1__Firmicutes, D_2__Bacilli, D_3__Lactobacillales, D_4__Streptococcaceae, D_5__Lactococcus, D_6__uncultured bacterium	39	0	12	0.293233	0	1.40228	0	0	0	0	0	0	0	0	0	0	0	0	0	0	0	0	0	0	0	0	0	0	0	0	0	0	2	0	0	0	0	0	0	0	0	0	0	0	0	0	0	0
HM481367.1.1457	D_0__Bacteria, D_1__Proteobacteria, D_2__Betaproteobacteria, D_3__Burkholderiales, D_4__Oxalobacteraceae, D_5__Duganella, D_6__uncultured bacterium	79	0	36	0.593985	0	3.91004	0	0	0	0	0	0	0	0	0	0	0	0	0	0	0	0	0	0	0	0	0	0	0	0	0	0	0	0	12	0	0	0	0	0	0	0	0	0	0	0	0	0
HM481398.1.1462	D_0__Bacteria, D_1__Proteobacteria, D_2__Betaproteobacteria, D_3__Burkholderiales, D_4__Oxalobacteraceae, D_5__Duganella, D_6__uncultured bacterium	56	0	21	0.421053	0	2.36518	0	0	0	0	0	0	0	0	0	0	0	21	0	0	0	0	0	0	0	0	0	0	0	0	0	0	0	0	0	0	0	0	0	12	0	0	0	0	0	0	0	0
HM487972.1.1282	D_0__Bacteria, D_1__Proteobacteria, D_2__Deltaproteobacteria, D_3__Bdellovibrionales, D_4__Bdellovibrionaceae, D_5__Bdellovibrio, D_6__uncultured bacterium	6	0	6	0.0451128	0	0.520266	0	0	0	0	0	0	0	0	0	0	0	0	0	0	0	0	0	0	0	0	0	0	0	0	0	0	0	0	0	0	0	0	0	0	0	0	0	0	0	0	0	0
HM487976.1.1256	D_0__Bacteria, D_1__Bacteroidetes, D_2__Cytophagia, D_3__Cytophagales, D_4__Cytophagaceae, D_5__Hymenobacter, D_6__uncultured bacterium	269	0	105	2.02256	0	11.2516	0	0	0	0	0	0	0	0	0	0	0	0	0	0	0	0	0	0	0	0	0	0	0	0	0	0	0	0	0	0	9	0	0	0	0	0	0	0	0	0	0	0
GCMQ01014669.419.1886	D_0__Bacteria, D_1__Cyanobacteria, D_2__Chloroplast, Ambiguous_taxa, Ambiguous_taxa, Ambiguous_taxa, Ambiguous_taxa	136	0	136	1.02256	0	11.7927	0	0	0	0	0	0	0	0	0	0	0	0	0	0	0	0	0	0	0	0	0	0	0	0	0	0	0	0	0	0	0	0	0	0	0	0	0	0	0	0	0	0
HM556918.1.1373	D_0__Bacteria, D_1__Proteobacteria, D_2__Gammaproteobacteria, D_3__Enterobacteriales, D_4__Enterobacteriaceae, D_5__Tatumella, D_6__uncultured bacterium	35	0	21	0.263158	0	2.18082	0	0	0	0	0	0	0	0	0	0	0	0	0	0	0	0	0	0	0	0	0	0	0	0	0	0	0	0	0	0	0	0	0	0	0	0	0	0	0	0	0	0
HM557048.1.1369	D_0__Bacteria, D_1__Proteobacteria, D_2__Gammaproteobacteria, D_3__Enterobacteriales, D_4__Enterobacteriaceae, D_5__Pantoea, D_6__uncultured bacterium	2	0	2	0.0150376	0	0.173422	0	0	0	0	0	0	0	0	0	0	0	0	0	0	0	0	0	0	0	0	0	0	0	0	0	0	0	0	0	0	0	0	0	0	0	0	0	0	0	0	0	0
HM557179.1.1382	D_0__Bacteria, D_1__Proteobacteria, D_2__Gammaproteobacteria, D_3__Enterobacteriales, D_4__Enterobacteriaceae, D_5__Pantoea, D_6__uncultured bacterium	40	0	22	0.300752	0	2.35483	0	0	0	0	0	0	0	0	0	0	0	0	0	0	0	0	0	0	0	0	0	0	0	0	0	0	0	0	0	0	0	0	0	0	0	0	0	0	0	0	0	0
HM557278.1.1374	D_0__Bacteria, D_1__Proteobacteria, D_2__Gammaproteobacteria, D_3__Enterobacteriales, D_4__Enterobacteriaceae, D_5__Escherichia-Shigella, D_6__uncultured bacterium	118	0	108	0.887218	0	9.3983	0	0	0	0	0	0	0	0	0	0	0	0	0	0	0	0	0	0	0	0	0	0	0	0	0	0	0	0	0	0	0	0	0	0	0	0	0	0	0	0	0	0
HM557868.1.1712	D_0__Bacteria, D_1__Proteobacteria, D_2__Alphaproteobacteria, D_3__Rickettsiales, D_4__Mitochondria, D_5__uncultured bacterium, D_6__uncultured bacterium	9	0	3	0.0676692	0	0.41186	0	0	0	0	0	0	0	0	0	0	0	0	0	0	0	0	0	0	0	0	0	0	0	0	0	0	0	0	0	0	0	0	0	0	0	0	0	0	0	0	0	0
HM566679.1.1343	D_0__Bacteria, D_1__Firmicutes, D_2__Bacilli, D_3__Bacillales, D_4__Bacillaceae, D_5__Bacillus, Ambiguous_taxa	18	0	18	0.135338	0	1.5608	0	0	0	0	0	0	0	0	0	0	0	0	0	0	0	0	0	0	0	0	0	0	0	0	0	0	0	0	0	0	0	0	0	0	0	0	0	0	0	0	0	0
HM584318.1.1451	D_0__Bacteria, D_1__Proteobacteria, D_2__Betaproteobacteria, D_3__Burkholderiales, D_4__Comamonadaceae, D_5__uncultured, D_6__uncultured bacterium	4	0	4	0.0300752	0	0.346844	0	0	0	0	0	0	0	0	0	0	0	0	0	0	0	0	0	0	0	0	0	0	0	0	0	0	0	0	0	0	0	0	0	0	0	0	0	0	0	0	0	0
JQ660185.1.1429	D_0__Bacteria, D_1__Proteobacteria, D_2__Alphaproteobacteria, D_3__Rhizobiales, D_4__Rhizobiaceae, D_5__Rhizobium, Ambiguous_taxa	363	0	333	2.72932	0	28.9299	0	0	0	0	0	0	0	0	0	0	0	333	0	0	0	0	0	0	0	0	0	0	0	0	0	23	0	0	0	0	0	0	0	0	0	0	0	0	0	0	0	0
HM638229.1.1388	D_0__Bacteria, D_1__Bacteroidetes, D_2__Flavobacteriia, D_3__Flavobacteriales, D_4__Flavobacteriaceae, D_5__Flavobacterium, D_6__Flavobacterium sp. HME6645	5	0	5	0.037594	0	0.433555	0	0	0	0	5	0	0	0	0	0	0	0	0	0	0	0	0	0	0	0	0	0	0	0	0	0	0	0	0	0	0	0	0	0	0	0	0	0	0	0	0	0
HM640121.1.1460	D_0__Bacteria, D_1__Proteobacteria, D_2__Alphaproteobacteria, D_3__Sphingomonadales, D_4__Sphingomonadaceae, D_5__Zymomonas, D_6__uncultured soil bacterium	3	0	3	0.0225564	0	0.260133	0	0	0	0	0	0	0	0	0	0	0	0	0	0	0	0	0	0	0	0	0	0	0	0	0	0	0	0	0	0	0	0	0	0	0	0	0	0	0	0	0	0
HM640286.1.1437	D_0__Bacteria, D_1__Proteobacteria, D_2__Gammaproteobacteria, D_3__Enterobacteriales, D_4__Enterobacteriaceae, D_5__Pantoea, Ambiguous_taxa	4	0	4	0.0300752	0	0.346844	0	0	0	0	0	0	0	0	0	0	0	0	0	0	0	0	0	0	0	0	0	0	0	0	0	0	0	0	0	0	0	0	0	0	0	0	0	0	0	0	0	0
HM640287.1.1419	D_0__Bacteria, D_1__Actinobacteria, D_2__Actinobacteria, D_3__Micrococcales, D_4__Micrococcaceae, D_5__Paeniglutamicibacter, Ambiguous_taxa	15	0	15	0.112782	0	1.30066	0	0	0	0	0	0	0	0	0	0	0	0	0	0	0	0	0	0	0	0	0	0	0	0	0	0	0	0	0	0	0	0	0	0	0	0	0	0	0	0	0	0
HM748603.1.1274	D_0__Bacteria, D_1__Proteobacteria, D_2__Alphaproteobacteria, D_3__Rhizobiales, D_4__Rhizobiaceae, D_5__Shinella, D_6__Shinella sp. DR33	48	0	24	0.360902	0	2.45054	0	0	0	0	0	0	0	0	0	0	0	0	0	0	0	0	0	0	0	0	0	0	0	0	0	0	0	0	0	13	0	0	24	0	0	0	0	0	0	0	0	0
HM756468.1.1253	D_0__Bacteria, D_1__Proteobacteria, D_2__Gammaproteobacteria, D_3__Enterobacteriales, D_4__Enterobacteriaceae, D_5__Klebsiella, D_6__Klebsiella pneumoniae	2	0	2	0.0150376	0	0.173422	0	0	0	0	0	0	0	0	0	0	0	0	0	0	0	0	0	0	0	0	0	0	0	0	0	0	0	0	0	0	0	0	0	0	0	0	0	0	0	0	0	0
HM773467.1.1355	D_0__Bacteria, D_1__Proteobacteria, D_2__Alphaproteobacteria, D_3__Rhodobacterales, D_4__Rhodobacteraceae, D_5__Rhodobacter, D_6__uncultured bacterium	5	0	5	0.037594	0	0.433555	0	0	0	0	0	0	0	0	0	0	0	0	0	0	0	0	0	0	0	0	0	0	0	0	0	0	0	0	0	0	0	0	0	0	0	0	0	0	0	0	0	0
HM773502.1.1377	D_0__Bacteria, D_1__Proteobacteria, D_2__Alphaproteobacteria, D_3__Rhizobiales, D_4__Hyphomicrobiaceae, D_5__Devosia, D_6__uncultured bacterium	117	0	56	0.879699	0	5.32438	0	0	7	0	0	0	0	5	0	0	12	0	0	0	0	0	0	0	0	0	0	0	0	0	0	0	11	0	0	0	0	0	0	0	0	0	0	0	0	0	0	0
HM780327.1.1466	D_0__Bacteria, D_1__Proteobacteria, D_2__Alphaproteobacteria, D_3__Rhodospirillales, D_4__Rhodospirillales Incertae Sedis, D_5__Candidatus Alysiosphaera, D_6__uncultured bacterium	8	0	8	0.0601504	0	0.693688	0	0	0	0	0	0	0	0	0	0	0	0	0	0	0	0	0	0	0	0	0	0	0	0	0	0	0	8	0	0	0	0	0	0	0	0	0	0	0	0	0	0
JQ769780.1.1448	D_0__Bacteria, D_1__Proteobacteria, D_2__Alphaproteobacteria, D_3__Rhizobiales, D_4__Methylobacteriaceae, D_5__uncultured, Ambiguous_taxa	85	0	57	0.639098	0	5.03825	0	0	0	0	0	0	0	0	0	0	0	57	0	0	0	0	0	0	0	0	0	0	0	0	0	3	0	0	0	0	0	0	0	0	0	0	0	0	0	0	0	0
HM798604.1.1447	D_0__Bacteria, D_1__Proteobacteria, D_2__Betaproteobacteria, D_3__Burkholderiales, D_4__Burkholderiaceae, D_5__Limnobacter, D_6__uncultured beta proteobacterium	37	0	37	0.278195	0	3.20831	0	0	0	0	0	0	0	0	0	0	0	0	0	0	0	0	0	0	0	0	0	0	0	0	0	0	0	37	0	0	0	0	0	0	0	0	0	0	0	0	0	0
HM798800.1.1361	D_0__Bacteria, D_1__Proteobacteria, D_2__Alphaproteobacteria, D_3__Sphingomonadales, D_4__Sphingomonadaceae, D_5__Sphingopyxis, D_6__uncultured Sphingomonadales bacterium	2	0	2	0.0150376	0	0.173422	0	0	0	0	0	0	0	0	0	0	0	0	0	0	0	0	0	0	0	0	0	0	0	0	0	0	0	0	0	0	0	0	0	0	0	0	0	0	0	0	0	0
HM805015.1.1435	D_0__Bacteria, D_1__Actinobacteria, D_2__Actinobacteria, D_3__Streptomycetales, D_4__Streptomycetaceae, D_5__Streptomyces, Ambiguous_taxa	10	0	10	0.075188	0	0.86711	0	0	0	0	0	0	0	0	0	0	0	0	0	0	0	0	0	0	0	0	0	0	0	0	0	0	0	0	0	0	0	0	0	0	0	0	0	0	0	0	0	0
HM836186.1.1351	D_0__Bacteria, D_1__Planctomycetes, D_2__Planctomycetacia, D_3__Planctomycetales, D_4__Planctomycetaceae, D_5__uncultured, D_6__uncultured bacterium	59	0	20	0.443609	0	2.62105	0	0	0	0	0	0	0	0	0	0	0	0	0	0	0	0	0	0	0	0	0	0	0	0	0	0	0	0	0	0	0	0	0	5	0	0	0	0	0	0	0	0
HM839417.1.1349	D_0__Bacteria, D_1__Planctomycetes, D_2__Planctomycetacia, D_3__Planctomycetales, D_4__Planctomycetaceae, D_5__Pir4 lineage, D_6__uncultured bacterium	4	0	4	0.0300752	0	0.346844	0	0	0	0	0	0	0	0	0	0	0	0	0	0	0	0	0	0	0	0	0	0	0	0	0	0	0	0	0	0	0	0	0	0	0	0	0	0	0	0	0	0
HM843976.1.1350	D_0__Bacteria, D_1__Actinobacteria, D_2__Actinobacteria, D_3__Micrococcales, D_4__Microbacteriaceae, D_5__Leifsonia, D_6__uncultured bacterium	3507	0	584	26.3684	0	87.4415	0	0	0	0	0	0	66	0	0	3	0	3	54	5	98	2	17	15	0	5	13	2	0	0	0	0	0	2	0	0	0	24	0	0	0	0	0	0	0	0	0	0
HM845745.1.1327	D_0__Bacteria, D_1__FBP, D_2__uncultured bacterium, D_3__uncultured bacterium, D_4__uncultured bacterium, D_5__uncultured bacterium, D_6__uncultured bacterium	11	0	11	0.0827068	0	0.953821	0	0	0	0	0	0	0	0	0	0	0	0	0	0	0	0	0	0	0	0	0	0	0	0	0	0	0	0	0	0	0	0	0	0	0	0	0	0	0	0	0	0
HM856480.1.1443	D_0__Bacteria, D_1__Actinobacteria, D_2__Acidimicrobiia, D_3__Acidimicrobiales, D_4__Acidimicrobiaceae, D_5__CL500-29 marine group, D_6__uncultured Acidimicrobineae bacterium	17	0	17	0.12782	0	1.47409	0	0	0	0	0	0	0	0	0	0	0	0	0	0	0	0	0	0	0	0	0	0	0	0	0	0	0	0	0	0	0	0	17	0	0	0	0	0	0	0	0	0
HM921093.1.1281	D_0__Bacteria, D_1__Proteobacteria, D_2__Alphaproteobacteria, D_3__Sphingomonadales, D_4__Sphingomonadaceae, D_5__Sphingomonas, Ambiguous_taxa	38	0	21	0.285714	0	2.33411	0	0	0	0	0	0	0	0	0	0	0	0	0	0	0	0	0	0	0	0	0	0	0	0	0	0	0	17	0	0	0	0	0	0	0	0	0	0	0	0	0	0
HM921113.1.1281	D_0__Bacteria, D_1__Proteobacteria, D_2__Alphaproteobacteria, D_3__Sphingomonadales, D_4__Sphingomonadaceae, D_5__Rhizorhapis, D_6__uncultured bacterium	21	0	21	0.157895	0	1.82093	0	0	0	0	0	0	0	0	0	0	0	0	0	0	0	0	0	0	0	0	0	0	0	0	0	0	0	0	0	0	0	0	0	0	0	0	0	0	0	0	0	0
HQ003411.1.1422	D_0__Bacteria, D_1__Proteobacteria, D_2__Alphaproteobacteria, D_3__Rhizobiales, D_4__Rhizobiaceae, D_5__Rhizobium, Ambiguous_taxa	2899	0	864	21.797	0	100.555	0	0	0	0	6	0	20	25	0	6	0	36	0	7	91	0	15	0	0	596	0	6	3	0	66	17	0	0	0	0	0	0	0	0	0	0	0	0	0	0	0	0
HQ003435.1.1489	D_0__Bacteria, D_1__Proteobacteria, D_2__Gammaproteobacteria, D_3__Pseudomonadales, D_4__Pseudomonadaceae, D_5__Pseudomonas, Ambiguous_taxa	7297	0	6837	54.8647	0	592.85	0	0	0	0	0	0	0	0	0	0	0	0	0	0	0	0	0	0	0	0	0	0	2	0	0	0	0	0	0	0	0	0	0	0	0	0	0	0	0	0	0	0
HQ003440.1.1468	D_0__Bacteria, D_1__Proteobacteria, D_2__Betaproteobacteria, D_3__Burkholderiales, D_4__Oxalobacteraceae, D_5__Janthinobacterium, Ambiguous_taxa	30	0	10	0.225564	0	1.3406	0	0	0	0	8	0	0	0	0	0	0	0	0	0	0	0	0	0	0	0	0	0	0	0	0	0	0	0	10	0	0	0	0	0	0	0	0	0	0	0	0	0
HQ003454.1.1477	D_0__Bacteria, D_1__Proteobacteria, D_2__Gammaproteobacteria, D_3__Pseudomonadales, D_4__Pseudomonadaceae, D_5__Pseudomonas, D_6__Pseudomonas sp. NBGD60	4	0	1	0.0300752	0	0.17144	1	0	0	0	0	0	0	0	0	0	0	0	0	0	0	0	0	0	0	0	0	0	0	0	0	0	0	0	0	0	0	0	0	0	0	0	0	0	0	0	0	0
HQ010186.1.1251	D_0__Bacteria, D_1__Proteobacteria, D_2__Alphaproteobacteria, D_3__Sphingomonadales, D_4__Sphingomonadaceae, D_5__Novosphingobium, D_6__uncultured Bacteroidetes bacterium	8	0	4	0.0601504	0	0.422105	0	0	2	0	0	0	0	0	2	0	0	4	0	0	0	0	0	0	0	0	0	0	0	0	0	0	0	0	0	0	0	0	0	0	0	0	0	0	0	0	0	0
HQ010204.1.1310	D_0__Bacteria, D_1__Planctomycetes, D_2__Planctomycetacia, D_3__Planctomycetales, D_4__Planctomycetaceae, D_5__Singulisphaera, D_6__uncultured planctomycete	2	0	2	0.0150376	0	0.173422	0	0	0	0	0	0	0	0	0	0	0	0	0	0	0	0	0	0	0	0	0	0	0	0	0	0	0	0	0	0	0	0	0	0	0	0	0	0	0	0	0	0
HQ010843.1.1483	D_0__Bacteria, D_1__Bacteroidetes, D_2__Sphingobacteriia, D_3__Sphingobacteriales, D_4__NS11-12 marine group, D_5__uncultured bacterium, D_6__uncultured bacterium	33	0	33	0.24812	0	2.86146	0	0	0	0	0	0	0	0	0	0	0	0	0	0	0	0	0	0	0	0	0	0	0	0	0	0	0	0	0	0	0	0	0	0	0	0	33	0	0	0	0	0
HQ011554.1.1230	D_0__Bacteria, D_1__Actinobacteria, D_2__Thermoleophilia, D_3__Solirubrobacterales, D_4__Solirubrobacteraceae, D_5__Solirubrobacter, D_6__uncultured bacterium	3	0	3	0.0225564	0	0.260133	0	0	0	0	0	3	0	0	0	0	0	0	0	0	0	0	0	0	0	0	0	0	0	0	0	0	0	0	0	0	0	0	0	0	0	0	0	0	0	0	0	0
HQ011565.1.1209	D_0__Bacteria, D_1__Actinobacteria, D_2__Acidimicrobiia, D_3__Acidimicrobiales, D_4__Acidimicrobiaceae, D_5__Ilumatobacter, D_6__uncultured bacterium	3	0	3	0.0225564	0	0.260133	0	0	0	0	0	0	0	0	0	0	0	0	0	0	0	0	0	0	0	0	0	0	0	0	0	0	0	0	0	0	0	0	0	0	0	0	0	0	0	0	0	0
HQ114112.1.1402	D_0__Bacteria, D_1__Proteobacteria, D_2__Alphaproteobacteria, D_3__Caulobacterales, D_4__Caulobacteraceae, D_5__uncultured, D_6__uncultured bacterium	7	0	7	0.0526316	0	0.606977	0	0	0	0	0	0	0	0	0	0	0	0	0	0	0	0	0	0	0	0	0	0	0	0	0	0	0	0	0	0	0	0	0	0	0	0	0	0	0	0	0	0
HQ114171.1.1446	D_0__Bacteria, D_1__Proteobacteria, D_2__Deltaproteobacteria, D_3__SAR324 clade(Marine group B), D_4__uncultured bacterium, D_5__uncultured bacterium, D_6__uncultured bacterium	26	0	26	0.195489	0	2.25449	0	0	0	0	0	0	0	0	0	0	0	0	0	0	0	0	0	0	0	0	0	0	0	0	0	0	0	0	0	0	0	0	0	0	0	0	0	0	0	0	0	0
HQ118237.1.1456	D_0__Bacteria, D_1__Proteobacteria, D_2__Alphaproteobacteria, D_3__Rhizobiales, D_4__1174-901-12, D_5__uncultured bacterium, D_6__uncultured bacterium	57	0	48	0.428571	0	4.22884	0	0	0	0	0	0	0	0	0	0	0	0	0	0	0	0	0	48	9	0	0	0	0	0	0	0	0	0	0	0	0	0	0	0	0	0	0	0	0	0	0	0
HQ118270.1.1521	D_0__Bacteria, D_1__Proteobacteria, D_2__Deltaproteobacteria, D_3__Myxococcales, D_4__Haliangiaceae, D_5__Haliangium, D_6__uncultured bacterium	5	0	5	0.037594	0	0.433555	0	0	0	0	0	0	0	0	0	0	0	0	0	0	0	0	0	0	0	0	0	0	0	0	0	0	0	0	0	0	0	0	0	0	0	0	0	0	0	0	0	0
HQ118295.1.1448	D_0__Bacteria, D_1__Proteobacteria, D_2__Alphaproteobacteria, D_3__Rickettsiales, D_4__SM2D12, D_5__uncultured bacterium, D_6__uncultured bacterium	7	0	7	0.0526316	0	0.606977	0	0	0	0	0	7	0	0	0	0	0	0	0	0	0	0	0	0	0	0	0	0	0	0	0	0	0	0	0	0	0	0	0	0	0	0	0	0	0	0	0	0
HQ118376.1.1485	D_0__Bacteria, D_1__Proteobacteria, D_2__Alphaproteobacteria, D_3__Rhizobiales, D_4__Bradyrhizobiaceae, D_5__Bradyrhizobium, D_6__uncultured bacterium	252	0	80	1.89474	0	9.33084	0	0	25	57	7	7	80	35	0	0	0	0	0	0	0	0	0	0	0	0	0	0	0	0	0	0	12	7	0	0	0	0	0	0	0	0	0	0	0	0	0	0
HQ118415.1.1458	D_0__Bacteria, D_1__Proteobacteria, D_2__Alphaproteobacteria, D_3__Sphingomonadales, D_4__Sphingomonadaceae, D_5__Sphingopyxis, Ambiguous_taxa	21	0	21	0.157895	0	1.82093	0	0	0	0	0	0	0	0	0	0	0	0	0	0	0	0	0	0	0	0	0	0	0	0	0	0	0	0	0	0	0	0	0	0	0	0	0	0	0	0	0	0
HQ118428.1.1458	D_0__Bacteria, D_1__Proteobacteria, D_2__Alphaproteobacteria, D_3__Rhizobiales, D_4__Rhizobiaceae, D_5__Neorhizobium, D_6__uncultured bacterium	366	0	88	2.75188	0	12.7727	0	0	0	0	0	0	0	0	0	0	0	0	0	0	0	0	0	0	0	0	0	0	0	0	0	8	0	0	0	0	0	0	0	0	0	0	0	0	0	0	0	0
HQ118513.1.1518	D_0__Bacteria, D_1__Verrucomicrobia, D_2__Spartobacteria, D_3__Chthoniobacterales, D_4__Chthoniobacteraceae, D_5__Chthoniobacter, D_6__uncultured bacterium	48	0	28	0.360902	0	2.97295	0	0	0	0	0	0	0	0	0	0	20	0	0	0	0	0	0	0	0	0	0	0	0	0	0	0	0	0	0	0	0	0	0	0	0	0	0	0	0	0	0	0
HQ118557.1.1502	D_0__Bacteria, D_1__Proteobacteria, D_2__Betaproteobacteria, D_3__Burkholderiales, D_4__Oxalobacteraceae, D_5__Massilia, D_6__uncultured bacterium	3	0	3	0.0225564	0	0.260133	0	0	0	0	0	0	0	0	0	0	0	0	0	0	0	0	0	0	0	0	0	0	0	0	0	0	0	0	0	0	0	0	0	0	0	0	0	0	0	0	0	0
HQ118558.1.1492	D_0__Bacteria, D_1__Bacteroidetes, D_2__Sphingobacteriia, D_3__Sphingobacteriales, D_4__Sphingobacteriaceae, D_5__Mucilaginibacter, D_6__uncultured bacterium	83	0	30	0.62406	0	3.6548	0	0	0	30	0	0	0	0	0	0	3	0	0	0	0	0	0	0	0	0	0	0	0	0	0	0	0	0	0	0	0	0	0	0	0	0	0	0	0	0	0	0
HQ118941.1.1519	D_0__Bacteria, D_1__Proteobacteria, D_2__Deltaproteobacteria, D_3__Myxococcales, D_4__Haliangiaceae, D_5__Haliangium, D_6__uncultured bacterium	2	0	2	0.0150376	0	0.173422	0	0	0	0	0	0	0	0	2	0	0	0	0	0	0	0	0	0	0	0	0	0	0	0	0	0	0	0	0	0	0	0	0	0	0	0	0	0	0	0	0	0
HQ119084.1.1489	D_0__Bacteria, D_1__Actinobacteria, D_2__Actinobacteria, D_3__Propionibacteriales, D_4__Nocardioidaceae, D_5__Nocardioides, D_6__uncultured bacterium	30	0	24	0.225564	0	2.14128	0	0	0	0	0	0	0	0	0	0	0	0	0	0	0	0	0	0	0	0	0	0	0	0	0	0	0	0	0	0	0	0	0	0	0	0	0	0	0	0	0	0
HQ119269.1.1410	D_0__Bacteria, D_1__Planctomycetes, D_2__Planctomycetacia, D_3__Planctomycetales, D_4__Planctomycetaceae, D_5__Pir4 lineage, D_6__uncultured bacterium	2	0	2	0.0150376	0	0.173422	0	0	0	0	0	0	0	0	0	0	0	0	0	0	0	0	0	0	0	0	0	0	0	0	0	0	0	0	0	0	0	0	0	0	0	0	0	0	0	0	0	0
HQ119384.1.1456	D_0__Bacteria, D_1__Proteobacteria, D_2__Alphaproteobacteria, D_3__Rhizobiales, D_4__Xanthobacteraceae, D_5__Variibacter, D_6__uncultured bacterium	443	0	155	3.33083	0	18.5904	0	0	30	93	0	76	88	155	0	0	0	0	0	0	0	0	0	0	0	0	0	0	0	0	0	1	0	0	0	0	0	0	0	0	0	0	0	0	0	0	0	0
HQ119459.1.1274	D_0__Bacteria, D_1__Planctomycetes, D_2__Planctomycetacia, D_3__Planctomycetales, D_4__Planctomycetaceae, D_5__Planctomyces, D_6__uncultured bacterium	22	0	13	0.165414	0	1.36615	0	0	0	0	0	0	0	0	0	0	0	0	9	0	0	0	0	0	0	0	0	0	0	0	0	0	0	0	0	0	0	0	0	0	0	0	0	0	0	0	0	0
HQ119528.1.1508	D_0__Bacteria, D_1__Planctomycetes, D_2__Planctomycetacia, D_3__Planctomycetales, D_4__Planctomycetaceae, D_5__Planctomyces, D_6__uncultured bacterium	7	0	7	0.0526316	0	0.606977	0	0	0	0	0	0	0	0	0	0	0	0	0	0	0	0	0	0	0	0	0	0	0	0	0	0	0	0	0	0	0	0	0	0	0	0	0	0	0	0	0	0
HQ119557.1.1533	D_0__Bacteria, D_1__Proteobacteria, D_2__Deltaproteobacteria, D_3__Myxococcales, D_4__Sandaracinaceae, D_5__uncultured, D_6__uncultured bacterium	2	0	2	0.0150376	0	0.173422	0	0	0	0	0	0	0	0	0	0	0	0	0	0	0	0	0	0	0	0	0	0	0	0	0	0	0	0	0	0	0	0	0	0	0	0	0	0	0	0	0	0
HQ119613.1.1480	D_0__Bacteria, D_1__Planctomycetes, D_2__Planctomycetacia, D_3__Planctomycetales, D_4__Planctomycetaceae, D_5__Singulisphaera, D_6__uncultured bacterium	5	0	3	0.037594	0	0.311546	0	0	0	0	0	0	0	0	0	0	0	0	0	0	0	0	0	0	0	0	0	0	0	0	0	0	0	0	0	0	0	0	0	0	3	0	0	0	0	0	0	0
HQ119662.1.1427	D_0__Bacteria, D_1__Planctomycetes, D_2__Planctomycetacia, D_3__Planctomycetales, D_4__Planctomycetaceae, D_5__Singulisphaera, D_6__uncultured bacterium	9	0	9	0.0676692	0	0.780399	0	0	0	0	0	0	0	0	0	0	0	0	0	0	0	0	0	0	0	0	0	0	0	0	0	0	0	0	0	0	0	0	0	0	0	0	0	0	0	0	0	0
HQ119847.1.1459	D_0__Bacteria, D_1__Bacteroidetes, D_2__Flavobacteriia, D_3__Flavobacteriales, D_4__Flavobacteriaceae, D_5__Flavobacterium, Ambiguous_taxa	4	0	4	0.0300752	0	0.346844	0	0	0	0	0	0	0	0	0	0	0	0	0	0	0	0	0	0	0	0	0	0	0	0	0	0	0	0	0	0	0	0	0	0	0	0	0	0	0	0	0	0
HQ119973.1.1492	D_0__Bacteria, D_1__Bacteroidetes, D_2__Sphingobacteriia, D_3__Sphingobacteriales, D_4__env.OPS 17, Ambiguous_taxa, Ambiguous_taxa	32	0	32	0.240602	0	2.77475	0	32	0	0	0	0	0	0	0	0	0	0	0	0	0	0	0	0	0	0	0	0	0	0	0	0	0	0	0	0	0	0	0	0	0	0	0	0	0	0	0	0
HQ120055.1.1461	D_0__Bacteria, D_1__Bacteroidetes, D_2__Sphingobacteriia, D_3__Sphingobacteriales, D_4__Sphingobacteriaceae, D_5__Mucilaginibacter, Ambiguous_taxa	32	0	13	0.240602	0	1.49317	0	0	0	0	0	0	0	0	5	0	0	0	10	0	0	0	0	0	0	0	0	0	0	0	0	0	0	0	0	0	0	0	0	0	0	0	0	0	0	0	0	0
HQ120280.1.1508	D_0__Bacteria, D_1__Proteobacteria, D_2__Gammaproteobacteria, D_3__Xanthomonadales, D_4__Xanthomonadaceae, D_5__Luteimonas, D_6__uncultured bacterium	527	0	337	3.96241	0	31.8266	0	0	0	0	0	0	0	0	0	0	0	0	0	3	42	0	0	0	0	337	0	0	0	0	0	0	0	0	0	0	0	0	0	0	0	0	0	0	0	0	0	0
HQ120660.1.1418	D_0__Bacteria, D_1__Verrucomicrobia, D_2__Verrucomicrobiae, D_3__Verrucomicrobiales, D_4__Verrucomicrobiaceae, D_5__Luteolibacter, D_6__uncultured bacterium	135	0	41	1.01504	0	5.3541	0	0	0	0	3	31	41	32	5	2	0	0	0	0	0	0	0	0	0	0	0	0	2	0	0	1	0	0	0	0	0	0	0	0	0	0	0	0	0	0	0	0
JQ905994.1.1345	D_0__Bacteria, D_1__Proteobacteria, D_2__Alphaproteobacteria, D_3__Rhizobiales, D_4__alphaI cluster, Ambiguous_taxa, Ambiguous_taxa	36	0	16	0.270677	0	1.68383	0	0	0	0	0	0	0	0	0	0	4	0	0	0	0	0	0	0	0	0	0	0	2	0	0	0	0	0	0	0	0	0	0	0	0	0	0	0	0	0	0	0
HM333626.1.1345	D_0__Bacteria, D_1__Actinobacteria, D_2__Actinobacteria, D_3__Corynebacteriales, D_4__Corynebacteriaceae, D_5__Corynebacterium 1, D_6__uncultured bacterium	4	0	4	0.0300752	0	0.346844	0	0	0	0	0	0	0	0	0	0	0	0	0	0	0	0	0	0	0	0	0	0	0	0	0	0	0	0	0	0	0	0	0	0	0	0	0	0	0	0	0	0
HQ121014.1.1490	D_0__Bacteria, D_1__Planctomycetes, D_2__Planctomycetacia, D_3__Planctomycetales, D_4__Planctomycetaceae, D_5__Singulisphaera, D_6__uncultured bacterium	13	0	10	0.0977444	0	0.9034	0	0	0	0	0	0	0	0	0	0	0	0	0	0	0	0	0	0	0	0	0	0	0	0	0	0	0	0	0	0	0	0	0	0	0	0	0	0	0	0	0	0
JQ919548.1.1376	D_0__Bacteria, D_1__Proteobacteria, D_2__Betaproteobacteria, D_3__Burkholderiales, D_4__Burkholderiaceae, D_5__Limnobacter, Ambiguous_taxa	179	0	39	1.34586	0	5.90203	0	0	0	0	0	0	0	0	0	0	39	0	0	0	0	0	0	0	0	0	0	0	0	0	0	0	0	0	0	0	34	0	33	0	0	0	0	0	0	0	0	0
HQ121087.1.1522	D_0__Bacteria, D_1__Proteobacteria, D_2__Betaproteobacteria, D_3__Burkholderiales, D_4__Comamonadaceae, D_5__uncultured, D_6__uncultured bacterium	3	0	3	0.0225564	0	0.260133	0	0	0	0	0	0	0	0	0	0	0	0	0	0	0	0	0	0	0	0	0	0	0	0	0	0	0	0	0	0	0	0	0	0	0	0	0	0	0	0	0	0
HQ143300.1.1507	D_0__Bacteria, D_1__Proteobacteria, D_2__Gammaproteobacteria, D_3__Enterobacteriales, D_4__Enterobacteriaceae, D_5__Escherichia-Shigella, D_6__uncultured bacterium	4	0	2	0.0300752	0	0.244325	0	0	0	0	0	0	0	0	0	0	0	0	0	0	0	0	0	0	0	0	0	0	0	0	0	0	0	0	0	0	0	0	0	0	0	0	0	0	0	0	0	0
JQ954857.1.1354	D_0__Bacteria, D_1__Actinobacteria, D_2__Actinobacteria, D_3__Micrococcales, D_4__Microbacteriaceae, D_5__Microbacterium, Ambiguous_taxa	234	0	184	1.7594	0	16.2384	0	0	0	0	0	0	0	0	0	0	0	0	5	0	0	0	0	0	0	6	0	0	0	0	0	1	0	0	0	0	0	0	0	0	0	0	0	0	0	0	0	0
HQ158663.1.1489	D_0__Bacteria, D_1__Proteobacteria, D_2__Betaproteobacteria, D_3__Burkholderiales, D_4__Comamonadaceae, D_5__Diaphorobacter, D_6__uncultured bacterium	9	0	4	0.0676692	0	0.41186	0	0	0	0	0	0	0	0	0	0	0	0	0	0	0	0	0	0	0	0	0	0	0	0	0	0	0	0	0	0	0	0	0	0	0	0	0	0	0	0	0	0
JQ978641.1.1463	D_0__Bacteria, D_1__Proteobacteria, D_2__Alphaproteobacteria, D_3__Rhizobiales, D_4__Rhizobiales Incertae Sedis, D_5__Bauldia, Ambiguous_taxa	6	0	6	0.0451128	0	0.520266	0	0	0	0	0	0	0	0	0	0	0	0	0	0	0	0	0	0	0	0	0	0	0	0	0	0	0	6	0	0	0	0	0	0	0	0	0	0	0	0	0	0
JQ978643.1.1446	D_0__Bacteria, D_1__Proteobacteria, D_2__Alphaproteobacteria, D_3__Rhizobiales, D_4__Phyllobacteriaceae, D_5__Nitratireductor, D_6__uncultured bacterium	2	0	2	0.0150376	0	0.173422	0	0	0	0	0	0	0	0	0	0	0	0	0	0	0	0	0	0	0	2	0	0	0	0	0	0	0	0	0	0	0	0	0	0	0	0	0	0	0	0	0	0
HQ166689.1.1481	D_0__Bacteria, D_1__Acidobacteria, D_2__Subgroup 6, D_3__uncultured bacterium, D_4__uncultured bacterium, D_5__uncultured bacterium, D_6__uncultured bacterium	11	0	11	0.0827068	0	0.953821	0	0	0	0	0	0	0	0	0	0	0	0	0	0	0	0	0	0	0	0	0	0	0	0	0	0	0	0	0	0	0	0	0	0	0	11	0	0	0	0	0	0
AB991528.1.1411	D_0__Bacteria, D_1__Proteobacteria, D_2__Alphaproteobacteria, D_3__Sphingomonadales, D_4__Sphingomonadaceae, D_5__Novosphingobium, Ambiguous_taxa	1442	0	462	10.8421	0	52.0096	0	0	0	0	22	0	0	0	0	5	82	0	22	0	0	0	0	0	0	0	0	0	0	0	0	0	0	0	0	0	0	0	0	0	0	24	0	0	0	0	0	0
HQ178724.1.1455	D_0__Bacteria, D_1__Proteobacteria, D_2__Betaproteobacteria, D_3__Burkholderiales, D_4__Comamonadaceae, D_5__Simplicispira, D_6__uncultured bacterium	33	0	12	0.24812	0	1.30504	0	0	0	0	0	0	1	0	0	0	0	0	0	0	0	0	0	0	0	0	0	0	0	0	0	0	0	0	0	0	0	0	0	0	0	0	0	0	0	0	0	0
HQ178889.1.1452	D_0__Bacteria, D_1__Proteobacteria, D_2__Betaproteobacteria, D_3__Burkholderiales, D_4__Comamonadaceae, D_5__Aquabacterium, Ambiguous_taxa	83	0	52	0.62406	0	4.7873	0	0	0	0	0	52	0	0	0	0	6	0	0	0	0	0	0	0	0	0	0	0	0	0	0	0	0	0	0	0	0	0	0	0	0	0	0	0	0	0	0	0
HQ183846.1.1453	D_0__Bacteria, D_1__Proteobacteria, D_2__Alphaproteobacteria, D_3__Sphingomonadales, D_4__uncultured Novosphingobium sp., D_5__uncultured Novosphingobium sp., D_6__uncultured Novosphingobium sp.	35	0	23	0.263158	0	2.07399	0	0	0	0	4	0	0	0	0	0	0	0	0	0	0	0	0	0	0	0	0	0	0	0	0	0	0	0	0	0	0	0	0	0	0	0	0	0	0	0	0	0
HQ188988.1.1329	D_0__Bacteria, D_1__Cyanobacteria, D_2__Cyanobacteria, D_3__SubsectionIII, D_4__FamilyI, D_5__Leptolyngbya, D_6__uncultured cyanobacterium	2	0	2	0.0150376	0	0.173422	0	0	0	0	0	0	0	0	0	0	0	0	0	0	0	0	0	0	0	0	0	0	0	0	0	0	0	0	0	0	0	0	0	0	0	0	0	0	0	0	0	0
JUGK01000006.967.2463	D_0__Bacteria, D_1__Bacteroidetes, D_2__Flavobacteriia, D_3__Flavobacteriales, D_4__Flavobacteriaceae, D_5__Chryseobacterium, Ambiguous_taxa	15	0	13	0.112782	0	1.13921	0	0	0	0	0	0	0	0	0	0	0	0	0	0	0	0	0	0	0	0	0	0	0	0	0	0	0	0	0	0	0	0	0	0	0	0	0	0	0	0	0	0
HQ219856.1.1461	D_0__Bacteria, D_1__Proteobacteria, D_2__Betaproteobacteria, D_3__Burkholderiales, D_4__Oxalobacteraceae, D_5__Herbaspirillum, Ambiguous_taxa	5	0	3	0.037594	0	0.311546	0	0	0	0	0	0	0	0	0	0	0	0	0	0	0	0	0	0	0	0	0	0	0	0	0	0	0	0	0	0	0	0	0	0	0	0	0	0	0	0	0	0
HQ219900.1.1461	D_0__Bacteria, D_1__Proteobacteria, D_2__Gammaproteobacteria, D_3__Pseudomonadales, D_4__Pseudomonadaceae, D_5__Pseudomonas, Ambiguous_taxa	4709	0	1363	35.406	0	145.823	0	0	0	0	0	0	0	0	0	0	0	0	0	8	0	0	0	124	0	0	1	0	0	0	0	0	0	1	0	0	44	0	0	7	0	52	0	0	0	0	0	0
HQ219902.1.1464	D_0__Bacteria, D_1__Proteobacteria, D_2__Gammaproteobacteria, D_3__Pseudomonadales, D_4__Pseudomonadaceae, D_5__Pseudomonas, Ambiguous_taxa	4439	0	4419	33.3759	0	383.165	0	0	0	0	0	0	0	0	0	0	0	0	0	0	0	0	0	0	0	0	0	0	0	0	0	0	0	0	0	0	0	0	0	0	0	0	0	0	0	0	0	0
HQ219919.1.1407	D_0__Bacteria, D_1__Proteobacteria, D_2__Alphaproteobacteria, D_3__Rhizobiales, D_4__Methylobacteriaceae, D_5__Methylobacterium, Ambiguous_taxa	76	0	38	0.571429	0	3.84212	0	0	0	0	0	0	0	0	0	3	0	0	0	7	0	0	0	0	0	0	0	0	0	0	0	0	0	0	0	0	0	0	0	0	0	0	0	0	0	0	0	0
HQ219953.1.1452	D_0__Bacteria, D_1__Proteobacteria, D_2__Gammaproteobacteria, D_3__Enterobacteriales, D_4__Enterobacteriaceae, D_5__Serratia, Ambiguous_taxa	451	0	420	3.39098	0	36.4369	0	0	0	0	0	0	0	0	0	0	18	0	0	0	0	0	0	0	0	0	1	0	0	0	0	0	0	0	0	0	0	0	0	0	0	0	0	0	0	0	0	0
HQ220039.1.1433	D_0__Bacteria, D_1__Actinobacteria, D_2__Actinobacteria, D_3__Pseudonocardiales, D_4__Pseudonocardiaceae, D_5__Pseudonocardia, Ambiguous_taxa	20	0	10	0.150376	0	1.16448	0	0	0	9	0	0	0	0	0	0	0	0	0	0	0	0	0	10	0	0	0	0	0	0	0	0	0	0	0	0	0	0	0	0	0	0	0	0	0	0	0	0
HQ220164.1.1451	D_0__Bacteria, D_1__Proteobacteria, D_2__Gammaproteobacteria, D_3__Enterobacteriales, D_4__Enterobacteriaceae, Ambiguous_taxa, Ambiguous_taxa	20	0	20	0.150376	0	1.73422	0	0	0	0	0	0	0	0	0	0	0	0	0	0	0	0	0	0	0	0	0	0	0	0	0	0	0	0	0	0	0	0	0	0	0	0	0	0	0	0	0	0
HQ222366.1.1260	D_0__Bacteria, D_1__Proteobacteria, D_2__Gammaproteobacteria, D_3__Enterobacteriales, D_4__Enterobacteriaceae, D_5__Pantoea, D_6__Kluyvera intermedia	7	0	4	0.0526316	0	0.431976	0	0	0	0	0	0	0	0	0	0	0	0	0	0	0	0	0	0	0	0	0	0	0	0	0	0	0	0	0	0	0	0	0	0	0	0	0	0	0	0	0	0
HQ224549.1.1343	D_0__Bacteria, D_1__Proteobacteria, D_2__Alphaproteobacteria, D_3__Sphingomonadales, D_4__Sphingomonadaceae, D_5__Sphingomonas, Ambiguous_taxa	2	0	2	0.0150376	0	0.173422	0	0	0	0	0	0	0	0	0	0	0	0	0	0	0	0	0	0	0	0	0	0	0	0	0	0	0	0	0	0	0	0	0	0	0	0	0	0	0	0	0	0
HQ224587.1.1420	D_0__Bacteria, D_1__Proteobacteria, D_2__Gammaproteobacteria, D_3__Pseudomonadales, D_4__Pseudomonadaceae, D_5__Pseudomonas, Ambiguous_taxa	312	0	46	2.34586	0	7.22899	0	0	16	0	0	0	22	24	0	0	0	0	3	0	0	0	0	0	1	0	0	0	0	0	0	0	0	0	1	0	0	0	0	0	4	0	0	0	0	0	0	0
HQ224609.1.1415	D_0__Bacteria, D_1__Proteobacteria, D_2__Gammaproteobacteria, D_3__Pseudomonadales, D_4__Pseudomonadaceae, D_5__Pseudomonas, Ambiguous_taxa	44	0	32	0.330827	0	2.84903	0	0	0	0	0	0	0	0	0	0	0	0	0	0	0	0	0	0	0	0	0	0	0	0	0	0	0	0	0	0	0	0	0	0	0	0	0	0	0	0	0	0
HQ224612.1.1430	D_0__Bacteria, D_1__Proteobacteria, D_2__Gammaproteobacteria, D_3__Pseudomonadales, D_4__Pseudomonadaceae, D_5__Pseudomonas, Ambiguous_taxa	131	0	44	0.984962	0	5.15808	0	0	0	0	8	0	0	0	0	0	0	0	0	0	0	0	0	0	0	0	0	1	0	0	0	0	0	13	44	15	0	0	0	0	0	0	0	0	0	0	0	0
HQ230113.1.1467	D_0__Bacteria, D_1__Proteobacteria, D_2__Betaproteobacteria, D_3__Burkholderiales, D_4__Comamonadaceae, D_5__uncultured, D_6__uncultured bacterium	73	0	73	0.548872	0	6.3299	0	73	0	0	0	0	0	0	0	0	0	0	0	0	0	0	0	0	0	0	0	0	0	0	0	0	0	0	0	0	0	0	0	0	0	0	0	0	0	0	0	0
HQ241826.1.1431	D_0__Bacteria, D_1__Bacteroidetes, D_2__Sphingobacteriia, D_3__Sphingobacteriales, D_4__Sphingobacteriaceae, D_5__Sphingobacterium, Ambiguous_taxa	352	0	123	2.64662	0	14.1004	0	0	50	0	8	85	123	40	0	0	0	0	0	0	22	0	0	0	0	0	0	0	0	0	0	0	0	0	0	0	0	0	0	0	0	0	0	0	0	0	0	0
HQ256515.1.1366	D_0__Bacteria, D_1__Proteobacteria, D_2__Gammaproteobacteria, D_3__Oceanospirillales, D_4__Halomonadaceae, D_5__Halomonas, D_6__Halomonas meridiana	64701	0	3394	486.474	282	546.998	1525	3394	219	662	138	94	289	218	100	123	301	870	339	61	2033	17	452	1105	309	1105	15	7	18	0	276	39	584	282	281	451	316	321	420	246	484	1033	778	141	1388	1109	1503	21
JF105831.1.1335	D_0__Bacteria, D_1__Actinobacteria, D_2__Actinobacteria, D_3__Propionibacteriales, D_4__Nocardioidaceae, D_5__Nocardioides, Ambiguous_taxa	102	0	76	0.766917	0	6.76319	0	76	0	0	0	0	0	0	0	0	0	0	0	0	0	0	0	14	0	0	0	0	0	0	0	0	0	0	0	0	0	0	0	0	0	0	0	0	0	0	0	0
JF219606.1.1352	D_0__Bacteria, D_1__Proteobacteria, D_2__Betaproteobacteria, D_3__Burkholderiales, D_4__Oxalobacteraceae, D_5__Noviherbaspirillum, Ambiguous_taxa	70	0	39	0.526316	0	4.15346	0	39	0	0	0	0	0	0	0	0	0	0	0	0	0	0	0	0	0	0	0	0	0	0	0	0	0	0	0	0	0	0	0	0	0	0	0	0	0	0	0	0
JX098537.1.1342	D_0__Bacteria, D_1__Bacteroidetes, D_2__Cytophagia, D_3__Cytophagales, D_4__Cytophagaceae, D_5__Hymenobacter, D_6__uncultured bacterium	2	0	2	0.0150376	0	0.173422	0	0	0	0	0	0	0	0	0	0	0	0	0	0	0	0	0	0	0	0	0	0	0	0	0	2	0	0	0	0	0	0	0	0	0	0	0	0	0	0	0	0
HQ326340.1.1505	D_0__Bacteria, D_1__Proteobacteria, D_2__Gammaproteobacteria, D_3__Xanthomonadales, D_4__Xanthomonadaceae, D_5__Rhodanobacter, D_6__uncultured bacterium	4056	0	1518	30.4962	0	183.706	0	0	652	0	73	473	1518	1272	0	0	16	0	0	0	0	0	0	0	0	0	0	0	0	0	0	0	0	0	0	0	0	0	0	0	0	0	0	0	0	0	0	0
JX114362.1.1470	D_0__Bacteria, D_1__Bacteroidetes, D_2__Flavobacteriia, D_3__Flavobacteriales, D_4__Flavobacteriaceae, D_5__Flavobacterium, Ambiguous_taxa	15	0	15	0.112782	0	1.30066	0	0	0	0	0	0	0	0	0	0	0	0	0	0	0	0	0	0	0	0	0	0	0	0	0	0	0	0	0	0	0	0	0	0	0	0	0	0	0	0	0	0
HQ327111.1.1473	D_0__Bacteria, D_1__Actinobacteria, D_2__Actinobacteria, D_3__Micrococcales, D_4__Micrococcaceae, D_5__Pseudarthrobacter, Ambiguous_taxa	40	0	39	0.300752	0	3.38218	0	0	0	0	0	0	0	0	0	0	0	0	0	0	0	0	0	0	0	0	0	0	0	0	0	0	0	39	0	0	0	0	0	0	0	0	0	0	0	0	0	0
HQ327267.1.1457	D_0__Bacteria, D_1__Cyanobacteria, D_2__Cyanobacteria, D_3__SubsectionIV, D_4__FamilyI, D_5__Nostoc, Ambiguous_taxa	1689	0	1689	12.6992	0	146.455	0	0	0	0	0	0	0	0	0	0	0	0	0	0	0	0	0	0	0	0	0	0	0	0	0	0	0	1689	0	0	0	0	0	0	0	0	0	0	0	0	0	0
HQ330533.1.1391	D_0__Bacteria, D_1__TM6 (Dependentiae), D_2__uncultured bacterium, D_3__uncultured bacterium, D_4__uncultured bacterium, D_5__uncultured bacterium, D_6__uncultured bacterium	12	0	8	0.0902256	0	0.773213	0	0	0	0	0	0	0	0	0	0	0	0	0	0	0	0	0	0	0	0	0	0	0	0	0	0	0	0	0	0	0	0	0	0	8	0	0	0	0	0	0	0
HQ336320.1.1386	D_0__Bacteria, D_1__Proteobacteria, D_2__Gammaproteobacteria, D_3__Pseudomonadales, D_4__Pseudomonadaceae, D_5__Pseudomonas, Ambiguous_taxa	119	0	77	0.894737	0	6.82937	0	0	0	0	0	0	10	0	0	0	0	0	0	0	0	0	0	0	0	0	0	0	0	0	0	0	0	0	0	0	0	0	0	0	0	0	0	0	0	0	0	0
HQ385522.1.1403	D_0__Bacteria, D_1__Proteobacteria, D_2__Betaproteobacteria, D_3__Burkholderiales, D_4__Alcaligenaceae, D_5__uncultured, D_6__uncultured bacterium	10	0	10	0.075188	0	0.86711	0	0	0	0	0	0	0	0	0	0	0	0	0	0	0	0	0	0	0	0	0	0	0	0	0	0	0	10	0	0	0	0	0	0	0	0	0	0	0	0	0	0
HQ406763.1.1415	D_0__Bacteria, D_1__Proteobacteria, D_2__Betaproteobacteria, D_3__Burkholderiales, D_4__Oxalobacteraceae, D_5__Massilia, Ambiguous_taxa	90	0	46	0.676692	0	4.57024	0	0	0	0	0	0	0	0	0	0	0	0	0	2	0	0	0	0	0	0	0	0	0	0	0	0	0	0	0	0	0	0	0	0	0	0	0	0	0	0	0	0
HQ418450.1.1398	D_0__Bacteria, D_1__Cyanobacteria, D_2__Chloroplast, D_3__uncultured organism, D_4__uncultured organism, D_5__uncultured organism, D_6__uncultured organism	166	0	35	1.24812	0	4.62275	0	0	0	0	0	0	0	0	0	0	0	0	0	0	0	0	0	0	0	0	0	0	0	0	0	0	0	0	0	0	12	0	0	5	0	0	0	0	0	0	0	0
JX304649.1.1325	D_0__Bacteria, D_1__Proteobacteria, D_2__Alphaproteobacteria, D_3__Sphingomonadales, D_4__Sphingomonadaceae, D_5__Polymorphobacter, Ambiguous_taxa	16	0	16	0.120301	0	1.38738	0	0	0	0	0	0	0	0	0	0	0	0	0	0	0	0	0	0	0	0	0	0	0	0	0	0	0	16	0	0	0	0	0	0	0	0	0	0	0	0	0	0
HQ420140.1.1474	D_0__Bacteria, D_1__Actinobacteria, D_2__Acidimicrobiia, D_3__Acidimicrobiales, D_4__uncultured, D_5__uncultured bacterium, D_6__uncultured bacterium	31	0	16	0.233083	0	1.89452	0	0	0	0	0	0	0	0	0	0	0	0	0	0	0	0	0	0	0	0	0	0	0	0	0	0	0	0	0	0	0	0	0	0	15	0	0	0	0	0	0	0
HQ449706.1.1408	D_0__Bacteria, D_1__Bacteroidetes, D_2__Sphingobacteriia, D_3__Sphingobacteriales, D_4__Sphingobacteriaceae, D_5__Mucilaginibacter, Ambiguous_taxa	206	0	88	1.54887	0	8.80467	0	0	0	0	3	0	0	0	0	0	13	0	0	0	0	0	0	0	0	0	0	0	0	0	0	0	0	0	0	0	0	0	0	0	0	0	0	0	0	0	0	0
HQ456135.1.1500	D_0__Bacteria, D_1__Actinobacteria, D_2__Actinobacteria, D_3__Streptomycetales, D_4__Streptomycetaceae, D_5__Streptomyces, D_6__Streptomyces sp. WZ1-7219	9	0	9	0.0676692	0	0.780399	0	0	0	0	0	0	0	0	0	0	0	0	0	0	0	0	0	0	0	0	0	0	0	0	0	0	0	0	0	0	0	0	0	0	0	0	0	0	0	0	0	0
HQ532359.1.1506	D_0__Bacteria, D_1__TM6 (Dependentiae), D_2__uncultured bacterium, D_3__uncultured bacterium, D_4__uncultured bacterium, D_5__uncultured bacterium, D_6__uncultured bacterium	18	0	14	0.135338	0	1.23572	0	0	0	0	0	2	0	0	0	2	0	0	0	0	0	0	0	0	14	0	0	0	0	0	0	0	0	0	0	0	0	0	0	0	0	0	0	0	0	0	0	0
HQ538650.1.1488	D_0__Bacteria, D_1__Proteobacteria, D_2__Betaproteobacteria, D_3__Rhodocyclales, D_4__Rhodocyclaceae, D_5__Propionivibrio, D_6__uncultured bacterium	16	0	16	0.120301	0	1.38738	0	0	0	0	0	0	0	0	0	0	0	0	0	0	0	0	0	0	0	0	0	0	0	0	0	0	0	0	0	0	0	0	0	0	0	0	0	0	0	0	0	0
HQ538693.1.1510	D_0__Bacteria, D_1__Cyanobacteria, D_2__Chloroplast, D_3__uncultured bacterium, D_4__uncultured bacterium, D_5__uncultured bacterium, D_6__uncultured bacterium	34928	0	3262	262.617	12	656.257	0	3	0	18	11	0	0	0	7	21	80	104	84	19	234	1	20	0	11	1	9	10	9	0	58	10	21	51	4	26	12	128	22	11	38	38	25	5	0	53	0	0
JX485863.1.1468	D_0__Bacteria, D_1__Actinobacteria, D_2__Actinobacteria, D_3__Corynebacteriales, D_4__Mycobacteriaceae, D_5__Mycobacterium, Ambiguous_taxa	32	0	16	0.240602	0	1.70183	0	0	0	0	0	0	0	0	0	0	0	0	0	2	0	0	0	0	0	0	0	0	0	0	0	0	0	0	0	0	0	0	0	0	0	0	0	0	0	0	0	0
HQ595188.1.1450	D_0__Bacteria, D_1__Proteobacteria, D_2__Alphaproteobacteria, D_3__Rhodospirillales, D_4__Acetobacteraceae, D_5__uncultured, Ambiguous_taxa	200	0	57	1.50376	0	6.83088	0	0	0	0	0	0	0	0	0	0	0	0	8	0	0	0	0	0	0	0	0	0	0	0	0	0	0	0	0	0	0	0	0	0	0	0	0	0	0	0	0	0
HQ595207.1.1531	D_0__Bacteria, D_1__Saccharibacteria, D_2__uncultured Candidatus Saccharibacteria bacterium, D_3__uncultured Candidatus Saccharibacteria bacterium, D_4__uncultured Candidatus Saccharibacteria bacterium, D_5__uncultured Candidatus Saccharibacteria bacterium, D_6__uncultured Candidatus Saccharibacteria bacterium	22	0	11	0.165414	0	1.16242	0	0	0	0	0	0	0	0	0	0	0	0	0	0	0	0	0	0	0	0	0	0	0	0	0	0	0	0	0	0	0	0	0	0	0	0	0	0	0	0	0	0
HQ595220.1.1429	D_0__Bacteria, D_1__Saccharibacteria, Ambiguous_taxa, Ambiguous_taxa, Ambiguous_taxa, Ambiguous_taxa, Ambiguous_taxa	5	0	5	0.037594	0	0.433555	0	0	0	0	0	0	0	0	0	0	0	0	0	0	0	0	0	0	0	0	0	0	0	0	0	0	0	0	0	0	0	0	0	0	0	0	0	0	0	0	0	0
HQ596309.1.1462	D_0__Bacteria, D_1__Proteobacteria, D_2__Gammaproteobacteria, D_3__Enterobacteriales, D_4__Enterobacteriaceae, D_5__Citrobacter, Ambiguous_taxa	208	0	193	1.56391	0	16.7641	0	0	0	0	0	0	0	0	0	0	0	0	0	0	0	0	0	0	0	0	0	0	0	0	0	0	0	0	0	0	0	0	0	0	0	0	0	0	0	0	0	0
HQ597184.1.1476	D_0__Bacteria, D_1__Acidobacteria, D_2__Blastocatellia, D_3__Blastocatellales, D_4__Blastocatellaceae (Subgroup 4), D_5__11-24, Ambiguous_taxa	4	0	4	0.0300752	0	0.346844	0	0	0	0	0	0	0	0	0	0	0	0	0	0	0	0	0	0	0	0	0	0	0	0	0	0	0	0	0	0	0	0	0	4	0	0	0	0	0	0	0	0
HQ597387.1.1508	D_0__Bacteria, D_1__Acidobacteria, D_2__Subgroup 6, Ambiguous_taxa, Ambiguous_taxa, Ambiguous_taxa, Ambiguous_taxa	11	0	11	0.0827068	0	0.953821	0	0	0	0	0	0	0	0	0	0	0	0	0	0	0	0	0	0	0	0	0	0	0	0	0	0	0	0	0	0	11	0	0	0	0	0	0	0	0	0	0	0
HQ597792.1.1436	D_0__Bacteria, D_1__Acidobacteria, D_2__Solibacteres, D_3__Solibacterales, D_4__Solibacteraceae (Subgroup 3), D_5__Bryobacter, Ambiguous_taxa	14	0	14	0.105263	0	1.21395	0	0	0	0	0	0	0	0	0	0	0	0	0	0	0	0	0	0	0	0	0	0	0	0	0	0	0	0	0	0	0	0	0	0	0	0	0	0	0	0	0	0
HQ597988.1.1458	D_0__Bacteria, D_1__Acidobacteria, D_2__Solibacteres, D_3__Solibacterales, D_4__Solibacteraceae (Subgroup 3), D_5__Candidatus Solibacter, D_6__uncultured Acidobacteria bacterium	38	0	38	0.285714	0	3.29502	0	38	0	0	0	0	0	0	0	0	0	0	0	0	0	0	0	0	0	0	0	0	0	0	0	0	0	0	0	0	0	0	0	0	0	0	0	0	0	0	0	0
HQ598413.1.1454	D_0__Bacteria, D_1__Acidobacteria, D_2__Acidobacteria, D_3__Acidobacteriales, D_4__Acidobacteriaceae (Subgroup 1), D_5__Acidobacterium, Ambiguous_taxa	19	0	18	0.142857	0	1.56255	0	0	0	0	0	0	0	0	0	1	0	0	0	0	0	0	0	0	0	0	0	0	0	0	0	0	0	0	0	0	0	0	0	18	0	0	0	0	0	0	0	0
HQ598766.1.1469	D_0__Bacteria, D_1__Acidobacteria, D_2__Acidobacteria, D_3__Acidobacteriales, D_4__Acidobacteriaceae (Subgroup 1), D_5__Acidobacterium, D_6__uncultured Acidobacteria bacterium	12	0	8	0.0902256	0	0.773213	0	0	0	0	0	0	0	0	8	0	0	0	0	0	0	0	0	0	0	0	0	0	0	0	0	0	0	0	0	0	0	0	0	0	0	0	0	0	0	0	0	0
HQ598770.1.1455	D_0__Bacteria, D_1__Acidobacteria, D_2__Acidobacteria, D_3__Acidobacteriales, D_4__Acidobacteriaceae (Subgroup 1), D_5__uncultured, D_6__uncultured Acidobacteria bacterium	4	0	2	0.0300752	0	0.244325	0	0	0	0	0	0	0	0	0	0	2	0	0	0	0	0	0	0	0	0	0	0	0	0	0	0	0	0	0	0	0	0	0	0	0	0	0	0	0	0	0	0
HQ599031.1.1456	D_0__Bacteria, D_1__Acidobacteria, D_2__Acidobacteria, D_3__Acidobacteriales, D_4__Acidobacteriaceae (Subgroup 1), D_5__Granulicella, Ambiguous_taxa	28	0	15	0.210526	0	1.56695	0	0	0	0	0	0	0	0	0	0	15	0	0	1	0	2	0	0	0	0	0	0	0	0	0	0	0	0	0	0	0	0	0	0	0	0	0	0	0	0	0	0
JX504928.1.1441	D_0__Bacteria, D_1__Actinobacteria, D_2__Actinobacteria, D_3__Frankiales, D_4__Acidothermaceae, D_5__Acidothermus, Ambiguous_taxa	2	0	2	0.0150376	0	0.173422	0	0	0	0	0	0	0	0	0	0	0	0	0	0	0	0	0	0	0	0	0	0	0	0	0	0	0	0	0	0	0	0	0	0	0	0	0	0	0	0	0	0
HQ609671.1.1511	D_0__Bacteria, D_1__Verrucomicrobia, D_2__Verrucomicrobiae, D_3__Verrucomicrobiales, D_4__Verrucomicrobiaceae, D_5__Prosthecobacter, Ambiguous_taxa	14	0	14	0.105263	0	1.21395	0	0	0	0	0	0	0	0	0	0	0	0	0	0	0	0	0	0	0	0	0	0	0	0	0	0	0	0	0	0	0	0	0	0	0	0	0	0	0	0	0	0
HQ622721.1.1458	D_0__Bacteria, D_1__Proteobacteria, D_2__Alphaproteobacteria, D_3__Rhodospirillales, D_4__Acetobacteraceae, D_5__Acidiphilium, Ambiguous_taxa	105	0	55	0.789474	0	5.2973	0	0	0	0	0	0	0	0	0	0	0	0	0	0	0	0	0	0	0	0	0	0	0	0	0	0	0	0	0	0	0	0	0	0	0	0	0	0	0	0	0	0
HQ622755.1.1514	D_0__Bacteria, D_1__Proteobacteria, D_2__Deltaproteobacteria, D_3__Oligoflexales, D_4__0319-6G20, D_5__uncultured delta proteobacterium, D_6__uncultured delta proteobacterium	37	0	25	0.278195	0	2.33015	0	0	0	0	0	0	0	0	0	0	0	0	0	0	0	0	0	0	0	0	1	0	0	0	0	0	0	0	0	0	0	0	0	0	0	0	0	0	0	0	0	0
HQ640505.1.1351	D_0__Bacteria, D_1__Firmicutes, D_2__Clostridia, D_3__Clostridiales, D_4__Clostridiaceae 1, D_5__Clostridium sensu stricto 13, D_6__rumen bacterium NC-30	13	0	13	0.0977444	0	1.12724	0	0	0	0	0	0	0	0	0	0	0	0	0	0	0	0	0	0	0	0	0	0	0	0	0	0	0	0	0	0	0	0	0	0	0	0	0	0	0	0	0	0
JX505309.1.1464	D_0__Bacteria, D_1__Proteobacteria, D_2__Betaproteobacteria, D_3__SC-I-84, Ambiguous_taxa, Ambiguous_taxa, Ambiguous_taxa	22	0	22	0.165414	0	1.90764	0	0	0	0	0	0	0	0	0	0	0	0	0	0	0	0	0	0	0	0	0	0	0	0	0	0	0	22	0	0	0	0	0	0	0	0	0	0	0	0	0	0
JX505351.1.1410	D_0__Bacteria, D_1__Proteobacteria, D_2__Alphaproteobacteria, D_3__Rhizobiales, D_4__Beijerinckiaceae, D_5__Methylorosula, Ambiguous_taxa	547	0	128	4.11278	0	12.8962	0	0	0	3	7	4	0	0	3	7	8	128	40	5	2	0	0	3	2	0	3	3	0	1	1	6	11	1	0	7	1	0	0	1	1	0	0	0	0	0	0	0
HQ647249.1.1401	D_0__Bacteria, D_1__Proteobacteria, D_2__Alphaproteobacteria, D_3__Sphingomonadales, D_4__Sphingomonadaceae, D_5__Sphingomonas, D_6__Sphingomonas sp. F4	15	0	15	0.112782	0	1.30066	0	0	0	0	0	0	0	0	0	0	0	0	0	0	0	0	0	0	0	0	0	0	0	0	0	0	0	0	0	0	0	0	0	0	0	0	0	0	0	0	0	0
HQ647281.1.1423	D_0__Bacteria, D_1__Bacteroidetes, D_2__Flavobacteriia, D_3__Flavobacteriales, D_4__Flavobacteriaceae, D_5__Chryseobacterium, Ambiguous_taxa	142	0	39	1.06767	0	5.58976	0	0	4	0	37	7	0	0	0	0	0	0	24	0	0	0	0	0	0	0	0	0	0	0	0	0	0	0	0	0	0	0	0	0	0	0	0	0	0	0	0	0
JX520991.1.1495	D_0__Bacteria, D_1__Proteobacteria, D_2__Gammaproteobacteria, D_3__Xanthomonadales, D_4__Xanthomonadaceae, D_5__Rhodanobacter, Ambiguous_taxa	128	0	71	0.962406	0	6.95919	0	0	0	0	0	0	0	0	0	0	0	0	9	0	0	0	0	71	0	0	0	0	0	0	0	0	0	0	0	0	0	0	0	0	0	0	0	0	0	0	0	0
HQ671844.1.1443	D_0__Bacteria, D_1__Cyanobacteria, D_2__Cyanobacteria, D_3__SubsectionI, D_4__FamilyI, D_5__Prochlorococcus, D_6__uncultured bacterium	4	0	4	0.0300752	0	0.346844	0	0	0	0	0	0	0	0	0	0	0	0	0	0	0	0	0	0	0	0	0	0	0	0	0	0	0	0	0	0	0	0	0	0	0	0	0	0	0	0	0	0
JQ208053.1.1336	D_0__Bacteria, D_1__Fusobacteria, D_2__Fusobacteriia, D_3__Fusobacteriales, D_4__Fusobacteriaceae, D_5__Fusobacterium, D_6__uncultured bacterium	14	0	14	0.105263	0	1.21395	0	0	0	0	0	0	0	0	0	0	0	0	0	0	0	0	0	0	0	0	0	0	0	0	0	0	0	0	0	0	0	0	0	0	0	0	0	0	0	0	0	0
JX647736.1.1506	D_0__Bacteria, D_1__Proteobacteria, D_2__Betaproteobacteria, D_3__Methylophilales, D_4__Methylophilaceae, D_5__uncultured, D_6__uncultured bacterium	48	0	48	0.360902	0	4.16213	0	0	0	0	0	0	0	0	0	0	0	0	0	0	0	0	0	0	0	0	0	0	0	0	0	0	0	0	0	0	0	0	0	0	0	0	0	0	0	0	0	0
HQ674796.1.1457	D_0__Bacteria, D_1__Proteobacteria, D_2__Alphaproteobacteria, D_3__Rhizobiales, D_4__1174-901-12, D_5__uncultured Bradyrhizobium sp., D_6__uncultured Bradyrhizobium sp.	43	0	35	0.323308	0	3.10803	0	0	0	0	0	0	0	0	0	0	0	0	0	0	0	0	0	0	0	0	0	0	0	0	0	0	0	0	0	0	0	0	0	0	0	0	0	0	0	0	0	0
HQ674798.1.1454	D_0__Bacteria, D_1__Proteobacteria, D_2__Alphaproteobacteria, D_3__Rhizobiales, D_4__Beijerinckiaceae, D_5__uncultured, Ambiguous_taxa	570	0	158	4.28571	0	15.0482	0	0	0	0	0	0	0	0	0	2	3	6	17	0	0	1	1	0	0	0	0	0	0	0	0	0	0	3	0	0	0	0	0	0	0	1	0	0	0	0	0	0
HQ674800.1.1454	D_0__Bacteria, D_1__Proteobacteria, D_2__Alphaproteobacteria, D_3__Rhizobiales, D_4__Methylocystaceae, D_5__uncultured, D_6__uncultured Methylocella sp.	292	0	90	2.19549	0	9.38443	0	0	0	0	0	0	0	0	0	0	0	0	9	0	0	0	0	0	0	90	0	0	0	0	0	3	0	0	0	0	12	0	0	0	0	0	0	0	0	0	0	0
HQ674804.1.1463	D_0__Bacteria, D_1__Proteobacteria, D_2__Alphaproteobacteria, D_3__Rhodospirillales, D_4__Acetobacteraceae, D_5__uncultured, D_6__uncultured Acetobacteraceae bacterium	9	0	9	0.0676692	0	0.780399	0	0	0	0	0	0	0	0	0	0	0	0	0	0	0	0	0	0	0	0	0	0	0	0	0	0	0	0	0	0	0	0	0	0	0	0	0	0	0	0	0	0
HQ674869.1.1476	D_0__Bacteria, D_1__Actinobacteria, D_2__Actinobacteria, D_3__Frankiales, D_4__Frankiaceae, D_5__Jatrophihabitans, Ambiguous_taxa	554	0	131	4.16541	0	19.1514	0	0	6	0	0	0	0	0	0	0	16	0	0	2	0	0	0	131	0	0	0	1	0	1	20	15	0	0	0	0	0	0	0	0	0	0	0	0	0	0	0	0
HQ674870.1.1492	D_0__Bacteria, D_1__Bacteroidetes, D_2__Sphingobacteriia, D_3__Sphingobacteriales, D_4__Sphingobacteriaceae, D_5__Mucilaginibacter, D_6__uncultured Mucilaginibacter sp.	20	0	13	0.150376	0	1.27622	0	0	0	0	0	0	0	0	0	0	0	0	0	0	0	0	0	0	0	0	0	0	0	0	0	0	0	0	0	0	0	0	0	0	0	0	0	0	0	0	0	0
HQ674872.1.1493	D_0__Bacteria, D_1__Bacteroidetes, D_2__Sphingobacteriia, D_3__Sphingobacteriales, D_4__Sphingobacteriaceae, D_5__Mucilaginibacter, Ambiguous_taxa	745	0	171	5.6015	0	23.0128	0	0	0	152	171	0	13	0	91	0	78	0	0	0	0	0	0	0	0	0	0	0	0	0	0	0	0	0	0	10	20	0	0	0	0	0	0	0	0	0	0	0
HQ674873.1.1492	D_0__Bacteria, D_1__Bacteroidetes, D_2__Sphingobacteriia, D_3__Sphingobacteriales, D_4__Sphingobacteriaceae, D_5__Mucilaginibacter, D_6__uncultured Mucilaginibacter sp.	6	0	6	0.0451128	0	0.520266	0	0	0	0	0	0	0	0	6	0	0	0	0	0	0	0	0	0	0	0	0	0	0	0	0	0	0	0	0	0	0	0	0	0	0	0	0	0	0	0	0	0
HQ674891.1.1485	D_0__Bacteria, D_1__Armatimonadetes, D_2__Armatimonadia, D_3__Armatimonadales, D_4__uncultured Chloroflexi bacterium, D_5__uncultured Chloroflexi bacterium, D_6__uncultured Chloroflexi bacterium	40	0	22	0.300752	0	2.19498	0	0	0	0	0	0	0	0	0	0	0	0	0	0	0	0	0	0	0	0	0	0	0	0	0	0	0	0	0	0	0	0	0	0	0	0	0	0	0	0	0	0
HQ674908.1.1487	D_0__Bacteria, D_1__Planctomycetes, D_2__Planctomycetacia, D_3__Planctomycetales, D_4__Planctomycetaceae, D_5__Singulisphaera, D_6__uncultured Singulisphaera sp.	5	0	5	0.037594	0	0.433555	0	0	0	0	0	0	0	0	0	0	0	0	0	0	0	0	0	0	0	0	0	0	0	0	0	0	0	0	0	0	0	0	0	0	0	0	0	0	0	0	0	0
HQ682059.1.1425	D_0__Bacteria, D_1__Proteobacteria, D_2__Alphaproteobacteria, D_3__Caulobacterales, D_4__Caulobacteraceae, D_5__Asticcacaulis, D_6__uncultured bacterium	2	0	1	0.0150376	0	0.122162	0	0	0	0	0	0	0	0	0	0	0	0	0	0	0	0	0	0	0	0	0	0	0	0	0	0	0	0	0	0	0	0	0	0	0	0	0	0	0	0	0	0
HQ686141.1.1218	D_0__Bacteria, D_1__Bacteroidetes, D_2__Flavobacteriia, D_3__Flavobacteriales, D_4__Flavobacteriaceae, D_5__Chryseobacterium, D_6__uncultured Chryseobacterium sp.	20	0	9	0.150376	0	1.02614	0	0	0	0	0	0	0	0	0	0	0	0	0	0	0	0	0	0	0	0	0	0	0	0	0	0	0	0	0	0	0	0	0	0	0	0	0	0	0	0	0	0
KC172291.1.1555	D_0__Bacteria, D_1__Proteobacteria, D_2__Gammaproteobacteria, D_3__Xanthomonadales, D_4__Xanthomonadaceae, D_5__Rhodanobacter, Ambiguous_taxa	6	0	6	0.0451128	0	0.520266	0	0	0	0	0	0	0	0	6	0	0	0	0	0	0	0	0	0	0	0	0	0	0	0	0	0	0	0	0	0	0	0	0	0	0	0	0	0	0	0	0	0
KC172341.1.1482	D_0__Bacteria, D_1__Bacteroidetes, D_2__Sphingobacteriia, D_3__Sphingobacteriales, D_4__Chitinophagaceae, D_5__Taibaiella, Ambiguous_taxa	10	0	10	0.075188	0	0.86711	0	0	0	0	0	0	0	0	0	0	0	0	0	0	0	0	0	0	0	0	0	0	0	0	0	0	0	0	0	0	0	0	0	0	0	0	0	0	0	0	0	0
HQ696546.1.1442	D_0__Bacteria, D_1__Actinobacteria, D_2__Actinobacteria, D_3__Streptomycetales, D_4__Streptomycetaceae, D_5__Streptomyces, Ambiguous_taxa	19	0	10	0.142857	0	1.16217	0	0	0	0	0	0	0	0	0	0	0	0	0	0	0	0	0	0	0	0	0	0	0	0	0	0	0	0	0	10	0	0	0	0	0	0	0	0	0	0	0	0
HQ697385.1.1455	D_0__Bacteria, D_1__Proteobacteria, D_2__Alphaproteobacteria, D_3__Rhizobiales, Ambiguous_taxa, Ambiguous_taxa, Ambiguous_taxa	7	0	7	0.0526316	0	0.606977	0	0	0	0	0	0	0	0	0	0	0	0	0	0	0	0	0	0	0	0	0	0	0	0	0	0	0	0	0	0	0	0	0	0	0	0	0	0	0	0	0	0
HQ697397.1.1502	D_0__Bacteria, D_1__Proteobacteria, D_2__Betaproteobacteria, D_3__Burkholderiales, D_4__Oxalobacteraceae, D_5__Massilia, D_6__uncultured bacterium	3	0	3	0.0225564	0	0.260133	0	0	0	0	0	0	0	0	0	0	0	0	0	0	0	0	0	0	0	0	0	0	0	0	0	0	0	0	0	0	0	0	0	0	0	0	0	0	0	0	0	0
HQ697715.1.1558	D_0__Bacteria, D_1__Proteobacteria, D_2__Alphaproteobacteria, D_3__Rickettsiales, D_4__LWSR-14, D_5__uncultured bacterium, D_6__uncultured bacterium	41	0	27	0.308271	0	2.62903	0	0	0	0	0	0	0	0	0	0	0	0	0	0	0	0	0	0	0	0	0	0	0	0	0	0	0	0	0	0	0	0	0	0	0	0	0	0	0	0	0	0
HQ704709.1.1436	D_0__Bacteria, D_1__Proteobacteria, D_2__Betaproteobacteria, D_3__Burkholderiales, D_4__Burkholderiaceae, D_5__Burkholderia-Paraburkholderia, Ambiguous_taxa	27	0	6	0.203008	0	0.93549	0	0	0	0	1	3	0	0	0	0	0	0	0	0	0	0	0	0	0	0	0	0	0	0	0	0	0	0	0	0	5	0	0	0	3	0	0	0	0	0	0	0
HQ709062.1.1432	D_0__Bacteria, D_1__Proteobacteria, D_2__Alphaproteobacteria, D_3__Rhodobacterales, D_4__Rhodobacteraceae, D_5__Oceanicella, Ambiguous_taxa	3	0	3	0.0225564	0	0.260133	0	0	0	0	0	0	0	0	0	0	0	0	0	0	0	0	0	0	0	0	0	0	0	0	0	0	0	0	0	0	0	0	0	0	0	0	0	0	0	0	0	0
HQ716397.1.1518	D_0__Bacteria, D_1__Firmicutes, D_2__Bacilli, D_3__Lactobacillales, D_4__Carnobacteriaceae, D_5__Atopostipes, D_6__uncultured bacterium	4	0	4	0.0300752	0	0.346844	0	0	0	0	0	0	0	0	0	0	0	0	0	0	0	0	0	0	0	0	0	0	0	0	0	0	0	0	0	0	0	0	0	0	0	0	0	0	0	0	0	0
KC286740.1.1506	D_0__Bacteria, D_1__Proteobacteria, D_2__Betaproteobacteria, D_3__Burkholderiales, D_4__Oxalobacteraceae, D_5__Massilia, Ambiguous_taxa	2419	0	977	18.188	0	97.3672	0	0	0	0	0	0	0	0	0	0	0	0	0	0	0	0	0	0	0	0	0	0	1	0	0	0	0	0	0	0	0	0	0	0	0	0	0	0	0	0	0	0
HQ721418.1.1457	D_0__Bacteria, D_1__Proteobacteria, D_2__Gammaproteobacteria, D_3__Oceanospirillales, D_4__Halomonadaceae, D_5__Halomonas, Ambiguous_taxa	33047	1	1251	248.474	143	264.096	959	964	98	319	72	55	206	148	43	45	156	431	159	38	592	4	135	667	81	1097	15	8	3	2	97	34	299	205	204	182	184	275	246	67	429	500	539	37	920	597	705	17
KC286755.1.1453	D_0__Bacteria, D_1__Proteobacteria, D_2__Alphaproteobacteria, D_3__Rhizobiales, D_4__1174-901-12, D_5__uncultured bacterium, D_6__uncultured bacterium	450	0	68	3.38346	0	10.7059	0	0	0	0	0	0	0	0	2	0	18	0	37	1	0	0	0	28	26	0	0	1	0	0	0	6	0	0	0	0	0	0	0	0	47	24	0	0	0	0	0	0
HQ727618.1.1518	D_0__Bacteria, D_1__Proteobacteria, D_2__Gammaproteobacteria, D_3__Oceanospirillales, D_4__Halomonadaceae, D_5__Halomonas, Ambiguous_taxa	165	0	8	1.2406	1	1.82221	5	7	1	1	0	0	1	0	0	0	0	2	1	0	1	0	1	0	0	1	0	0	0	0	1	0	5	1	2	1	1	4	1	1	3	5	3	0	4	4	5	0
KC286803.1.1433	D_0__Bacteria, D_1__Proteobacteria, D_2__Alphaproteobacteria, D_3__Rhodobacterales, D_4__Rhodobacteraceae, D_5__Rhodobacter, Ambiguous_taxa	15	0	6	0.112782	0	0.775126	0	0	0	0	0	0	0	0	0	0	0	0	0	0	0	0	0	0	0	0	0	0	0	0	0	0	0	0	0	0	0	0	0	0	0	0	0	0	0	0	0	0
KC286808.1.1446	D_0__Bacteria, D_1__Proteobacteria, D_2__Alphaproteobacteria, D_3__Sphingomonadales, D_4__Sphingomonadaceae, D_5__Polymorphobacter, Ambiguous_taxa	6	0	6	0.0451128	0	0.520266	0	0	0	0	0	0	0	0	0	0	0	0	0	0	0	0	0	0	0	0	0	0	0	0	0	0	0	0	0	0	0	0	0	0	0	0	0	0	0	0	0	0
KC286810.1.1493	D_0__Bacteria, D_1__Proteobacteria, D_2__Betaproteobacteria, D_3__Burkholderiales, D_4__Oxalobacteraceae, D_5__Massilia, Ambiguous_taxa	8	0	5	0.0601504	0	0.472892	0	0	0	0	0	0	0	0	0	0	0	0	0	2	0	0	0	0	0	0	0	0	0	0	0	0	0	0	0	0	0	0	0	0	0	0	0	0	0	0	0	0
HQ728391.1.1446	D_0__Bacteria, D_1__Proteobacteria, D_2__Alphaproteobacteria, D_3__Rhizobiales, D_4__Hyphomicrobiaceae, D_5__Devosia, D_6__bacterium 11(2011)	5	0	5	0.037594	0	0.433555	0	0	0	0	0	0	0	0	0	0	0	0	0	0	0	0	0	0	0	0	0	0	0	0	0	0	0	0	0	0	0	0	0	0	0	0	0	0	0	0	0	0
KC286814.1.1514	D_0__Bacteria, D_1__Proteobacteria, D_2__Betaproteobacteria, D_3__Burkholderiales, D_4__Oxalobacteraceae, D_5__Massilia, D_6__uncultured bacterium	2	0	2	0.0150376	0	0.173422	0	0	0	0	0	0	0	0	0	0	0	0	0	0	0	0	0	0	0	0	0	0	0	0	0	0	0	0	0	0	0	0	0	0	0	0	0	0	0	0	0	0
KC286820.1.1488	D_0__Bacteria, D_1__Bacteroidetes, D_2__Sphingobacteriia, D_3__Sphingobacteriales, D_4__Sphingobacteriaceae, D_5__Mucilaginibacter, Ambiguous_taxa	490	0	300	3.68421	0	26.5491	0	0	9	0	0	21	29	0	0	0	9	0	0	0	0	0	0	0	0	0	0	0	0	0	0	0	0	0	0	0	0	0	0	0	0	0	0	0	0	0	0	0
HQ729847.1.1439	D_0__Bacteria, D_1__Acidobacteria, D_2__Solibacteres, D_3__Solibacterales, D_4__Solibacteraceae (Subgroup 3), D_5__Bryobacter, D_6__uncultured Acidobacteria bacterium	81	0	81	0.609023	0	7.02359	0	0	0	0	0	0	0	0	0	0	0	0	0	0	0	0	0	0	0	0	0	0	0	0	0	0	0	0	0	0	0	0	0	0	0	0	0	0	0	0	0	0
HQ729864.1.1507	D_0__Bacteria, D_1__Acidobacteria, D_2__Subgroup 6, D_3__uncultured Acidobacteria bacterium, D_4__uncultured Acidobacteria bacterium, D_5__uncultured Acidobacteria bacterium, D_6__uncultured Acidobacteria bacterium	4	0	4	0.0300752	0	0.346844	0	0	0	0	0	0	0	0	0	0	0	0	0	0	0	0	0	0	0	0	0	0	0	0	0	0	0	0	0	0	0	0	0	0	0	0	0	0	0	0	0	0
HQ730636.1.1340	D_0__Bacteria, D_1__Acidobacteria, D_2__Acidobacteria, D_3__Acidobacteriales, D_4__Acidobacteriaceae (Subgroup 1), D_5__uncultured, D_6__uncultured Acidobacterium sp.	6	0	6	0.0451128	0	0.520266	0	0	0	0	0	0	0	0	0	0	0	0	0	0	0	0	0	0	0	0	0	0	0	0	0	0	0	0	0	0	0	0	0	6	0	0	0	0	0	0	0	0
HQ749779.1.1394	D_0__Bacteria, D_1__Proteobacteria, D_2__Alphaproteobacteria, D_3__Sphingomonadales, D_4__JG34-KF-161, D_5__uncultured organism, D_6__uncultured organism	51	0	38	0.383459	0	3.38607	0	0	0	0	0	5	8	38	0	0	0	0	0	0	0	0	0	0	0	0	0	0	0	0	0	0	0	0	0	0	0	0	0	0	0	0	0	0	0	0	0	0
HQ753743.1.1430	D_0__Bacteria, D_1__Actinobacteria, D_2__Actinobacteria, D_3__Micrococcales, D_4__Microbacteriaceae, D_5__uncultured, Ambiguous_taxa	40	0	16	0.300752	0	1.81319	0	0	0	0	0	0	0	0	0	0	0	0	0	0	0	0	0	0	0	0	0	0	0	0	2	0	0	0	0	0	0	0	0	0	0	0	0	0	0	0	0	0
HQ761089.1.1447	D_0__Bacteria, D_1__Firmicutes, D_2__Clostridia, D_3__Clostridiales, D_4__Lachnospiraceae, D_5__Roseburia, D_6__uncultured organism	3	0	3	0.0225564	0	0.260133	0	0	0	0	0	0	0	0	0	0	0	0	0	0	0	0	0	0	0	0	0	0	0	0	0	0	0	0	0	0	0	0	0	0	0	0	0	0	0	0	0	0
HQ762563.1.1438	D_0__Bacteria, D_1__Bacteroidetes, D_2__Bacteroidia, D_3__Bacteroidales, D_4__Bacteroidaceae, D_5__Bacteroides, Ambiguous_taxa	3	0	3	0.0225564	0	0.260133	0	0	0	0	0	0	0	0	0	0	0	0	0	0	0	0	0	0	0	0	0	0	0	0	0	0	0	0	0	0	0	0	0	0	0	0	0	0	0	0	0	0
KC437360.1.1456	D_0__Bacteria, D_1__Proteobacteria, D_2__Alphaproteobacteria, D_3__Rhodospirillales, D_4__Acetobacteraceae, D_5__uncultured, Ambiguous_taxa	4	0	4	0.0300752	0	0.346844	0	0	0	0	0	0	0	0	0	0	0	0	0	0	0	0	0	0	0	0	0	0	0	0	0	0	0	0	0	0	0	0	0	0	0	0	0	0	0	0	0	0
HQ767761.1.1417	D_0__Bacteria, D_1__Firmicutes, D_2__Clostridia, D_3__Clostridiales, D_4__Lachnospiraceae, D_5__[Ruminococcus] torques group, D_6__uncultured organism	44	0	34	0.330827	0	3.04442	0	0	0	0	0	0	1	0	0	0	0	0	0	0	0	0	0	0	0	0	0	0	0	0	0	0	0	0	0	0	0	0	0	0	0	0	0	0	0	0	0	0
HQ778326.1.1469	D_0__Bacteria, D_1__Firmicutes, D_2__Bacilli, D_3__Lactobacillales, D_4__Streptococcaceae, D_5__Streptococcus, Ambiguous_taxa	2	0	1	0.0150376	0	0.122162	0	0	0	0	0	0	0	0	0	0	0	0	0	0	0	0	0	0	0	0	0	0	0	0	0	0	0	0	0	0	0	0	0	0	0	0	0	0	0	0	0	0
KC790990.1.1399	D_0__Bacteria, D_1__Proteobacteria, D_2__Betaproteobacteria, D_3__Burkholderiales, D_4__Comamonadaceae, D_5__Schlegelella, Ambiguous_taxa	32	0	11	0.240602	0	1.47273	0	0	0	0	0	0	0	0	0	0	0	0	0	0	0	0	0	0	0	0	0	0	0	0	0	0	0	0	0	0	0	0	0	0	0	0	0	0	0	0	0	0
HQ782230.1.1437	D_0__Bacteria, D_1__Firmicutes, D_2__Clostridia, D_3__Clostridiales, D_4__Lachnospiraceae, D_5__Fusicatenibacter, D_6__uncultured organism	121	0	70	0.909774	0	7.48277	0	70	0	0	0	0	0	0	0	0	0	0	0	0	0	0	0	0	0	0	0	0	0	0	0	0	0	0	0	0	0	0	0	0	0	0	0	0	0	0	0	0
KC511070.1.1353	D_0__Bacteria, D_1__Proteobacteria, D_2__Alphaproteobacteria, D_3__Rhizobiales, D_4__Methylobacteriaceae, D_5__Psychroglaciecola, Ambiguous_taxa	333	0	87	2.50376	0	9.83163	0	0	0	0	0	0	0	0	0	0	8	0	9	16	0	0	0	23	0	38	0	0	0	0	5	0	0	0	0	0	0	0	0	0	0	38	0	0	0	0	0	0
HQ783921.1.1429	D_0__Bacteria, D_1__Firmicutes, D_2__Clostridia, D_3__Clostridiales, D_4__Lachnospiraceae, D_5__[Ruminococcus] torques group, D_6__uncultured organism	26	0	26	0.195489	0	2.25449	0	0	0	0	0	0	0	0	0	0	0	0	0	0	0	0	0	0	0	0	0	0	0	0	0	0	0	0	0	0	0	0	0	0	0	0	0	0	0	0	0	0
HQ790006.1.1435	D_0__Bacteria, D_1__Firmicutes, D_2__Clostridia, D_3__Clostridiales, D_4__Lachnospiraceae, D_5__Lachnospiraceae NK4A136 group, D_6__uncultured organism	32	0	32	0.240602	0	2.77475	0	0	0	0	0	0	0	0	0	0	0	0	0	0	0	0	0	0	0	0	0	0	0	0	0	0	0	0	0	0	0	0	0	0	0	0	0	0	0	0	0	0
KC554636.1.1514	D_0__Bacteria, D_1__Actinobacteria, D_2__Actinobacteria, D_3__Frankiales, D_4__Sporichthyaceae, D_5__uncultured, Ambiguous_taxa	9	0	5	0.0676692	0	0.553166	0	0	0	0	5	0	0	0	0	0	0	0	0	0	0	0	0	0	0	0	0	0	0	0	0	0	0	0	0	0	0	0	0	0	0	0	0	0	0	0	0	0
KC631634.8210.9729	D_0__Bacteria, D_1__Cyanobacteria, D_2__Chloroplast, D_3__Auxenochlorella protothecoides, D_4__Auxenochlorella protothecoides, D_5__Auxenochlorella protothecoides, D_6__Auxenochlorella protothecoides	48	0	39	0.360902	0	3.46484	0	0	0	0	0	0	0	0	0	0	0	0	0	0	0	0	0	0	0	0	0	0	0	0	0	0	0	0	0	0	0	0	0	0	0	0	0	0	0	0	0	0
KC634267.1.1226	D_0__Bacteria, D_1__Proteobacteria, D_2__Gammaproteobacteria, D_3__Pseudomonadales, D_4__Pseudomonadaceae, D_5__Pseudomonas, Ambiguous_taxa	10	0	7	0.075188	0	0.658557	0	3	0	0	0	0	0	0	0	0	0	0	0	0	0	0	0	0	0	0	0	0	0	0	0	0	0	0	0	0	0	0	0	0	0	0	0	0	0	0	0	0
KC669521.1.1390	D_0__Bacteria, D_1__Actinobacteria, D_2__Actinobacteria, D_3__Corynebacteriales, D_4__Mycobacteriaceae, D_5__Mycobacterium, Ambiguous_taxa	60	0	31	0.451128	0	2.93223	0	0	0	0	0	0	2	0	10	0	0	1	0	0	0	0	0	0	0	1	0	0	0	0	0	0	31	0	0	0	0	0	0	1	0	0	0	0	0	0	0	0
HQ804831.1.1450	D_0__Bacteria, D_1__Actinobacteria, D_2__Actinobacteria, D_3__Micrococcales, D_4__Micrococcaceae, D_5__Rothia, D_6__uncultured organism	49	0	26	0.368421	0	2.63563	0	0	0	0	0	0	0	0	0	0	0	0	0	0	0	0	0	0	0	0	0	0	0	0	0	0	0	0	3	15	0	0	0	0	5	0	0	0	0	0	0	0
KF063208.1.1345	D_0__Bacteria, D_1__Bacteroidetes, D_2__Flavobacteriia, D_3__Flavobacteriales, D_4__Flavobacteriaceae, D_5__Cloacibacterium, D_6__uncultured bacterium	147	0	64	1.10526	0	6.56582	0	0	0	0	0	0	0	0	0	0	19	0	0	0	0	0	0	0	0	0	0	0	0	0	9	0	0	0	0	0	0	0	0	0	0	0	0	0	0	0	0	0
KF061912.1.1366	D_0__Bacteria, D_1__Proteobacteria, D_2__Betaproteobacteria, D_3__Neisseriales, D_4__Neisseriaceae, D_5__uncultured, D_6__uncultured bacterium	12	0	12	0.0902256	0	1.04053	0	0	0	0	0	0	0	0	0	0	0	0	0	0	0	0	0	0	0	0	0	0	0	0	0	0	0	0	0	0	0	0	0	0	0	0	0	0	0	0	0	0
KC682894.1.1484	D_0__Bacteria, D_1__Proteobacteria, D_2__Alphaproteobacteria, D_3__Sphingomonadales, D_4__M05-Pitesti, Ambiguous_taxa, Ambiguous_taxa	31	0	31	0.233083	0	2.68804	0	0	0	0	0	0	0	0	0	0	0	0	0	0	0	0	0	0	0	0	0	0	0	0	0	0	0	0	0	0	0	0	0	0	0	0	0	0	0	0	0	0
KC683060.1.1482	D_0__Bacteria, D_1__Proteobacteria, D_2__Alphaproteobacteria, D_3__Sphingomonadales, D_4__Sphingomonadaceae, D_5__uncultured, Ambiguous_taxa	201	0	153	1.51128	0	13.8742	0	153	0	0	0	0	0	0	0	0	0	0	0	0	0	0	0	0	0	48	0	0	0	0	0	0	0	0	0	0	0	0	0	0	0	0	0	0	0	0	0	0
HQ811832.1.1472	D_0__Bacteria, D_1__Firmicutes, D_2__Bacilli, D_3__Lactobacillales, D_4__Streptococcaceae, D_5__Streptococcus, D_6__uncultured organism	40	0	6	0.300752	0	1.02236	0	0	0	0	0	0	0	1	0	0	0	0	0	0	0	0	0	0	0	0	0	0	0	0	0	0	0	0	0	0	0	0	2	0	0	5	0	0	0	0	0	0
HQ812267.1.1470	D_0__Bacteria, D_1__Firmicutes, D_2__Bacilli, D_3__Lactobacillales, D_4__Streptococcaceae, D_5__Streptococcus, D_6__uncultured organism	2	0	2	0.0150376	0	0.173422	0	0	0	0	0	0	0	0	0	0	0	0	0	0	0	0	0	2	0	0	0	0	0	0	0	0	0	0	0	0	0	0	0	0	0	0	0	0	0	0	0	0
HQ815982.1.1445	D_0__Bacteria, D_1__Bacteroidetes, D_2__Bacteroidia, D_3__Bacteroidales, D_4__Bacteroidaceae, D_5__Bacteroides, D_6__uncultured organism	82	0	40	0.616541	0	4.50037	0	0	0	0	0	0	0	0	0	0	0	0	0	0	0	0	0	0	0	0	0	0	0	0	0	0	0	0	0	0	0	0	0	0	0	0	0	0	0	0	0	0
HQ827964.1.1322	D_0__Bacteria, D_1__Planctomycetes, D_2__Planctomycetacia, D_3__Planctomycetales, D_4__Planctomycetaceae, D_5__Planctomyces, D_6__uncultured bacterium	18	0	18	0.135338	0	1.5608	0	0	0	0	0	0	0	0	0	0	0	0	0	0	0	0	0	0	0	0	0	0	0	0	0	0	0	0	0	0	0	0	0	0	0	0	0	0	0	0	0	0
HQ827965.1.1456	D_0__Bacteria, D_1__Actinobacteria, D_2__Thermoleophilia, D_3__Solirubrobacterales, D_4__Patulibacteraceae, D_5__Patulibacter, D_6__uncultured bacterium	4	0	3	0.0300752	0	0.27358	0	0	0	0	0	0	0	0	0	3	0	0	0	0	0	0	0	0	0	0	0	0	1	0	0	0	0	0	0	0	0	0	0	0	0	0	0	0	0	0	0	0
HQ839786.1.1486	D_0__Bacteria, D_1__Proteobacteria, D_2__Betaproteobacteria, D_3__Burkholderiales, D_4__Oxalobacteraceae, D_5__Massilia, Ambiguous_taxa	107	0	68	0.804511	0	6.41431	0	0	0	0	0	0	0	0	0	0	0	0	0	0	0	0	0	0	0	0	0	0	0	0	0	0	0	0	0	0	0	0	0	0	0	68	0	0	0	0	0	0
HQ856402.1.1450	D_0__Bacteria, D_1__Proteobacteria, D_2__Alphaproteobacteria, D_3__Sphingomonadales, D_4__Sphingomonadaceae, D_5__Blastomonas, Ambiguous_taxa	153	0	80	1.15038	0	8.32712	0	0	0	0	0	0	0	0	0	0	0	0	0	0	0	0	0	0	0	0	0	0	0	0	0	0	0	9	0	0	0	0	0	0	0	0	0	0	0	0	0	0
HQ860483.1.1449	D_0__Bacteria, D_1__Proteobacteria, D_2__Gammaproteobacteria, D_3__Pseudomonadales, D_4__Moraxellaceae, D_5__Acinetobacter, D_6__uncultured bacterium	42	0	29	0.315789	0	2.59477	0	0	0	0	2	0	0	0	0	0	0	0	0	0	2	0	0	0	0	0	0	0	0	0	0	0	29	0	0	0	0	0	0	0	0	0	0	0	0	0	0	0
HQ860528.1.1449	D_0__Bacteria, D_1__Proteobacteria, D_2__Betaproteobacteria, D_3__Burkholderiales, D_4__Comamonadaceae, D_5__Variovorax, D_6__uncultured bacterium	4	0	2	0.0300752	0	0.211053	0	0	0	1	0	1	0	0	0	0	0	0	0	0	0	0	0	0	0	0	0	0	0	0	0	0	0	0	0	0	0	0	0	0	0	0	0	0	0	0	0	0
HQ860748.1.1333	D_0__Bacteria, D_1__Proteobacteria, D_2__Betaproteobacteria, D_3__Burkholderiales, D_4__Comamonadaceae, D_5__uncultured, D_6__uncultured bacterium	7	0	7	0.0526316	0	0.606977	0	0	0	0	0	0	0	0	0	0	0	0	0	0	0	0	0	0	0	0	0	0	0	0	0	0	0	0	0	0	0	0	0	0	0	0	0	0	0	0	0	0
HQ860754.1.1200	D_0__Bacteria, D_1__Proteobacteria, D_2__Gammaproteobacteria, D_3__Pseudomonadales, D_4__Moraxellaceae, D_5__Acinetobacter, D_6__uncultured bacterium	980	0	124	7.36842	0	19.4498	0	78	0	0	37	0	0	70	0	0	0	0	3	0	0	0	0	24	21	62	0	0	0	0	0	0	0	0	0	0	8	0	0	12	0	10	35	6	64	16	0	0
HQ863983.1.1492	D_0__Bacteria, D_1__Proteobacteria, D_2__Alphaproteobacteria, D_3__Rhodobacterales, D_4__Rhodobacteraceae, D_5__Tabrizicola, D_6__uncultured bacterium	40	0	35	0.300752	0	3.06244	0	0	0	0	0	0	0	0	0	0	0	0	0	0	0	0	0	0	0	0	0	0	0	0	0	0	0	5	0	0	0	0	0	0	0	0	0	0	0	0	0	0
HQ874629.1.1454	D_0__Bacteria, D_1__Proteobacteria, D_2__Gammaproteobacteria, D_3__Xanthomonadales, D_4__Xanthomonadaceae, D_5__Luteimonas, Ambiguous_taxa	78	0	58	0.586466	0	5.14653	0	0	0	0	0	0	0	0	0	0	0	0	0	0	0	0	0	0	0	0	0	0	0	0	0	0	0	0	0	0	0	0	0	0	0	0	0	0	0	0	0	0
KJ782723.1.1484	D_0__Bacteria, D_1__Acidobacteria, D_2__Blastocatellia, D_3__Blastocatellales, D_4__Blastocatellaceae (Subgroup 4), D_5__uncultured, D_6__uncultured bacterium	8	0	5	0.0601504	0	0.503915	0	0	0	0	0	0	0	0	0	0	0	0	0	0	0	0	0	0	0	0	0	0	0	0	0	3	0	0	0	0	0	0	0	0	0	0	0	0	0	0	0	0
HQ900331.1.1284	D_0__Bacteria, D_1__Proteobacteria, D_2__Betaproteobacteria, D_3__Burkholderiales, D_4__Oxalobacteraceae, D_5__Massilia, D_6__uncultured bacterium	107	0	50	0.804511	0	6.0796	49	0	0	0	0	0	0	0	0	0	0	0	0	0	0	0	0	0	0	0	0	0	0	0	0	0	0	0	0	0	0	0	0	0	0	0	0	0	50	0	0	0
KC896689.1.1453	D_0__Bacteria, D_1__Cyanobacteria, D_2__Cyanobacteria, D_3__SubsectionIII, D_4__FamilyI, D_5__Phormidium, Ambiguous_taxa	37	0	31	0.278195	0	2.73405	0	0	0	0	0	0	0	0	0	0	0	0	0	0	0	0	0	0	0	0	0	0	0	0	0	0	0	31	0	0	0	0	0	0	0	0	0	0	0	0	0	0
KC994716.1.1473	D_0__Bacteria, D_1__Armatimonadetes, D_2__Fimbriimonadia, D_3__Fimbriimonadales, D_4__Fimbriimonadaceae, D_5__uncultured microorganism, D_6__uncultured microorganism	13	0	13	0.0977444	0	1.12724	0	0	0	0	0	0	0	0	0	0	0	0	0	0	0	0	0	0	0	0	0	0	0	0	0	0	0	0	0	0	0	0	0	0	0	0	0	0	0	0	0	0
KF020730.1.1435	D_0__Bacteria, D_1__Firmicutes, D_2__Bacilli, D_3__Bacillales, D_4__Paenibacillaceae, D_5__Paenibacillus, Ambiguous_taxa	2	0	2	0.0150376	0	0.173422	0	0	0	0	0	0	0	0	0	0	0	0	0	0	0	0	0	0	0	0	0	0	0	0	0	0	0	0	0	0	0	0	0	0	0	0	0	0	0	0	0	0
JANM01000001.1263654.1265135	D_0__Bacteria, D_1__Firmicutes, D_2__Bacilli, D_3__Bacillales, D_4__Staphylococcaceae, D_5__Staphylococcus, D_6__Staphylococcus aureus LCT-SAO	3	0	1	0.0225564	0	0.149046	1	0	0	0	0	0	0	0	0	0	0	0	0	0	0	0	0	0	0	0	0	0	0	0	0	0	0	0	0	0	0	0	0	0	0	0	0	0	0	0	0	0
JENB01000091.335.1842	D_0__Bacteria, D_1__Proteobacteria, D_2__Gammaproteobacteria, D_3__Pseudomonadales, D_4__Pseudomonadaceae, D_5__Pseudomonas, Ambiguous_taxa	695	0	269	5.22556	0	29.7967	0	0	169	0	41	102	269	86	0	0	0	0	0	0	0	0	0	0	0	0	0	0	0	0	0	0	0	0	0	0	0	0	0	0	0	0	0	0	0	0	0	0
JF004776.1.1355	D_0__Bacteria, D_1__Actinobacteria, D_2__Actinobacteria, D_3__Micrococcales, D_4__Micrococcaceae, D_5__Kocuria, D_6__uncultured bacterium	305	0	98	2.29323	0	12.0364	0	77	0	0	0	0	0	0	0	0	0	0	25	0	0	0	0	0	0	0	0	0	0	0	0	0	0	0	3	0	0	0	0	0	19	0	0	0	0	98	0	0
JF014043.1.1367	D_0__Bacteria, D_1__Firmicutes, D_2__Bacilli, D_3__Lactobacillales, D_4__Carnobacteriaceae, D_5__Dolosigranulum, D_6__uncultured bacterium	46	0	37	0.345865	0	3.26377	0	0	0	0	0	0	0	0	0	0	0	0	0	0	0	0	0	0	0	0	0	0	0	0	0	0	0	0	0	0	0	0	0	0	37	0	0	0	0	0	0	0
JF027785.1.1358	D_0__Bacteria, D_1__Actinobacteria, D_2__Actinobacteria, D_3__Propionibacteriales, D_4__Nocardioidaceae, D_5__Nocardioides, D_6__uncultured bacterium	21	0	21	0.157895	0	1.82093	0	0	0	0	0	0	0	0	0	0	0	0	0	0	0	0	0	21	0	0	0	0	0	0	0	0	0	0	0	0	0	0	0	0	0	0	0	0	0	0	0	0
JF028528.1.1344	D_0__Bacteria, D_1__Bacteroidetes, D_2__Cytophagia, D_3__Cytophagales, D_4__Cytophagaceae, D_5__uncultured, D_6__uncultured bacterium	70	0	70	0.526316	0	6.06977	0	70	0	0	0	0	0	0	0	0	0	0	0	0	0	0	0	0	0	0	0	0	0	0	0	0	0	0	0	0	0	0	0	0	0	0	0	0	0	0	0	0
KF049126.1.1383	D_0__Bacteria, D_1__Proteobacteria, D_2__Gammaproteobacteria, D_3__Oceanospirillales, D_4__Halomonadaceae, D_5__Halomonas, Ambiguous_taxa	266336	3	15671	2002.53	1286	2349.75	4983	15671	696	2364	474	426	1347	1654	492	224	1558	6058	1396	480	4570	24	1572	4125	1058	4728	56	47	71	3	995	172	2199	1286	949	1468	1739	1547	2250	1072	2462	3409	3436	335	5361	3190	4921	119
JF046803.1.1346	D_0__Bacteria, D_1__Gemmatimonadetes, D_2__Gemmatimonadetes, D_3__Gemmatimonadales, D_4__Gemmatimonadaceae, D_5__Gemmatimonas, D_6__uncultured bacterium	9	0	9	0.0676692	0	0.780399	0	0	0	0	0	0	0	0	0	0	0	0	0	0	0	0	0	0	0	0	0	0	0	0	0	0	0	0	0	0	9	0	0	0	0	0	0	0	0	0	0	0
JF048640.1.1307	D_0__Bacteria, D_1__Proteobacteria, D_2__Alphaproteobacteria, D_3__Rhodospirillales, D_4__Rhodospirillaceae, D_5__uncultured, D_6__uncultured bacterium	11	0	11	0.0827068	0	0.953821	0	0	0	0	0	0	11	0	0	0	0	0	0	0	0	0	0	0	0	0	0	0	0	0	0	0	0	0	0	0	0	0	0	0	0	0	0	0	0	0	0	0
JF049379.1.1260	D_0__Bacteria, D_1__Actinobacteria, D_2__Actinobacteria, D_3__Frankiales, D_4__Geodermatophilaceae, D_5__Modestobacter, D_6__uncultured bacterium	17	0	17	0.12782	0	1.47409	0	0	0	0	0	0	0	0	0	0	0	0	0	0	0	0	0	0	0	0	0	0	0	0	0	0	0	0	0	0	0	0	0	0	0	0	0	0	0	0	0	0
JF058250.1.1351	D_0__Bacteria, D_1__Proteobacteria, D_2__Gammaproteobacteria, D_3__Pasteurellales, D_4__Pasteurellaceae, D_5__Haemophilus, D_6__uncultured bacterium	12	0	6	0.0902256	0	0.732975	0	0	0	0	0	0	0	0	0	0	0	0	0	0	0	0	0	0	0	0	0	0	0	0	0	0	0	0	0	0	0	0	0	0	0	0	0	0	0	0	0	0
KF100492.1.1323	D_0__Bacteria, D_1__Cyanobacteria, D_2__Chloroplast, Ambiguous_taxa, Ambiguous_taxa, Ambiguous_taxa, Ambiguous_taxa	631	0	85	4.74436	0	13.8025	0	0	0	0	0	0	26	0	0	0	0	0	0	0	0	0	0	0	0	0	0	0	0	0	0	0	0	5	0	0	0	0	0	0	0	0	45	0	0	0	0	0
JF087988.1.1339	D_0__Bacteria, D_1__Actinobacteria, D_2__Actinobacteria, D_3__Corynebacteriales, D_4__Corynebacteriaceae, D_5__Corynebacterium 1, D_6__uncultured bacterium	5	0	4	0.037594	0	0.356881	0	0	0	0	0	0	0	0	0	0	0	0	0	0	0	0	0	0	0	0	0	0	0	0	0	0	0	0	0	0	0	0	0	0	0	0	0	0	0	0	0	0
JF095934.1.1326	D_0__Bacteria, D_1__Armatimonadetes, D_2__Fimbriimonadia, D_3__Fimbriimonadales, D_4__Fimbriimonadaceae, D_5__uncultured bacterium, D_6__uncultured bacterium	223	0	60	1.67669	0	7.05879	0	0	0	0	0	0	17	0	3	0	22	23	0	0	0	0	0	0	8	0	1	0	4	0	0	0	0	0	0	0	0	0	0	0	0	0	0	0	0	0	0	0
JF097024.1.1352	D_0__Bacteria, D_1__Bacteroidetes, D_2__Sphingobacteriia, D_3__Sphingobacteriales, D_4__Sphingobacteriaceae, D_5__uncultured, D_6__uncultured bacterium	40	0	12	0.300752	0	1.62828	0	0	0	0	0	0	0	0	0	0	0	0	0	12	0	0	0	0	0	0	0	0	0	0	0	3	0	0	0	0	0	0	0	0	0	0	0	0	0	0	0	0
JF100816.1.1349	D_0__Bacteria, D_1__Actinobacteria, D_2__Actinobacteria, D_3__Propionibacteriales, D_4__Propionibacteriaceae, D_5__Propionibacterium, D_6__uncultured bacterium	2	0	1	0.0150376	0	0.122162	0	0	0	0	0	0	0	1	0	0	0	0	0	0	0	0	0	0	0	0	0	0	0	0	0	0	0	0	0	0	0	0	0	0	0	0	0	0	0	0	0	0
JF108214.1.1336	D_0__Bacteria, D_1__FBP, D_2__uncultured bacterium, D_3__uncultured bacterium, D_4__uncultured bacterium, D_5__uncultured bacterium, D_6__uncultured bacterium	120	0	61	0.902256	0	6.43248	0	0	0	0	0	0	0	0	2	0	0	0	0	0	0	0	0	0	0	0	0	0	0	0	39	0	0	0	0	0	0	0	0	0	0	0	0	0	0	0	0	0
JF111953.1.1335	D_0__Bacteria, D_1__Firmicutes, D_2__Bacilli, D_3__Lactobacillales, D_4__Streptococcaceae, D_5__Streptococcus, D_6__uncultured bacterium	8	0	7	0.0601504	0	0.612489	0	0	0	0	0	0	0	0	0	0	0	0	0	0	0	0	0	0	0	0	0	0	0	0	0	0	0	0	0	0	0	0	7	0	0	0	0	0	0	0	0	0
JF116234.1.1357	D_0__Bacteria, D_1__Bacteroidetes, D_2__Sphingobacteriia, D_3__Sphingobacteriales, D_4__Chitinophagaceae, D_5__Ferruginibacter, D_6__uncultured bacterium	10	0	6	0.075188	0	0.623092	0	0	0	0	0	0	0	0	0	0	0	0	0	6	0	0	0	0	0	0	0	0	0	0	0	0	0	0	0	0	0	0	0	0	0	0	0	0	0	0	0	0
JF116352.1.1397	D_0__Bacteria, D_1__Saccharibacteria, D_2__uncultured bacterium, D_3__uncultured bacterium, D_4__uncultured bacterium, D_5__uncultured bacterium, D_6__uncultured bacterium	11	0	11	0.0827068	0	0.953821	0	0	0	0	0	0	0	11	0	0	0	0	0	0	0	0	0	0	0	0	0	0	0	0	0	0	0	0	0	0	0	0	0	0	0	0	0	0	0	0	0	0
JF116658.1.1365	D_0__Bacteria, D_1__Proteobacteria, D_2__Gammaproteobacteria, D_3__Legionellales, D_4__Legionellaceae, D_5__Legionella, D_6__uncultured bacterium	3	0	3	0.0225564	0	0.260133	0	0	0	0	0	0	0	0	0	0	0	0	0	0	0	0	0	0	0	0	0	0	0	0	0	0	0	0	0	0	0	0	0	0	0	0	0	0	0	0	0	0
JF116684.1.1303	D_0__Bacteria, D_1__Proteobacteria, D_2__Alphaproteobacteria, D_3__Caulobacterales, D_4__Caulobacteraceae, D_5__Caulobacter, D_6__uncultured bacterium	37	0	19	0.278195	0	1.91625	0	0	0	0	19	0	7	0	0	0	0	0	0	0	0	0	0	0	0	0	0	0	0	0	0	0	0	0	0	0	0	0	0	0	0	0	0	0	0	0	0	0
JF116935.1.1353	D_0__Bacteria, D_1__Proteobacteria, D_2__Deltaproteobacteria, D_3__Oligoflexales, D_4__Oligoflexaceae, D_5__uncultured bacterium, D_6__uncultured bacterium	132	0	51	0.992481	0	5.8238	0	0	0	0	0	0	0	0	0	0	0	51	41	0	0	0	0	0	0	0	0	0	0	0	0	0	0	0	0	0	0	0	0	0	0	0	0	0	0	0	0	0
JF117189.1.1303	D_0__Bacteria, D_1__Proteobacteria, D_2__Alphaproteobacteria, D_3__Rhizobiales, D_4__1174-901-12, D_5__uncultured bacterium, D_6__uncultured bacterium	60	0	29	0.451128	0	3.01628	0	0	0	0	0	0	0	0	0	0	0	0	0	0	0	0	0	0	0	0	0	0	0	0	0	3	0	0	0	0	0	0	0	0	0	0	0	0	0	0	0	0
JF117547.1.1360	D_0__Bacteria, D_1__Saccharibacteria, D_2__uncultured bacterium, D_3__uncultured bacterium, D_4__uncultured bacterium, D_5__uncultured bacterium, D_6__uncultured bacterium	8	0	8	0.0601504	0	0.693688	0	0	8	0	0	0	0	0	0	0	0	0	0	0	0	0	0	0	0	0	0	0	0	0	0	0	0	0	0	0	0	0	0	0	0	0	0	0	0	0	0	0
JF119456.1.1356	D_0__Bacteria, D_1__Bacteroidetes, D_2__Sphingobacteriia, D_3__Sphingobacteriales, D_4__Chitinophagaceae, D_5__uncultured, D_6__uncultured bacterium	102	0	71	0.766917	0	6.63312	0	0	0	0	0	0	0	0	0	0	29	0	0	0	0	0	0	0	0	0	0	0	0	0	0	0	0	0	0	0	0	0	0	0	0	0	0	0	0	0	0	0
JF120753.1.1304	D_0__Bacteria, D_1__Chloroflexi, D_2__SBR2076, Ambiguous_taxa, Ambiguous_taxa, Ambiguous_taxa, Ambiguous_taxa	11	0	11	0.0827068	0	0.953821	0	0	0	0	0	0	0	0	0	0	0	0	0	0	0	0	0	0	0	0	0	0	0	0	0	0	0	11	0	0	0	0	0	0	0	0	0	0	0	0	0	0
JF121474.1.1342	D_0__Bacteria, D_1__Planctomycetes, D_2__Planctomycetacia, D_3__Planctomycetales, D_4__Planctomycetaceae, D_5__Singulisphaera, D_6__uncultured bacterium	24	0	9	0.180451	0	1.21128	0	0	0	0	0	0	0	0	0	0	0	0	0	0	0	0	0	0	0	0	0	0	0	0	0	0	0	0	0	0	0	0	0	0	0	0	0	0	0	0	0	0
JF123948.1.1313	D_0__Bacteria, D_1__Saccharibacteria, D_2__uncultured bacterium, D_3__uncultured bacterium, D_4__uncultured bacterium, D_5__uncultured bacterium, D_6__uncultured bacterium	2	0	2	0.0150376	0	0.173422	0	0	0	0	2	0	0	0	0	0	0	0	0	0	0	0	0	0	0	0	0	0	0	0	0	0	0	0	0	0	0	0	0	0	0	0	0	0	0	0	0	0
JF124163.1.1302	D_0__Bacteria, D_1__Proteobacteria, D_2__Alphaproteobacteria, D_3__Rhizobiales, D_4__Rhizobiaceae, D_5__Rhizobium, D_6__uncultured bacterium	2736	0	620	20.5714	0	79.4935	0	0	8	0	0	0	11	0	13	2	90	104	189	7	0	0	0	0	2	0	3	0	4	0	0	29	22	2	0	0	0	0	15	0	0	0	0	0	0	0	0	0
JF125650.1.1285	D_0__Bacteria, D_1__Actinobacteria, D_2__Actinobacteria, D_3__Actinomycetales, D_4__Actinomycetaceae, D_5__Actinomyces, D_6__uncultured bacterium	2	0	2	0.0150376	0	0.173422	0	0	0	0	0	0	0	0	0	0	0	0	0	0	0	0	0	0	0	0	0	0	0	0	0	0	0	0	0	0	0	0	0	0	0	0	0	0	0	0	0	0
JF126079.1.1346	D_0__Bacteria, D_1__Actinobacteria, D_2__Actinobacteria, D_3__Propionibacteriales, D_4__Nocardioidaceae, D_5__Nocardioides, D_6__uncultured bacterium	88	0	38	0.661654	0	3.7977	0	0	0	0	0	0	0	0	5	0	0	0	0	0	0	0	0	0	0	0	0	0	0	0	0	1	0	38	0	0	0	0	0	0	0	0	0	0	0	0	0	0
JF127579.1.1306	D_0__Bacteria, D_1__Proteobacteria, D_2__Alphaproteobacteria, D_3__Sphingomonadales, D_4__Sphingomonadaceae, D_5__Sphingomonas, Ambiguous_taxa	2	0	1	0.0150376	0	0.122162	0	0	0	0	0	0	0	0	0	0	0	0	0	0	0	0	0	0	0	0	0	0	0	0	0	0	0	0	0	0	0	0	0	0	0	0	0	0	0	0	0	0
JF128938.1.1302	D_0__Bacteria, D_1__Saccharibacteria, D_2__uncultured bacterium, D_3__uncultured bacterium, D_4__uncultured bacterium, D_5__uncultured bacterium, D_6__uncultured bacterium	71	0	33	0.533835	0	3.65677	0	0	0	0	0	0	0	0	0	0	0	0	0	0	0	0	0	33	0	0	0	0	0	0	0	0	0	0	0	0	0	0	0	0	0	0	0	0	0	0	0	0
JF128957.1.1335	D_0__Bacteria, D_1__Proteobacteria, D_2__Deltaproteobacteria, D_3__Bdellovibrionales, D_4__Bdellovibrionaceae, D_5__Bdellovibrio, D_6__uncultured bacterium	50	0	49	0.37594	0	4.24907	0	0	0	0	0	0	0	0	0	0	0	0	0	0	0	0	0	0	0	0	0	0	0	0	0	0	0	0	0	0	0	0	0	0	0	0	0	0	0	0	0	0
JF128967.1.1335	D_0__Bacteria, D_1__Actinobacteria, D_2__Acidimicrobiia, D_3__Acidimicrobiales, D_4__Acidimicrobiaceae, D_5__uncultured, D_6__uncultured bacterium	22	0	22	0.165414	0	1.90764	0	0	0	0	0	0	0	0	0	0	0	0	22	0	0	0	0	0	0	0	0	0	0	0	0	0	0	0	0	0	0	0	0	0	0	0	0	0	0	0	0	0
JF128979.1.1306	D_0__Bacteria, D_1__Proteobacteria, D_2__Alphaproteobacteria, D_3__Rhizobiales, D_4__Methylobacteriaceae, D_5__uncultured, D_6__uncultured bacterium	26	0	26	0.195489	0	2.25449	0	0	0	0	0	0	0	0	0	0	0	0	0	0	0	0	0	0	0	0	0	0	0	0	0	0	0	0	0	0	0	0	0	0	0	0	0	0	0	0	0	0
JF131859.1.1351	D_0__Bacteria, D_1__Fusobacteria, D_2__Fusobacteriia, D_3__Fusobacteriales, D_4__Fusobacteriaceae, D_5__Fusobacterium, D_6__uncultured bacterium	2	0	2	0.0150376	0	0.173422	0	0	0	0	0	0	0	0	0	0	0	0	0	0	0	0	0	0	0	0	0	0	0	0	0	0	0	0	0	0	0	0	0	2	0	0	0	0	0	0	0	0
JF132619.1.1356	D_0__Bacteria, D_1__Actinobacteria, D_2__Actinobacteria, D_3__Corynebacteriales, D_4__Corynebacteriaceae, D_5__Corynebacterium, D_6__uncultured bacterium	8	0	8	0.0601504	0	0.693688	0	0	0	0	0	0	0	0	0	0	0	0	0	0	0	0	0	0	0	0	0	0	0	0	0	0	0	0	0	0	0	0	0	0	0	0	8	0	0	0	0	0
JF132957.1.1367	D_0__Bacteria, D_1__Proteobacteria, D_2__Betaproteobacteria, D_3__Neisseriales, D_4__Neisseriaceae, D_5__Neisseria, D_6__uncultured bacterium	5	0	5	0.037594	0	0.433555	0	0	0	0	0	0	0	0	0	0	0	0	0	0	0	0	0	0	0	0	0	0	0	0	0	0	0	5	0	0	0	0	0	0	0	0	0	0	0	0	0	0
KU514515.1.1475	D_0__Bacteria, D_1__Bacteroidetes, D_2__Flavobacteriia, D_3__Flavobacteriales, D_4__Flavobacteriaceae, D_5__Flavobacterium, Ambiguous_taxa	7	0	5	0.0526316	0	0.465732	0	0	0	0	0	0	0	0	0	0	0	0	0	0	0	0	0	0	0	0	0	0	0	0	0	0	0	0	0	0	0	0	0	0	0	0	0	0	0	0	0	0
JF135837.1.1354	D_0__Bacteria, D_1__Proteobacteria, D_2__Deltaproteobacteria, D_3__Myxococcales, D_4__Sandaracinaceae, D_5__uncultured, D_6__uncultured bacterium	13	0	9	0.0977444	0	0.805894	0	0	0	0	0	0	0	0	0	0	0	0	0	0	0	0	0	0	0	0	0	0	0	0	0	1	0	0	0	0	0	0	0	0	0	0	0	0	0	0	0	0
JF139387.1.1342	D_0__Bacteria, D_1__Bacteroidetes, D_2__Cytophagia, D_3__Cytophagales, D_4__Cytophagaceae, D_5__Hymenobacter, D_6__uncultured bacterium	126	0	98	0.947368	0	8.68237	0	0	0	0	0	0	0	0	0	0	0	0	0	0	0	0	0	0	0	0	0	0	0	0	0	0	0	0	0	0	0	0	0	0	0	0	0	0	0	0	0	0
KF385136.1.1380	D_0__Bacteria, D_1__Proteobacteria, D_2__Betaproteobacteria, D_3__Burkholderiales, D_4__Oxalobacteraceae, D_5__Massilia, D_6__uncultured Oxalobacteraceae bacterium	1690	0	417	12.7068	0	49.753	0	0	0	0	0	0	0	0	0	0	0	0	0	0	0	0	0	0	0	0	0	0	0	0	0	0	0	0	0	0	0	0	0	7	0	62	0	0	57	0	0	0
JF139494.1.1356	D_0__Bacteria, D_1__Bacteroidetes, D_2__Sphingobacteriia, D_3__Sphingobacteriales, D_4__Chitinophagaceae, D_5__Chitinophaga, D_6__uncultured bacterium	3	0	3	0.0225564	0	0.260133	0	0	0	0	0	0	0	0	0	0	0	0	0	0	0	0	0	0	0	0	0	0	0	0	0	0	0	0	0	0	0	0	0	0	0	0	0	0	0	0	0	0
JF139651.1.1280	D_0__Bacteria, D_1__Proteobacteria, D_2__Alphaproteobacteria, D_3__Rhodobacterales, D_4__Rhodobacteraceae, D_5__Paracoccus, D_6__uncultured bacterium	153	0	90	1.15038	0	8.25677	0	0	0	0	0	0	0	0	0	0	0	0	24	0	0	0	0	0	0	0	0	0	0	0	0	0	0	19	0	0	0	0	0	0	0	0	0	0	0	0	0	0
JF139715.1.1339	D_0__Bacteria, D_1__Actinobacteria, D_2__Actinobacteria, D_3__Frankiales, D_4__Cryptosporangiaceae, D_5__Fodinicola, D_6__uncultured bacterium	33	0	27	0.24812	0	2.39446	0	0	0	0	0	0	6	0	0	0	0	0	0	0	0	0	0	0	0	0	0	0	0	0	0	0	0	0	0	0	0	0	0	0	0	0	0	0	0	0	0	0
JF139760.1.1334	D_0__Bacteria, D_1__Actinobacteria, D_2__Thermoleophilia, D_3__Gaiellales, D_4__uncultured, D_5__uncultured bacterium, D_6__uncultured bacterium	26	0	24	0.195489	0	2.08697	0	0	0	0	0	0	0	0	0	0	0	0	24	0	0	0	0	0	0	0	0	0	0	0	0	0	0	0	0	0	0	0	0	0	0	0	0	0	0	0	0	0
KF424314.1.1420	D_0__Bacteria, D_1__Bacteroidetes, D_2__Flavobacteriia, D_3__Flavobacteriales, D_4__Flavobacteriaceae, D_5__Flavobacterium, Ambiguous_taxa	62	0	62	0.466165	0	5.37608	0	62	0	0	0	0	0	0	0	0	0	0	0	0	0	0	0	0	0	0	0	0	0	0	0	0	0	0	0	0	0	0	0	0	0	0	0	0	0	0	0	0
JF142146.1.1367	D_0__Bacteria, D_1__Firmicutes, D_2__Bacilli, D_3__Lactobacillales, D_4__16d63.751, D_5__uncultured bacterium, D_6__uncultured bacterium	31	0	16	0.233083	0	1.62782	0	0	0	0	0	0	0	0	0	0	0	0	0	0	0	0	0	0	0	0	0	0	0	0	0	0	0	16	0	0	0	0	0	0	0	0	0	0	0	0	0	0
JF143303.1.1338	D_0__Bacteria, D_1__Actinobacteria, D_2__Actinobacteria, D_3__Propionibacteriales, D_4__Propionibacteriaceae, D_5__Friedmanniella, D_6__uncultured bacterium	19	0	7	0.142857	0	0.922307	0	0	0	0	0	0	0	0	0	0	0	0	0	0	0	0	0	0	0	0	0	0	0	0	0	0	0	0	0	0	0	0	0	0	0	0	0	0	0	0	0	0
JF145021.1.1344	D_0__Bacteria, D_1__Actinobacteria, D_2__Actinobacteria, D_3__Micrococcales, D_4__Microbacteriaceae, D_5__Lysinimonas, D_6__uncultured bacterium	3	0	3	0.0225564	0	0.260133	0	0	0	0	0	0	0	0	0	0	0	0	0	0	0	0	0	0	0	0	0	0	0	0	0	0	0	0	0	0	0	0	0	0	0	0	0	0	0	0	0	0
JF145327.1.1372	D_0__Bacteria, D_1__Proteobacteria, D_2__Deltaproteobacteria, D_3__Oligoflexales, D_4__0319-6G20, D_5__uncultured bacterium, D_6__uncultured bacterium	63	0	55	0.473684	0	4.81409	0	0	0	0	0	0	0	0	0	0	0	0	0	0	0	0	0	0	0	0	0	0	0	0	0	0	0	0	0	0	0	0	0	0	0	0	0	0	0	0	0	0
JF145378.1.1353	D_0__Bacteria, D_1__Bacteroidetes, D_2__Sphingobacteriia, D_3__Sphingobacteriales, D_4__Sphingobacteriaceae, D_5__Pedobacter, D_6__uncultured bacterium	362	0	140	2.7218	0	15.3487	0	0	0	0	0	0	0	0	0	0	0	0	0	6	0	0	0	0	0	0	0	0	0	0	0	0	0	0	0	0	0	0	0	0	0	0	0	0	0	0	0	0
JF145499.1.1355	D_0__Bacteria, D_1__Bacteroidetes, D_2__Sphingobacteriia, D_3__Sphingobacteriales, D_4__Chitinophagaceae, D_5__Chitinophaga, D_6__uncultured bacterium	3	0	3	0.0225564	0	0.260133	0	0	0	0	0	0	0	0	0	0	0	0	0	0	0	0	0	0	0	0	0	0	0	0	0	0	0	0	0	0	0	0	0	0	0	0	0	0	0	0	0	0
JF145607.1.1353	D_0__Bacteria, D_1__Bacteroidetes, D_2__Cytophagia, D_3__Cytophagales, D_4__Cytophagaceae, D_5__Sporocytophaga, D_6__uncultured bacterium	7	0	7	0.0526316	0	0.606977	0	0	0	0	7	0	0	0	0	0	0	0	0	0	0	0	0	0	0	0	0	0	0	0	0	0	0	0	0	0	0	0	0	0	0	0	0	0	0	0	0	0
JF146327.1.1374	D_0__Bacteria, D_1__Firmicutes, D_2__Bacilli, D_3__Bacillales, D_4__Staphylococcaceae, D_5__Macrococcus, D_6__uncultured bacterium	5	0	5	0.037594	0	0.433555	0	0	0	0	0	0	5	0	0	0	0	0	0	0	0	0	0	0	0	0	0	0	0	0	0	0	0	0	0	0	0	0	0	0	0	0	0	0	0	0	0	0
KF441644.1.1444	D_0__Bacteria, D_1__Proteobacteria, D_2__Alphaproteobacteria, D_3__Rhodobacterales, D_4__Rhodobacteraceae, D_5__Rhodobacter, Ambiguous_taxa	10	0	5	0.075188	0	0.559004	0	0	0	0	0	0	0	0	0	0	0	0	0	0	0	0	0	0	0	0	0	0	0	0	0	1	0	0	0	0	0	0	0	0	0	0	0	0	0	0	0	0
JF146933.1.1303	D_0__Bacteria, D_1__Proteobacteria, D_2__Alphaproteobacteria, D_3__Caulobacterales, D_4__Caulobacteraceae, D_5__uncultured, D_6__uncultured bacterium	3202	0	433	24.0752	0	69.0485	0	0	24	0	6	0	0	0	247	20	118	123	33	15	0	0	0	0	11	0	0	0	1	0	0	0	18	0	0	0	0	0	0	2	45	0	0	0	0	0	0	0
KF441668.1.1479	D_0__Bacteria, D_1__Proteobacteria, D_2__Alphaproteobacteria, D_3__Sphingomonadales, D_4__Sphingomonadaceae, D_5__Novosphingobium, Ambiguous_taxa	6	0	6	0.0451128	0	0.520266	0	0	0	0	0	0	0	0	0	0	0	0	0	0	0	0	0	0	0	0	0	0	0	0	0	0	0	0	0	0	0	0	0	0	0	0	0	0	0	0	0	0
JF149183.1.1342	D_0__Bacteria, D_1__Actinobacteria, D_2__Actinobacteria, D_3__Corynebacteriales, D_4__Corynebacteriaceae, D_5__Corynebacterium 1, D_6__uncultured bacterium	12	0	12	0.0902256	0	1.04053	0	0	0	0	0	0	0	0	0	0	0	0	0	0	0	0	0	0	0	0	0	0	0	0	0	0	0	0	0	0	0	0	0	0	0	0	0	0	0	0	0	0
JF150764.1.1352	D_0__Bacteria, D_1__Proteobacteria, D_2__Gammaproteobacteria, D_3__Pseudomonadales, D_4__Moraxellaceae, D_5__Moraxella, D_6__uncultured bacterium	23	0	23	0.172932	0	1.99435	0	0	0	0	0	0	0	0	0	0	0	0	0	0	0	0	0	0	0	0	0	0	0	0	0	0	0	0	0	0	0	0	0	0	0	0	0	0	0	0	0	0
JF150985.1.1355	D_0__Bacteria, D_1__Firmicutes, D_2__Clostridia, D_3__Clostridiales, D_4__Lachnospiraceae, D_5__Johnsonella, D_6__uncultured bacterium	17	0	16	0.12782	0	1.38943	0	0	0	0	0	0	0	0	0	0	0	0	0	0	0	0	0	0	0	0	0	0	0	0	0	0	0	16	0	1	0	0	0	0	0	0	0	0	0	0	0	0
JF155287.1.1344	D_0__Bacteria, D_1__Actinobacteria, D_2__Actinobacteria, D_3__Corynebacteriales, D_4__Mycobacteriaceae, D_5__Mycobacterium, D_6__uncultured bacterium	1217	0	341	9.15038	0	44.2158	0	0	9	0	10	0	1	0	9	0	15	0	58	1	0	0	0	0	0	0	0	2	0	0	0	2	341	194	131	293	0	0	0	0	13	0	0	0	0	20	0	0
KF494766.1.1488	D_0__Bacteria, D_1__Actinobacteria, D_2__Acidimicrobiia, D_3__Acidimicrobiales, D_4__uncultured, Ambiguous_taxa, Ambiguous_taxa	2	0	2	0.0150376	0	0.173422	0	0	0	0	0	0	0	0	0	0	0	0	0	0	0	0	0	0	0	0	0	0	0	0	0	0	0	0	0	0	0	0	0	0	0	0	0	0	0	0	0	0
JF161835.1.1369	D_0__Bacteria, D_1__Firmicutes, D_2__Bacilli, D_3__Bacillales, D_4__Staphylococcaceae, D_5__Staphylococcus, D_6__uncultured bacterium	28	0	21	0.210526	0	1.86699	0	0	0	0	0	0	0	0	0	0	0	0	0	0	0	0	0	0	0	0	0	0	0	0	0	0	0	0	0	0	0	0	0	0	0	0	0	0	0	0	0	0
JF163110.1.1353	D_0__Bacteria, D_1__Actinobacteria, D_2__Actinobacteria, D_3__Micrococcales, D_4__Micrococcaceae, D_5__Rothia, D_6__uncultured bacterium	7	0	7	0.0526316	0	0.606977	0	0	0	0	0	0	0	0	0	0	0	0	0	0	0	0	0	0	0	0	0	0	0	0	0	0	0	7	0	0	0	0	0	0	0	0	0	0	0	0	0	0
JF166605.1.1321	D_0__Bacteria, D_1__Acidobacteria, D_2__Acidobacteria, D_3__Acidobacteriales, D_4__Acidobacteriaceae (Subgroup 1), D_5__uncultured, D_6__uncultured bacterium	45	0	35	0.338346	0	3.15001	0	0	0	0	0	0	0	0	0	0	0	0	0	0	0	0	0	0	0	0	0	0	0	0	0	0	0	0	0	0	0	0	0	0	0	0	0	0	0	0	0	0
JF167577.1.1290	D_0__Bacteria, D_1__Chloroflexi, D_2__JG30-KF-CM66, D_3__uncultured bacterium, D_4__uncultured bacterium, D_5__uncultured bacterium, D_6__uncultured bacterium	2	0	2	0.0150376	0	0.173422	0	0	0	0	0	0	0	0	0	0	0	0	0	0	0	0	0	0	0	0	0	0	0	0	0	0	0	0	0	0	0	0	0	0	0	0	0	0	0	0	0	0
JF167663.1.1375	D_0__Bacteria, D_1__Proteobacteria, D_2__Deltaproteobacteria, D_3__Oligoflexales, D_4__0319-6G20, D_5__uncultured bacterium, D_6__uncultured bacterium	3	0	3	0.0225564	0	0.260133	0	0	0	0	0	0	0	0	0	0	0	0	0	0	0	0	0	0	0	0	0	0	0	0	0	0	0	3	0	0	0	0	0	0	0	0	0	0	0	0	0	0
JF167719.1.1326	D_0__Bacteria, D_1__Saccharibacteria, D_2__uncultured bacterium, D_3__uncultured bacterium, D_4__uncultured bacterium, D_5__uncultured bacterium, D_6__uncultured bacterium	2	0	2	0.0150376	0	0.173422	0	0	0	0	0	0	0	0	0	0	0	0	0	0	0	0	0	0	0	0	0	0	0	0	0	0	0	0	0	0	0	0	0	0	0	0	0	0	0	0	0	0
JF167832.1.1330	D_0__Bacteria, D_1__FBP, D_2__uncultured bacterium, D_3__uncultured bacterium, D_4__uncultured bacterium, D_5__uncultured bacterium, D_6__uncultured bacterium	61	0	41	0.458647	0	3.87398	0	0	0	0	0	0	0	0	0	0	0	0	0	0	0	0	0	0	0	0	0	0	0	0	0	0	0	0	0	0	0	0	0	0	0	0	0	0	0	0	0	0
JF168134.1.1368	D_0__Bacteria, D_1__Proteobacteria, D_2__Deltaproteobacteria, D_3__Oligoflexales, D_4__0319-6G20, D_5__uncultured bacterium, D_6__uncultured bacterium	4	0	4	0.0300752	0	0.346844	0	0	0	0	0	0	0	0	4	0	0	0	0	0	0	0	0	0	0	0	0	0	0	0	0	0	0	0	0	0	0	0	0	0	0	0	0	0	0	0	0	0
JF168305.1.1347	D_0__Bacteria, D_1__Verrucomicrobia, D_2__Spartobacteria, D_3__Chthoniobacterales, D_4__Chthoniobacterales Incertae Sedis, D_5__Terrimicrobium, D_6__uncultured bacterium	25	0	18	0.18797	0	1.67038	0	0	7	0	0	0	0	0	0	0	0	0	0	0	0	0	0	0	0	0	0	0	0	0	0	0	0	0	0	0	0	0	0	0	0	0	0	0	0	0	0	0
JF168388.1.1366	D_0__Bacteria, D_1__Actinobacteria, D_2__Thermoleophilia, D_3__Solirubrobacterales, D_4__Elev-16S-1332, D_5__uncultured bacterium, D_6__uncultured bacterium	5	0	5	0.037594	0	0.433555	0	0	0	0	0	0	0	0	0	0	0	0	0	0	0	0	0	0	0	0	0	0	0	0	0	0	0	0	0	0	0	0	0	0	0	0	0	0	0	0	0	0
JF168389.1.1353	D_0__Bacteria, D_1__Bacteroidetes, D_2__Sphingobacteriia, D_3__Sphingobacteriales, D_4__Chitinophagaceae, D_5__Chitinophaga, Ambiguous_taxa	11	0	7	0.0827068	0	0.696801	0	0	0	0	0	0	0	0	0	0	0	0	0	0	0	0	0	0	0	0	0	0	0	0	0	0	0	0	0	0	0	0	0	0	0	0	0	0	0	0	0	0
JF168546.1.1308	D_0__Bacteria, D_1__Proteobacteria, D_2__Alphaproteobacteria, D_3__Rhizobiales, D_4__1174-901-12, D_5__uncultured bacterium, D_6__uncultured bacterium	1385	0	185	10.4135	0	27.0575	0	0	0	0	6	0	0	0	0	0	1	0	7	0	0	0	0	0	0	0	0	1	0	0	0	3	0	0	0	0	0	0	0	1	0	0	26	4	0	0	0	0
JF168743.1.1351	D_0__Bacteria, D_1__Bacteroidetes, D_2__Sphingobacteriia, D_3__Sphingobacteriales, D_4__Sphingobacteriaceae, D_5__Pedobacter, Ambiguous_taxa	2	0	2	0.0150376	0	0.173422	0	0	0	0	0	0	0	0	0	0	0	0	0	0	0	0	0	0	0	0	0	0	0	0	0	0	0	0	0	0	0	0	0	0	0	0	0	0	0	0	0	0
JF168907.1.1331	D_0__Bacteria, D_1__Armatimonadetes, D_2__Armatimonadia, D_3__Armatimonadales, D_4__uncultured bacterium, D_5__uncultured bacterium, D_6__uncultured bacterium	14	0	14	0.105263	0	1.21395	0	0	0	0	0	0	0	0	0	0	0	0	0	0	0	0	0	0	0	0	0	0	0	0	0	0	0	0	0	0	0	0	0	0	0	0	0	0	0	0	0	0
JF170893.1.1337	D_0__Bacteria, D_1__Actinobacteria, D_2__Actinobacteria, D_3__Propionibacteriales, D_4__Nocardioidaceae, D_5__Aeromicrobium, D_6__uncultured bacterium	103	0	25	0.774436	0	3.27899	0	0	15	0	0	4	0	25	0	0	0	0	5	0	0	0	0	0	0	14	0	0	0	0	0	0	0	0	0	0	0	0	0	0	0	0	0	0	0	0	0	0
JF171074.1.1346	D_0__Bacteria, D_1__Actinobacteria, D_2__Actinobacteria, D_3__Propionibacteriales, D_4__Nocardioidaceae, D_5__Nocardioides, D_6__uncultured bacterium	6	0	6	0.0451128	0	0.520266	0	0	0	0	0	0	0	0	0	0	0	0	0	0	0	0	0	0	0	0	0	0	0	0	0	0	0	0	0	0	0	0	0	0	0	0	0	0	0	0	0	0
JF171448.1.1350	D_0__Bacteria, D_1__Actinobacteria, D_2__Actinobacteria, D_3__Propionibacteriales, D_4__Propionibacteriaceae, D_5__Propionibacterium, D_6__uncultured bacterium	20	0	9	0.150376	0	1.04081	0	0	0	0	0	0	0	0	0	0	0	0	0	0	0	0	0	0	0	0	0	0	0	0	0	0	0	0	0	0	0	0	0	0	0	0	0	0	0	0	0	0
JF171569.1.1306	D_0__Bacteria, D_1__Proteobacteria, D_2__Alphaproteobacteria, D_3__Sphingomonadales, D_4__Sphingomonadaceae, D_5__Sphingomonas, D_6__uncultured bacterium	17	0	17	0.12782	0	1.47409	0	0	0	0	0	0	0	0	0	0	0	0	0	0	0	0	0	0	0	0	0	0	0	0	0	0	0	0	0	0	0	0	0	0	0	0	0	0	0	0	0	0
JF171857.1.1335	D_0__Bacteria, D_1__Actinobacteria, D_2__Acidimicrobiia, D_3__Acidimicrobiales, D_4__Acidimicrobiaceae, D_5__uncultured, D_6__uncultured bacterium	17	0	17	0.12782	0	1.47409	0	0	0	0	0	0	0	0	0	0	17	0	0	0	0	0	0	0	0	0	0	0	0	0	0	0	0	0	0	0	0	0	0	0	0	0	0	0	0	0	0	0
JF172100.1.1299	D_0__Bacteria, D_1__Proteobacteria, D_2__Alphaproteobacteria, D_3__Rhizobiales, D_4__Rhizobiales Incertae Sedis, D_5__Agaricicola, D_6__uncultured bacterium	6	0	5	0.0451128	0	0.441496	0	0	0	0	0	0	0	0	0	0	0	0	0	0	0	0	0	0	0	0	0	0	0	0	0	0	0	0	0	0	0	0	0	0	0	0	0	0	0	0	0	0
JF174665.1.1354	D_0__Bacteria, D_1__Bacteroidetes, D_2__Sphingobacteriia, D_3__Sphingobacteriales, D_4__env.OPS 17, D_5__uncultured bacterium, D_6__uncultured bacterium	7	0	7	0.0526316	0	0.606977	0	0	0	0	0	0	0	0	0	0	0	0	0	0	0	0	0	0	0	0	0	0	0	0	0	0	0	0	0	0	0	0	0	0	0	0	0	0	0	0	0	0
JF174680.1.1329	D_0__Bacteria, D_1__FBP, D_2__uncultured bacterium, D_3__uncultured bacterium, D_4__uncultured bacterium, D_5__uncultured bacterium, D_6__uncultured bacterium	15	0	11	0.112782	0	1.01245	0	0	0	0	0	0	0	0	0	0	0	0	0	0	0	0	0	0	0	0	0	0	0	0	0	0	0	0	0	0	0	0	0	0	0	0	0	0	0	0	0	0
JF174700.1.1340	D_0__Bacteria, D_1__Actinobacteria, D_2__Actinobacteria, D_3__Micrococcales, D_4__Microbacteriaceae, D_5__Frigoribacterium, Ambiguous_taxa	44	0	44	0.330827	0	3.81528	0	0	0	0	0	0	0	0	0	0	0	0	0	0	0	0	0	0	0	44	0	0	0	0	0	0	0	0	0	0	0	0	0	0	0	0	0	0	0	0	0	0
JF174890.1.1365	D_0__Bacteria, D_1__Proteobacteria, D_2__Gammaproteobacteria, D_3__Legionellales, D_4__Legionellaceae, D_5__Legionella, D_6__uncultured bacterium	9	0	5	0.0676692	0	0.495365	0	0	0	0	0	0	0	0	0	0	0	0	0	5	0	0	0	0	0	0	0	0	0	0	0	2	0	0	0	0	0	0	0	0	0	0	0	0	0	0	0	0
JF175007.1.1303	D_0__Bacteria, D_1__Proteobacteria, D_2__Alphaproteobacteria, D_3__Rhizobiales, D_4__Methylobacteriaceae, D_5__uncultured, Ambiguous_taxa	230	0	70	1.72932	0	8.79491	0	0	0	0	0	0	0	0	0	0	0	12	0	0	70	0	0	54	0	0	0	1	0	0	0	0	20	0	0	0	0	0	0	0	0	0	0	0	0	0	0	0
JF175061.1.1334	D_0__Bacteria, D_1__Actinobacteria, D_2__Thermoleophilia, D_3__Gaiellales, D_4__uncultured, D_5__uncultured bacterium, D_6__uncultured bacterium	22	0	13	0.165414	0	1.2624	0	0	0	0	0	0	0	0	0	0	0	0	0	0	0	0	0	0	0	0	0	0	0	0	0	0	0	0	0	0	0	0	0	0	0	0	0	0	0	0	0	0
JF175099.1.1307	D_0__Bacteria, D_1__Proteobacteria, D_2__Alphaproteobacteria, D_3__Alphaproteobacteria Incertae Sedis, D_4__uncultured, D_5__uncultured bacterium, D_6__uncultured bacterium	80	0	63	0.601504	0	5.64739	0	0	0	0	0	0	0	0	0	0	0	0	17	0	0	0	0	0	0	0	0	0	0	0	0	0	0	0	0	0	0	0	0	0	0	0	0	0	0	0	0	0
JF175126.1.1309	D_0__Bacteria, D_1__Proteobacteria, D_2__Alphaproteobacteria, D_3__Rhodospirillales, D_4__Rhodospirillaceae, D_5__uncultured, D_6__uncultured bacterium	5	0	5	0.037594	0	0.433555	0	0	5	0	0	0	0	0	0	0	0	0	0	0	0	0	0	0	0	0	0	0	0	0	0	0	0	0	0	0	0	0	0	0	0	0	0	0	0	0	0	0
JF175198.1.1306	D_0__Bacteria, D_1__Proteobacteria, D_2__Alphaproteobacteria, D_3__Sphingomonadales, D_4__Sphingomonadaceae, D_5__Sphingomonas, D_6__uncultured bacterium	4	0	1	0.0300752	0	0.17144	0	0	0	0	0	0	0	0	0	0	0	1	0	0	0	0	0	0	0	0	0	0	0	0	0	0	0	0	0	0	0	0	0	0	1	0	0	0	0	0	0	0
JF175254.1.1381	D_0__Bacteria, D_1__Proteobacteria, D_2__Deltaproteobacteria, D_3__Myxococcales, D_4__P3OB-42, D_5__uncultured bacterium, D_6__uncultured bacterium	78	0	57	0.586466	0	5.13769	0	0	0	0	0	0	0	0	0	0	0	0	0	0	0	0	0	0	0	0	0	0	0	0	0	0	0	0	0	0	0	0	0	0	0	0	0	0	0	0	0	0
JF175330.1.1349	D_0__Bacteria, D_1__Bacteroidetes, D_2__Sphingobacteriia, D_3__Sphingobacteriales, D_4__Chitinophagaceae, D_5__uncultured, D_6__uncultured bacterium	3	0	3	0.0225564	0	0.260133	0	0	0	0	0	0	0	0	3	0	0	0	0	0	0	0	0	0	0	0	0	0	0	0	0	0	0	0	0	0	0	0	0	0	0	0	0	0	0	0	0	0
JF175588.1.1342	D_0__Bacteria, D_1__Planctomycetes, D_2__Planctomycetacia, D_3__Planctomycetales, D_4__Planctomycetaceae, D_5__Candidatus Nostocoida, D_6__uncultured bacterium	72	0	35	0.541353	0	3.58133	0	0	0	0	0	0	0	0	0	0	0	0	0	0	0	0	0	0	0	0	0	0	0	0	0	0	0	0	0	0	0	0	3	0	0	20	0	0	0	0	0	0
JF176192.1.1342	D_0__Bacteria, D_1__Actinobacteria, D_2__Acidimicrobiia, D_3__Acidimicrobiales, D_4__Acidimicrobiales Incertae Sedis, D_5__Candidatus Microthrix, D_6__uncultured bacterium	16	0	16	0.120301	0	1.38738	0	0	0	0	0	0	0	16	0	0	0	0	0	0	0	0	0	0	0	0	0	0	0	0	0	0	0	0	0	0	0	0	0	0	0	0	0	0	0	0	0	0
JF176264.1.1378	D_0__Bacteria, D_1__Proteobacteria, D_2__Deltaproteobacteria, D_3__Myxococcales, D_4__P3OB-42, D_5__uncultured bacterium, D_6__uncultured bacterium	69	0	40	0.518797	0	3.73477	0	0	0	0	0	0	0	0	0	0	0	0	0	0	0	0	0	0	0	0	0	0	0	0	0	0	0	0	0	0	0	0	0	0	0	0	0	0	0	0	0	0
KF083714.1.1385	D_0__Bacteria, D_1__Firmicutes, D_2__Bacilli, D_3__Lactobacillales, D_4__Lactobacillaceae, D_5__Lactobacillus, D_6__uncultured bacterium	276	0	89	2.07519	0	10.8904	0	0	0	0	0	0	0	14	0	0	0	0	0	0	0	0	0	0	0	0	0	0	0	0	0	0	0	0	0	0	0	0	0	0	0	0	0	0	0	0	0	0
JF176697.1.1348	D_0__Bacteria, D_1__Bacteroidetes, D_2__Sphingobacteriia, D_3__Sphingobacteriales, D_4__Chitinophagaceae, D_5__Taibaiella, D_6__uncultured bacterium	24	0	11	0.180451	0	1.27228	0	0	11	0	4	0	0	0	9	0	0	0	0	0	0	0	0	0	0	0	0	0	0	0	0	0	0	0	0	0	0	0	0	0	0	0	0	0	0	0	0	0
JF176699.1.1342	D_0__Bacteria, D_1__Actinobacteria, D_2__Actinobacteria, D_3__Micrococcales, D_4__Microbacteriaceae, D_5__Amnibacterium, D_6__uncultured bacterium	32	0	26	0.240602	0	2.28351	0	0	0	0	0	0	0	0	0	0	0	0	0	0	0	0	0	0	0	26	0	0	0	0	0	0	0	0	0	0	0	0	0	0	0	0	0	0	0	0	0	0
JF176728.1.1318	D_0__Bacteria, D_1__Chloroflexi, D_2__Anaerolineae, D_3__Anaerolineales, D_4__Anaerolineaceae, D_5__uncultured, D_6__uncultured bacterium	9	0	9	0.0676692	0	0.780399	0	0	0	0	0	0	0	0	9	0	0	0	0	0	0	0	0	0	0	0	0	0	0	0	0	0	0	0	0	0	0	0	0	0	0	0	0	0	0	0	0	0
JF176754.1.1304	D_0__Bacteria, D_1__Proteobacteria, D_2__Alphaproteobacteria, D_3__Rhizobiales, D_4__Hyphomicrobiaceae, D_5__Devosia, Ambiguous_taxa	7	0	5	0.0526316	0	0.465732	0	0	0	0	0	5	0	0	0	0	0	0	0	0	0	0	0	0	0	0	0	0	0	0	0	0	0	0	0	0	0	0	0	0	0	0	0	0	0	0	0	0
JF176767.1.1358	D_0__Bacteria, D_1__Bacteroidetes, D_2__Sphingobacteriia, D_3__Sphingobacteriales, D_4__Chitinophagaceae, D_5__uncultured, D_6__uncultured bacterium	13	0	13	0.0977444	0	1.12724	0	0	0	0	0	0	0	0	0	0	13	0	0	0	0	0	0	0	0	0	0	0	0	0	0	0	0	0	0	0	0	0	0	0	0	0	0	0	0	0	0	0
JF176782.1.1308	D_0__Bacteria, D_1__Proteobacteria, D_2__Alphaproteobacteria, D_3__Sphingomonadales, D_4__Sphingomonadaceae, D_5__Sphingomonas, D_6__uncultured bacterium	149	0	119	1.1203	0	10.4606	0	0	0	0	0	0	0	0	0	0	0	0	0	0	0	0	0	0	0	0	0	0	0	0	0	0	0	0	0	0	0	0	0	0	0	0	0	0	0	0	0	0
JF176789.1.1329	D_0__Bacteria, D_1__Armatimonadetes, D_2__Armatimonadia, D_3__Armatimonadales, D_4__uncultured bacterium, D_5__uncultured bacterium, D_6__uncultured bacterium	14	0	14	0.105263	0	1.21395	0	0	0	0	0	0	0	0	0	0	0	0	0	0	0	0	0	0	0	0	0	0	0	0	0	0	0	0	0	0	0	0	0	0	0	0	0	0	0	0	0	0
JF176816.1.1314	D_0__Bacteria, D_1__Saccharibacteria, D_2__uncultured bacterium, D_3__uncultured bacterium, D_4__uncultured bacterium, D_5__uncultured bacterium, D_6__uncultured bacterium	5	0	3	0.037594	0	0.311546	0	0	0	0	0	0	0	0	0	0	0	0	0	0	0	0	0	0	0	0	0	0	0	0	0	0	0	0	0	0	0	0	0	0	0	0	0	0	0	0	0	0
JF176952.1.1314	D_0__Bacteria, D_1__Saccharibacteria, D_2__uncultured bacterium, D_3__uncultured bacterium, D_4__uncultured bacterium, D_5__uncultured bacterium, D_6__uncultured bacterium	135	0	109	1.01504	0	9.54176	0	0	0	0	0	0	0	0	0	0	0	0	0	0	0	0	0	0	0	0	0	0	0	0	0	0	0	0	0	0	0	0	0	0	0	0	0	0	0	0	0	0
JF177167.1.1379	D_0__Bacteria, D_1__Proteobacteria, D_2__Gammaproteobacteria, D_3__Legionellales, D_4__Coxiellaceae, D_5__Rickettsiella, D_6__uncultured bacterium	8983	0	5699	67.5414	0	497.408	64	0	101	144	46	81	155	299	74	9	61	77	202	440	0	0	0	0	12	57	0	0	0	1	0	9	90	0	15	0	0	44	0	0	0	0	0	0	0	0	0	0
JF177171.1.1343	D_0__Bacteria, D_1__Actinobacteria, D_2__Acidimicrobiia, D_3__Acidimicrobiales, D_4__Acidimicrobiaceae, D_5__uncultured, D_6__uncultured bacterium	12	0	12	0.0902256	0	1.04053	0	0	0	0	0	0	0	0	0	0	0	0	0	0	0	0	0	0	0	0	0	0	0	0	0	0	0	0	0	0	0	0	0	0	0	0	0	0	0	0	0	0
JF177254.1.1345	D_0__Bacteria, D_1__Bacteroidetes, D_2__Flavobacteriia, D_3__Flavobacteriales, D_4__Flavobacteriaceae, D_5__uncultured bacterium, D_6__uncultured bacterium	6	0	6	0.0451128	0	0.520266	0	0	0	0	0	0	0	0	0	0	0	0	0	0	0	0	0	0	0	0	0	0	0	0	0	0	0	0	0	0	0	0	0	0	0	0	0	0	0	0	0	0
JF177852.1.1312	D_0__Bacteria, D_1__Proteobacteria, D_2__Alphaproteobacteria, D_3__Rhodospirillales, D_4__Acetobacteraceae, D_5__uncultured, D_6__uncultured bacterium	4944	0	2692	37.1729	0	242.76	0	0	0	0	0	0	0	0	40	0	0	74	44	0	0	0	1	0	25	0	9	1	5	0	8	0	0	16	0	0	0	0	17	38	0	16	0	0	0	0	0	0
JF178037.1.1312	D_0__Bacteria, D_1__Proteobacteria, D_2__Alphaproteobacteria, D_3__Rhodospirillales, D_4__Acetobacteraceae, D_5__Craurococcus, Ambiguous_taxa	124	0	107	0.932331	0	9.38341	0	0	0	0	0	0	0	0	0	0	0	0	0	0	0	0	0	0	0	0	0	0	0	0	0	0	0	0	0	0	0	0	0	0	0	0	0	0	0	0	0	0
JF178072.1.1312	D_0__Bacteria, D_1__Proteobacteria, D_2__Alphaproteobacteria, D_3__Rhodospirillales, D_4__Acetobacteraceae, D_5__uncultured, D_6__uncultured bacterium	386	0	111	2.90226	0	15.1136	0	0	0	0	0	0	0	0	0	0	0	0	0	0	0	0	0	0	0	0	0	0	0	0	0	0	0	0	0	0	0	0	0	0	0	0	0	0	0	0	0	0
JF178687.1.1338	D_0__Bacteria, D_1__Actinobacteria, D_2__Actinobacteria, D_3__Propionibacteriales, D_4__Propionibacteriaceae, D_5__Friedmanniella, D_6__uncultured bacterium	2	0	2	0.0150376	0	0.173422	0	0	0	0	0	0	0	0	0	0	0	0	0	0	0	0	0	0	0	0	0	0	0	0	0	0	0	0	0	0	0	0	0	0	0	0	0	0	0	0	0	0
JF179224.1.1335	D_0__Bacteria, D_1__Actinobacteria, D_2__Actinobacteria, D_3__Corynebacteriales, D_4__Corynebacteriaceae, D_5__Corynebacterium 1, D_6__uncultured bacterium	10	0	6	0.075188	0	0.623092	0	0	0	0	0	0	0	0	0	0	0	0	0	0	0	0	0	0	0	0	0	0	0	0	0	0	0	0	0	6	0	0	0	0	0	0	0	0	0	0	0	0
JF180372.1.1371	D_0__Bacteria, D_1__Planctomycetes, D_2__Planctomycetacia, D_3__Planctomycetales, D_4__Planctomycetaceae, D_5__uncultured, D_6__uncultured bacterium	119	0	112	0.894737	0	9.72599	0	0	0	0	0	0	0	0	0	0	0	0	0	0	0	0	0	0	0	0	0	0	0	0	0	0	0	0	0	0	7	0	0	0	0	0	0	0	0	0	0	0
JF181265.1.1375	D_0__Bacteria, D_1__Proteobacteria, D_2__Deltaproteobacteria, D_3__Oligoflexales, D_4__0319-6G20, D_5__uncultured bacterium, D_6__uncultured bacterium	64	0	64	0.481203	0	5.5495	0	0	0	0	0	0	0	0	0	0	0	0	0	0	0	0	0	0	0	0	0	0	0	0	0	0	0	0	0	0	0	0	0	0	0	0	0	0	0	0	0	0
JF181303.1.1339	D_0__Bacteria, D_1__Actinobacteria, D_2__Actinobacteria, D_3__Corynebacteriales, D_4__Corynebacteriaceae, D_5__Corynebacterium 1, D_6__uncultured bacterium	43	0	43	0.323308	0	3.72857	0	43	0	0	0	0	0	0	0	0	0	0	0	0	0	0	0	0	0	0	0	0	0	0	0	0	0	0	0	0	0	0	0	0	0	0	0	0	0	0	0	0
JF181681.1.1292	D_0__Bacteria, D_1__Proteobacteria, D_2__Alphaproteobacteria, D_3__Rhodobacterales, D_4__Rhodobacteraceae, D_5__Rubellimicrobium, D_6__uncultured bacterium	14	0	14	0.105263	0	1.21395	0	0	0	0	0	0	0	0	0	0	0	0	0	0	0	0	0	0	0	0	0	0	0	0	0	0	0	0	0	0	0	0	0	0	0	0	0	0	0	0	0	0
JF181916.1.1314	D_0__Bacteria, D_1__Proteobacteria, D_2__Alphaproteobacteria, D_3__Rhodospirillales, D_4__Acetobacteraceae, D_5__Acidiphilium, D_6__uncultured bacterium	513	0	168	3.85714	0	16.9679	0	0	18	0	0	0	0	0	0	13	20	168	59	6	0	0	0	0	9	0	0	0	2	0	6	11	0	0	0	0	5	0	0	0	0	0	0	0	0	0	0	0
JF184054.1.1340	D_0__Bacteria, D_1__Planctomycetes, D_2__Planctomycetacia, D_3__Planctomycetales, D_4__Planctomycetaceae, D_5__Singulisphaera, D_6__uncultured bacterium	21	0	5	0.157895	0	0.747137	0	0	0	0	0	0	0	0	1	2	0	0	0	1	0	0	0	0	0	0	0	0	0	0	0	1	0	0	0	0	0	0	0	0	0	0	0	0	0	0	0	0
JF186623.1.1366	D_0__Bacteria, D_1__Actinobacteria, D_2__Thermoleophilia, D_3__Solirubrobacterales, D_4__ncd2191h07c1, D_5__uncultured bacterium, D_6__uncultured bacterium	6	0	4	0.0451128	0	0.386606	0	0	0	0	0	0	0	0	0	0	0	0	0	0	0	0	0	0	0	0	0	0	0	0	0	0	0	0	0	0	0	0	0	0	0	0	0	0	0	0	0	0
JF188026.1.1374	D_0__Bacteria, D_1__Verrucomicrobia, D_2__Verrucomicrobiae, D_3__Verrucomicrobiales, D_4__Verrucomicrobiaceae, D_5__uncultured, D_6__uncultured bacterium	35	0	35	0.263158	0	3.03488	0	0	0	0	0	0	0	0	0	0	0	35	0	0	0	0	0	0	0	0	0	0	0	0	0	0	0	0	0	0	0	0	0	0	0	0	0	0	0	0	0	0
JF189217.1.1373	D_0__Bacteria, D_1__Proteobacteria, D_2__Deltaproteobacteria, D_3__Oligoflexales, D_4__0319-6G20, D_5__uncultured bacterium, D_6__uncultured bacterium	14	0	9	0.105263	0	0.889869	0	0	0	0	0	0	0	0	0	0	0	0	5	0	0	0	0	0	0	0	0	0	0	0	0	0	0	0	0	0	0	0	0	0	0	0	0	0	0	0	0	0
JF189235.1.1312	D_0__Bacteria, D_1__Saccharibacteria, D_2__uncultured bacterium, D_3__uncultured bacterium, D_4__uncultured bacterium, D_5__uncultured bacterium, D_6__uncultured bacterium	2	0	2	0.0150376	0	0.173422	0	0	0	0	0	0	0	0	0	0	0	0	0	0	0	0	0	0	0	0	0	0	0	0	0	0	0	0	0	0	0	0	0	0	0	0	0	0	0	0	0	0
JF189424.1.1363	D_0__Bacteria, D_1__Proteobacteria, D_2__Gammaproteobacteria, D_3__Pasteurellales, D_4__Pasteurellaceae, D_5__Haemophilus, D_6__uncultured bacterium	28	0	20	0.210526	0	1.83424	20	0	0	0	0	0	0	0	0	0	0	0	0	0	0	0	0	0	0	0	0	0	0	0	0	0	0	0	0	0	0	0	0	0	0	0	0	0	0	0	0	0
JF190605.1.1366	D_0__Bacteria, D_1__Actinobacteria, D_2__Actinobacteria, D_3__Propionibacteriales, D_4__Nocardioidaceae, D_5__Nocardioides, D_6__uncultured bacterium	141	0	63	1.06015	0	6.00601	0	0	6	10	0	21	0	0	9	0	9	0	0	0	0	0	0	63	0	0	0	0	0	0	0	0	0	0	0	0	0	0	0	0	0	13	0	0	0	0	0	0
JF193016.1.1308	D_0__Bacteria, D_1__Saccharibacteria, D_2__uncultured bacterium, D_3__uncultured bacterium, D_4__uncultured bacterium, D_5__uncultured bacterium, D_6__uncultured bacterium	5	0	5	0.037594	0	0.433555	0	0	0	0	0	0	0	0	0	0	0	0	0	0	0	0	0	0	0	0	5	0	0	0	0	0	0	0	0	0	0	0	0	0	0	0	0	0	0	0	0	0
JF198233.1.1314	D_0__Bacteria, D_1__Proteobacteria, D_2__Alphaproteobacteria, D_3__Rhodospirillales, D_4__Acetobacteraceae, D_5__Endobacter, D_6__uncultured bacterium	619	0	107	4.65414	0	17.9266	0	0	0	0	0	0	0	0	0	0	0	0	0	1	0	0	0	0	0	0	0	0	0	0	0	0	0	0	0	0	0	0	0	0	0	0	0	0	0	0	0	0
JF198438.1.1329	D_0__Bacteria, D_1__FBP, D_2__uncultured bacterium, D_3__uncultured bacterium, D_4__uncultured bacterium, D_5__uncultured bacterium, D_6__uncultured bacterium	6	0	6	0.0451128	0	0.520266	0	0	0	0	0	0	0	0	0	0	0	0	0	0	0	0	0	0	0	0	0	0	0	0	0	0	0	0	0	0	0	0	0	0	0	0	0	0	0	0	0	0
JF198609.1.1306	D_0__Bacteria, D_1__Proteobacteria, D_2__Alphaproteobacteria, D_3__Sphingomonadales, D_4__Sphingomonadaceae, D_5__Sphingomonas, Ambiguous_taxa	2	0	1	0.0150376	0	0.122162	0	0	0	0	0	0	0	0	0	0	0	0	0	0	0	0	0	0	0	0	0	0	0	0	0	0	0	0	0	0	0	0	0	0	0	0	0	0	0	0	0	0
JF198613.1.1363	D_0__Bacteria, D_1__Proteobacteria, D_2__Gammaproteobacteria, D_3__Enterobacteriales, D_4__Enterobacteriaceae, D_5__Erwinia, Ambiguous_taxa	7	0	7	0.0526316	0	0.606977	0	0	0	0	0	0	0	0	0	0	0	0	0	0	0	0	0	0	0	0	0	0	0	0	0	0	0	0	0	0	0	0	0	7	0	0	0	0	0	0	0	0
JF198646.1.1339	D_0__Bacteria, D_1__Acidobacteria, D_2__Blastocatellia, D_3__Blastocatellales, D_4__Blastocatellaceae (Subgroup 4), D_5__Aridibacter, Ambiguous_taxa	764	0	763	5.74436	0	66.1599	0	0	0	0	0	0	0	0	0	0	0	0	0	0	0	0	0	0	0	0	0	0	0	0	0	0	0	0	0	0	0	0	0	0	0	0	0	0	0	0	0	0
JF198700.1.1327	D_0__Bacteria, D_1__Armatimonadetes, D_2__Armatimonadia, D_3__Armatimonadales, D_4__uncultured bacterium, D_5__uncultured bacterium, D_6__uncultured bacterium	137	0	137	1.03008	0	11.8794	0	0	0	0	0	0	0	0	0	0	0	0	0	0	0	0	0	0	0	0	0	0	0	0	0	0	0	0	0	0	0	0	0	0	0	0	0	0	0	0	0	0
JF198793.1.1353	D_0__Bacteria, D_1__Bacteroidetes, D_2__Sphingobacteriia, D_3__Sphingobacteriales, D_4__Chitinophagaceae, D_5__Sediminibacterium, D_6__uncultured bacterium	466	0	166	3.50376	0	16.8467	0	0	20	0	34	0	0	0	0	2	48	0	0	9	0	0	0	0	0	0	0	0	0	0	0	0	0	0	0	0	0	0	0	0	0	0	0	0	0	0	0	0
JF198859.1.1337	D_0__Bacteria, D_1__Armatimonadetes, D_2__Armatimonadia, D_3__Armatimonadales, D_4__uncultured bacterium, D_5__uncultured bacterium, D_6__uncultured bacterium	188	0	39	1.41353	0	5.65836	0	0	0	0	4	0	0	0	0	0	16	14	0	0	0	0	0	0	0	0	0	0	2	0	0	0	0	0	0	0	0	0	0	0	0	0	0	0	0	0	0	0
JF199033.1.1311	D_0__Bacteria, D_1__Cyanobacteria, D_2__Cyanobacteria, D_3__uncultured bacterium, D_4__uncultured bacterium, D_5__uncultured bacterium, D_6__uncultured bacterium	2	0	2	0.0150376	0	0.173422	0	0	0	0	0	0	0	0	0	0	0	0	0	0	0	0	0	0	0	0	0	0	0	0	0	0	0	0	0	0	0	0	0	0	0	0	0	0	0	0	0	0
JF199048.1.1341	D_0__Bacteria, D_1__Actinobacteria, D_2__Actinobacteria, D_3__Micrococcales, D_4__Microbacteriaceae, D_5__Clavibacter, Ambiguous_taxa	11	0	6	0.0827068	0	0.564682	0	0	0	0	0	0	0	0	0	0	0	0	0	0	0	0	0	0	0	0	0	0	0	0	0	0	0	0	0	0	0	0	0	0	0	0	0	0	0	0	0	0
JF200757.1.1303	D_0__Bacteria, D_1__Saccharibacteria, D_2__uncultured bacterium, D_3__uncultured bacterium, D_4__uncultured bacterium, D_5__uncultured bacterium, D_6__uncultured bacterium	75	0	55	0.56391	0	4.91188	0	0	0	0	0	0	0	0	0	0	0	55	11	0	0	0	0	0	0	0	9	0	0	0	0	0	0	0	0	0	0	0	0	0	0	0	0	0	0	0	0	0
JF204023.1.1305	D_0__Bacteria, D_1__Saccharibacteria, D_2__uncultured bacterium, D_3__uncultured bacterium, D_4__uncultured bacterium, D_5__uncultured bacterium, D_6__uncultured bacterium	113	0	79	0.849624	0	7.14089	0	0	0	0	0	0	0	0	0	0	19	79	15	0	0	0	0	0	0	0	0	0	0	0	0	0	0	0	0	0	0	0	0	0	0	0	0	0	0	0	0	0
JF204083.1.1375	D_0__Bacteria, D_1__Proteobacteria, D_2__Deltaproteobacteria, D_3__Oligoflexales, D_4__0319-6G20, D_5__uncultured bacterium, D_6__uncultured bacterium	66	0	29	0.496241	0	2.98386	0	0	0	0	0	0	0	0	0	0	0	0	6	3	0	0	0	0	0	0	0	0	0	0	0	0	0	0	0	0	0	0	0	0	0	0	0	0	0	0	0	0
JF206016.1.1370	D_0__Bacteria, D_1__Firmicutes, D_2__Bacilli, D_3__Lactobacillales, D_4__Carnobacteriaceae, D_5__Alloiococcus, D_6__uncultured bacterium	6	0	6	0.0451128	0	0.520266	0	0	0	0	0	6	0	0	0	0	0	0	0	0	0	0	0	0	0	0	0	0	0	0	0	0	0	0	0	0	0	0	0	0	0	0	0	0	0	0	0	0
JF206528.1.1264	D_0__Bacteria, D_1__Saccharibacteria, D_2__uncultured bacterium, D_3__uncultured bacterium, D_4__uncultured bacterium, D_5__uncultured bacterium, D_6__uncultured bacterium	11	0	5	0.0827068	0	0.577942	0	0	0	0	0	0	0	0	0	0	0	0	0	4	0	0	0	0	0	0	0	0	0	0	0	0	0	0	0	0	0	0	0	0	0	0	0	0	0	0	0	0
JF211185.1.1377	D_0__Bacteria, D_1__Verrucomicrobia, D_2__Spartobacteria, D_3__Chthoniobacterales, D_4__Chthoniobacteraceae, D_5__Chthoniobacter, D_6__uncultured bacterium	2	0	2	0.0150376	0	0.173422	0	0	0	0	0	0	0	0	0	0	0	0	0	0	0	0	0	0	0	0	0	0	0	0	0	0	0	0	2	0	0	0	0	0	0	0	0	0	0	0	0	0
JF211335.1.1338	D_0__Bacteria, D_1__Actinobacteria, D_2__Actinobacteria, D_3__Propionibacteriales, D_4__Propionibacteriaceae, D_5__Friedmanniella, Ambiguous_taxa	14	0	7	0.105263	0	0.688247	0	0	0	0	0	0	0	0	1	0	7	0	2	0	0	0	0	0	1	0	0	0	0	0	0	0	0	0	0	0	0	0	0	0	0	0	0	0	0	0	0	0
LNRU01000007.305667.307163	D_0__Bacteria, D_1__Proteobacteria, D_2__Alphaproteobacteria, D_3__Sphingomonadales, D_4__Sphingomonadaceae, D_5__Sphingopyxis, Ambiguous_taxa	45	0	13	0.338346	0	1.79176	0	0	2	0	4	12	0	0	0	0	0	0	0	0	0	0	0	0	0	0	0	0	0	0	0	0	0	0	5	0	0	0	0	0	0	0	0	0	0	0	0	0
JF213685.1.1346	D_0__Bacteria, D_1__Bacteroidetes, D_2__Flavobacteriia, D_3__Flavobacteriales, D_4__Flavobacteriaceae, D_5__Flavobacterium, D_6__uncultured bacterium	65	0	65	0.488722	0	5.63621	0	65	0	0	0	0	0	0	0	0	0	0	0	0	0	0	0	0	0	0	0	0	0	0	0	0	0	0	0	0	0	0	0	0	0	0	0	0	0	0	0	0
JF218529.1.1361	D_0__Bacteria, D_1__Proteobacteria, D_2__Gammaproteobacteria, D_3__Pseudomonadales, D_4__Moraxellaceae, D_5__Acinetobacter, D_6__uncultured bacterium	90	0	70	0.676692	0	6.30001	0	0	0	0	0	0	0	0	0	0	0	0	0	0	0	0	0	0	0	0	0	0	0	0	0	0	0	0	0	0	0	0	0	0	0	0	0	0	0	0	0	0
JF219497.1.1337	D_0__Bacteria, D_1__Armatimonadetes, D_2__Armatimonadia, D_3__Armatimonadales, D_4__uncultured bacterium, D_5__uncultured bacterium, D_6__uncultured bacterium	2614	0	776	19.6541	0	79.4267	0	0	0	0	0	0	0	0	8	0	0	6	0	12	0	0	0	0	25	0	0	0	0	0	0	0	0	0	0	0	0	0	0	5	0	0	0	0	0	0	0	0
JF219841.1.1355	D_0__Bacteria, D_1__Proteobacteria, D_2__Deltaproteobacteria, D_3__Oligoflexales, D_4__Oligoflexaceae, D_5__uncultured bacterium, D_6__uncultured bacterium	200	0	187	1.50376	0	16.226	0	0	0	0	0	0	0	0	0	0	0	0	0	7	0	0	0	0	0	0	0	0	0	0	187	0	0	0	0	0	0	0	0	0	0	0	0	0	0	0	0	0
JF220437.1.1346	D_0__Bacteria, D_1__Bacteroidetes, D_2__Flavobacteriia, D_3__Flavobacteriales, D_4__Flavobacteriaceae, D_5__Flavobacterium, D_6__uncultured bacterium	2	0	2	0.0150376	0	0.173422	0	0	0	0	0	0	0	0	0	0	0	0	0	0	0	0	0	0	0	0	0	0	0	0	0	0	0	0	0	0	0	0	0	0	0	0	0	0	0	0	0	0
JF220812.1.1352	D_0__Bacteria, D_1__Bacteroidetes, D_2__Sphingobacteriia, D_3__Sphingobacteriales, D_4__Sphingobacteriaceae, D_5__Mucilaginibacter, D_6__uncultured bacterium	28	0	20	0.210526	0	1.86293	0	0	0	0	0	0	0	0	0	0	0	0	0	8	0	0	0	0	0	0	0	0	0	0	0	0	0	0	0	0	0	0	0	0	0	0	0	0	0	0	0	0
JF221951.1.1344	D_0__Bacteria, D_1__Actinobacteria, D_2__Actinobacteria, D_3__Corynebacteriales, D_4__Corynebacteriaceae, D_5__Corynebacterium, D_6__uncultured bacterium	4	0	4	0.0300752	0	0.346844	0	0	0	0	0	0	0	4	0	0	0	0	0	0	0	0	0	0	0	0	0	0	0	0	0	0	0	0	0	0	0	0	0	0	0	0	0	0	0	0	0	0
JF222342.1.1400	D_0__Bacteria, D_1__Saccharibacteria, D_2__uncultured bacterium, D_3__uncultured bacterium, D_4__uncultured bacterium, D_5__uncultured bacterium, D_6__uncultured bacterium	10	0	6	0.075188	0	0.623092	0	0	0	0	0	0	0	0	0	0	0	0	0	0	0	0	0	0	0	0	0	0	0	0	0	0	0	0	0	0	0	0	0	0	0	0	0	0	0	0	0	0
JF222415.1.1303	D_0__Bacteria, D_1__Proteobacteria, D_2__Alphaproteobacteria, D_3__Rhizobiales, D_4__Methylobacteriaceae, D_5__Methylobacterium, D_6__uncultured bacterium	545	0	83	4.09774	0	12.604	0	0	0	0	0	0	0	0	0	0	64	83	28	8	0	0	3	18	17	1	0	10	0	0	0	47	0	0	0	0	0	0	0	0	0	0	0	0	0	0	0	0
JF222431.1.1351	D_0__Bacteria, D_1__Planctomycetes, D_2__Planctomycetacia, D_3__Planctomycetales, D_4__Planctomycetaceae, D_5__Singulisphaera, D_6__uncultured bacterium	43	0	37	0.323308	0	3.24632	0	0	0	0	0	0	0	0	0	0	0	0	0	0	0	0	0	0	0	0	0	0	0	0	0	0	0	0	0	0	0	0	0	6	0	0	0	0	0	0	0	0
JF222494.1.1353	D_0__Bacteria, D_1__Bacteroidetes, D_2__Sphingobacteriia, D_3__Sphingobacteriales, D_4__Chitinophagaceae, D_5__uncultured, D_6__uncultured bacterium	158	0	93	1.18797	0	8.33862	0	0	0	0	0	13	0	0	6	0	0	0	0	7	0	0	0	0	0	1	0	0	0	0	0	0	0	0	0	0	0	0	0	0	0	0	0	0	0	0	0	0
JF224190.1.1308	D_0__Bacteria, D_1__Proteobacteria, D_2__Alphaproteobacteria, D_3__Sphingomonadales, D_4__Sphingomonadaceae, D_5__Sphingomonas, D_6__uncultured bacterium	110	0	29	0.827068	0	4.59333	0	0	0	0	0	0	0	0	0	0	0	0	0	0	0	0	0	0	0	0	0	0	0	0	0	0	0	0	0	0	0	0	0	0	0	0	0	0	0	0	0	0
JF230964.1.1342	D_0__Bacteria, D_1__Bacteroidetes, D_2__Cytophagia, D_3__Cytophagales, D_4__Cytophagaceae, D_5__Hymenobacter, D_6__uncultured bacterium	35	0	31	0.263158	0	2.70772	0	0	0	0	0	0	0	0	0	0	0	0	0	0	0	0	0	0	0	0	0	0	0	0	0	0	0	0	0	0	0	0	0	0	0	0	0	0	0	0	0	0
JF231591.1.1330	D_0__Bacteria, D_1__Firmicutes, D_2__Clostridia, D_3__Clostridiales, D_4__Lachnospiraceae, D_5__Blautia, D_6__uncultured bacterium	18	0	18	0.135338	0	1.5608	0	0	0	0	0	0	0	0	0	0	0	0	0	0	0	0	0	0	0	0	0	0	0	0	0	0	18	0	0	0	0	0	0	0	0	0	0	0	0	0	0	0
JF231895.1.1308	D_0__Bacteria, D_1__Proteobacteria, D_2__Alphaproteobacteria, D_3__Sphingomonadales, D_4__Sphingomonadaceae, D_5__Novosphingobium, D_6__uncultured bacterium	708	0	158	5.32331	0	18.4881	0	0	62	0	57	0	0	0	158	2	48	0	25	3	0	0	0	0	0	0	0	0	0	0	0	0	0	0	0	0	0	0	0	23	1	0	0	0	0	0	0	0
JF233633.1.1350	D_0__Bacteria, D_1__Actinobacteria, D_2__Actinobacteria, D_3__Propionibacteriales, D_4__Propionibacteriaceae, D_5__Propionibacterium, D_6__uncultured bacterium	4	0	2	0.0300752	0	0.211053	2	0	0	0	0	0	0	0	0	0	0	0	0	0	0	0	0	0	0	0	0	0	0	0	0	0	0	0	0	1	0	0	0	0	0	0	0	0	0	0	0	0
JF236062.1.1356	D_0__Bacteria, D_1__Bacteroidetes, D_2__Sphingobacteriia, D_3__Sphingobacteriales, D_4__Chitinophagaceae, D_5__uncultured, D_6__uncultured bacterium	8	0	5	0.0601504	0	0.503915	0	0	0	0	0	0	0	0	0	0	0	0	0	5	0	0	0	0	0	0	0	0	0	0	0	0	0	0	0	0	0	0	0	0	0	0	0	0	0	0	0	0
JF237776.1.1330	D_0__Bacteria, D_1__Firmicutes, D_2__Bacilli, D_3__Bacillales, D_4__uncultured, D_5__uncultured bacterium, D_6__uncultured bacterium	23	0	23	0.172932	0	1.99435	0	0	0	0	0	0	0	0	0	0	0	0	0	0	0	0	0	0	0	0	0	0	0	0	0	0	0	0	0	0	0	0	0	0	0	0	0	0	0	0	0	0
JF241633.1.1365	D_0__Bacteria, D_1__Proteobacteria, D_2__Betaproteobacteria, D_3__Neisseriales, D_4__Neisseriaceae, D_5__uncultured, D_6__uncultured bacterium	37	0	26	0.278195	0	2.30728	0	0	0	0	0	0	0	0	0	0	0	0	0	0	0	0	0	0	0	0	0	0	0	0	0	0	0	0	4	0	0	0	0	0	0	0	0	0	26	0	0	0
JF265850.1.1359	D_0__Bacteria, D_1__Proteobacteria, D_2__Gammaproteobacteria, D_3__Xanthomonadales, D_4__Xanthomonadales Incertae Sedis, D_5__Acidibacter, D_6__uncultured bacterium	90	0	23	0.676692	0	3.35195	0	0	0	0	0	0	0	0	0	0	20	0	17	0	0	0	0	0	0	0	0	0	0	0	0	0	0	0	0	0	5	0	0	0	6	0	0	0	0	0	0	0
JF266034.1.1310	D_0__Bacteria, D_1__Proteobacteria, D_2__Alphaproteobacteria, D_3__Sphingomonadales, D_4__Sphingomonadaceae, D_5__uncultured, D_6__uncultured bacterium	3531	0	1612	26.5489	0	160.699	0	0	7	0	0	0	148	0	8	0	0	0	13	0	0	0	0	0	0	0	0	0	0	0	0	8	0	0	0	0	0	0	0	0	0	0	0	0	0	0	0	0
JF266333.1.1354	D_0__Bacteria, D_1__Proteobacteria, D_2__Betaproteobacteria, D_3__Burkholderiales, D_4__Comamonadaceae, D_5__uncultured, D_6__uncultured bacterium	2555	0	932	19.2105	0	91.5147	0	0	0	0	0	0	11	0	22	1	0	0	19	8	0	1	0	52	0	1	1	0	1	0	30	0	0	0	0	0	0	20	0	0	0	0	0	0	0	0	0	0
JF290434.1.1418	D_0__Bacteria, D_1__Acidobacteria, D_2__Acidobacteria, D_3__Acidobacteriales, D_4__Acidobacteriaceae (Subgroup 1), D_5__Acidobacterium, D_6__Acidobacteria bacterium CU2	237	0	118	1.78195	0	11.3527	0	0	0	0	0	0	9	0	0	0	0	0	0	0	0	0	0	0	0	0	0	0	0	0	0	0	0	0	0	0	0	0	0	0	0	0	0	0	0	0	0	0
JF308484.1.1436	D_0__Bacteria, D_1__Proteobacteria, D_2__Alphaproteobacteria, D_3__Sphingomonadales, D_4__Sphingomonadaceae, D_5__Sphingomonas, Ambiguous_taxa	1079	0	127	8.11278	0	22.639	0	0	14	0	6	5	0	30	9	14	86	0	127	0	0	0	0	55	0	0	0	0	4	0	0	5	0	0	0	0	8	0	63	5	24	27	0	0	0	0	0	0
KJ191882.1.1483	D_0__Bacteria, D_1__Actinobacteria, D_2__Acidimicrobiia, D_3__Acidimicrobiales, D_4__uncultured, D_5__uncultured Acidimicrobineae bacterium, D_6__uncultured Acidimicrobineae bacterium	17	0	8	0.12782	0	0.882606	0	0	0	0	0	0	0	0	4	0	0	0	0	0	0	0	0	0	0	0	0	0	0	0	0	0	0	0	0	0	8	0	0	0	0	0	0	0	0	0	0	0
JF327461.1.1412	D_0__Bacteria, D_1__Bacteroidetes, D_2__Sphingobacteriia, D_3__Sphingobacteriales, D_4__Sphingobacteriaceae, D_5__Sphingobacterium, Ambiguous_taxa	23	0	9	0.172932	0	1.15805	0	0	0	0	0	0	0	0	0	0	0	0	0	0	0	0	0	0	0	0	0	0	0	0	0	0	0	0	8	0	0	0	0	0	0	0	0	0	0	0	0	0
JF330164.1.1378	D_0__Bacteria, D_1__Proteobacteria, D_2__Betaproteobacteria, D_3__Burkholderiales, D_4__Alcaligenaceae, D_5__Achromobacter, Ambiguous_taxa	47	0	23	0.353383	0	2.43459	0	0	0	0	0	0	0	0	0	0	0	0	0	0	0	0	0	0	0	0	0	0	0	0	0	0	0	2	2	16	0	0	0	0	0	0	0	0	2	0	0	0
KJ452204.1.1243	D_0__Bacteria, D_1__Actinobacteria, D_2__Actinobacteria, D_3__Pseudonocardiales, D_4__Pseudonocardiaceae, D_5__Pseudonocardia, Ambiguous_taxa	20	0	9	0.150376	0	1.01127	0	0	0	0	0	0	0	0	0	0	0	0	0	0	0	0	0	0	0	0	0	0	0	0	0	0	0	0	0	0	0	0	0	0	0	0	0	0	0	0	0	0
KJ454153.1.1462	D_0__Bacteria, D_1__Bacteroidetes, D_2__Flavobacteriia, D_3__Flavobacteriales, D_4__Flavobacteriaceae, D_5__Myroides, D_6__uncultured bacterium	10	0	10	0.075188	0	0.86711	0	0	0	0	0	0	0	0	0	0	0	0	0	0	0	0	0	0	0	0	0	0	0	0	0	0	0	0	0	0	0	0	0	0	0	0	0	0	0	0	0	0
JF344683.1.1440	D_0__Bacteria, D_1__Cyanobacteria, D_2__Chloroplast, Ambiguous_taxa, Ambiguous_taxa, Ambiguous_taxa, Ambiguous_taxa	12	0	11	0.0902256	0	0.9571	0	0	0	0	0	0	0	0	0	0	11	0	0	0	0	0	0	0	0	0	0	0	1	0	0	0	0	0	0	0	0	0	0	0	0	0	0	0	0	0	0	0
JF345182.1.1505	D_0__Bacteria, D_1__Proteobacteria, D_2__Gammaproteobacteria, D_3__Xanthomonadales, D_4__Xanthomonadaceae, D_5__Stenotrophomonas, Ambiguous_taxa	29	0	18	0.218045	0	1.68926	0	0	0	0	0	1	0	0	0	0	0	0	0	0	0	0	0	0	0	0	0	0	0	0	0	3	0	0	0	0	0	0	0	0	0	0	0	0	0	0	0	0
JF414774.1.1474	D_0__Bacteria, D_1__Proteobacteria, D_2__Gammaproteobacteria, D_3__Alteromonadales, D_4__Shewanellaceae, D_5__Shewanella, Ambiguous_taxa	25596	0	1030	192.451	109	216.779	508	814	68	324	42	42	67	209	68	68	211	582	146	35	642	12	76	417	109	591	3	3	3	2	83	8	147	168	84	59	183	208	222	72	227	309	315	25	605	391	515	18
JF417790.1.1446	D_0__Bacteria, D_1__Proteobacteria, D_2__Alphaproteobacteria, D_3__Rhizobiales, D_4__Methylobacteriaceae, D_5__Psychroglaciecola, D_6__uncultured bacterium	15	0	15	0.112782	0	1.30066	0	0	0	0	0	0	0	0	0	0	0	0	0	0	0	0	0	0	0	0	0	0	0	0	0	0	0	0	0	0	0	0	0	0	0	0	0	0	0	0	0	0
JF417836.1.1498	D_0__Bacteria, D_1__Actinobacteria, D_2__Actinobacteria, D_3__Propionibacteriales, D_4__Nocardioidaceae, D_5__Nocardioides, D_6__uncultured bacterium	8	0	8	0.0601504	0	0.693688	0	0	0	0	0	0	0	0	0	0	0	0	0	0	0	0	0	0	0	0	0	0	0	0	0	0	0	0	0	0	0	0	0	0	0	0	0	0	0	0	0	0
JF417855.1.1450	D_0__Bacteria, D_1__Proteobacteria, D_2__Alphaproteobacteria, D_3__Sphingomonadales, Ambiguous_taxa, D_5__uncultured bacterium, D_6__uncultured bacterium	60	0	26	0.451128	0	2.84303	0	0	0	0	5	0	0	0	2	0	10	0	0	0	0	0	0	0	0	0	0	0	0	0	0	0	0	0	0	0	0	0	0	0	0	0	0	0	0	0	0	0
JF429010.1.1533	D_0__Bacteria, D_1__Proteobacteria, D_2__Gammaproteobacteria, D_3__Pseudomonadales, D_4__Pseudomonadaceae, D_5__Pseudomonas, D_6__uncultured bacterium	20	0	20	0.150376	0	1.73422	0	0	0	0	0	0	0	0	0	0	0	0	0	0	0	0	0	0	0	0	0	0	0	0	0	0	0	0	0	0	0	0	0	0	0	0	0	0	0	0	0	0
JF429078.1.1511	D_0__Bacteria, D_1__Proteobacteria, D_2__Betaproteobacteria, D_3__Nitrosomonadales, D_4__Nitrosomonadaceae, D_5__uncultured, D_6__uncultured bacterium	11	0	11	0.0827068	0	0.953821	0	0	0	0	0	0	0	0	0	0	0	0	0	0	0	0	0	0	0	0	0	0	0	0	0	0	0	0	0	0	0	0	0	0	0	0	0	0	0	0	0	0
JF429081.1.1502	D_0__Bacteria, D_1__Proteobacteria, D_2__Deltaproteobacteria, D_3__Bdellovibrionales, D_4__Bdellovibrionaceae, D_5__Bdellovibrio, D_6__uncultured bacterium	14	0	14	0.105263	0	1.21395	0	0	0	0	0	0	0	0	0	0	14	0	0	0	0	0	0	0	0	0	0	0	0	0	0	0	0	0	0	0	0	0	0	0	0	0	0	0	0	0	0	0
JF429110.1.1493	D_0__Bacteria, D_1__Actinobacteria, D_2__Actinobacteria, D_3__Frankiales, D_4__Frankiaceae, D_5__Jatrophihabitans, D_6__uncultured bacterium	103	0	30	0.774436	0	3.56459	0	0	0	13	30	0	0	0	0	2	16	0	0	0	0	0	0	0	0	0	0	0	0	0	0	0	0	0	0	0	0	0	0	0	0	0	0	0	0	0	0	0
JF431413.1.1443	D_0__Bacteria, D_1__Proteobacteria, D_2__Gammaproteobacteria, D_3__Alteromonadales, D_4__Shewanellaceae, D_5__Shewanella, D_6__Shewanella sp. BPRIST024	8	0	1	0.0601504	0	0.238664	0	0	0	0	0	0	0	1	0	0	1	0	0	0	0	0	1	0	0	1	0	0	0	0	0	0	0	0	0	0	0	0	0	0	0	0	0	0	0	0	0	0
JF439387.1.1484	D_0__Bacteria, D_1__Actinobacteria, D_2__Actinobacteria, D_3__Micromonosporales, D_4__Micromonosporaceae, Ambiguous_taxa, Ambiguous_taxa	7	0	7	0.0526316	0	0.606977	0	0	0	0	0	0	0	0	0	0	0	0	0	0	0	0	0	0	0	0	0	0	0	0	0	0	0	0	0	0	0	0	0	0	0	0	0	0	0	0	0	0
JF494826.1.1371	D_0__Bacteria, D_1__Proteobacteria, D_2__Gammaproteobacteria, D_3__Enterobacteriales, D_4__Enterobacteriaceae, D_5__Pantoea, Ambiguous_taxa	115	0	72	0.864662	0	6.89288	0	0	0	0	0	0	0	0	0	0	0	0	0	0	0	0	0	0	0	0	1	0	0	0	0	0	0	0	0	0	0	0	0	0	0	0	0	0	0	0	0	0
JF500190.1.1489	D_0__Bacteria, D_1__Proteobacteria, D_2__Betaproteobacteria, D_3__Burkholderiales, D_4__Burkholderiaceae, D_5__Burkholderia-Paraburkholderia, Ambiguous_taxa	14	0	14	0.105263	0	1.21395	0	0	0	0	0	0	0	0	0	0	14	0	0	0	0	0	0	0	0	0	0	0	0	0	0	0	0	0	0	0	0	0	0	0	0	0	0	0	0	0	0	0
JF697557.1.1500	D_0__Bacteria, D_1__Proteobacteria, D_2__Gammaproteobacteria, D_3__Pseudomonadales, D_4__Moraxellaceae, D_5__Psychrobacter, Ambiguous_taxa	13	0	13	0.0977444	0	1.12724	0	0	0	0	0	0	0	0	0	0	0	0	0	0	0	0	0	0	0	0	0	0	0	0	0	0	0	0	0	0	0	0	0	0	0	0	0	0	0	0	0	0
JF697564.1.1440	D_0__Bacteria, D_1__Saccharibacteria, D_2__uncultured bacterium, D_3__uncultured bacterium, D_4__uncultured bacterium, D_5__uncultured bacterium, D_6__uncultured bacterium	6	0	6	0.0451128	0	0.520266	0	0	0	0	6	0	0	0	0	0	0	0	0	0	0	0	0	0	0	0	0	0	0	0	0	0	0	0	0	0	0	0	0	0	0	0	0	0	0	0	0	0
JF703410.1.1375	D_0__Bacteria, D_1__Proteobacteria, D_2__Alphaproteobacteria, D_3__Sphingomonadales, D_4__Sphingomonadaceae, D_5__Sphingomonas, Ambiguous_taxa	13	0	13	0.0977444	0	1.12724	0	0	0	0	0	0	0	0	0	0	0	0	0	0	0	0	0	0	0	0	0	0	0	0	0	0	0	0	0	0	0	0	0	0	0	0	0	0	0	0	0	0
JF703516.1.1424	D_0__Bacteria, D_1__Proteobacteria, D_2__Deltaproteobacteria, D_3__Bdellovibrionales, D_4__Bdellovibrionaceae, D_5__Bdellovibrio, D_6__uncultured bacterium	23	0	15	0.172932	0	1.46944	0	0	0	0	0	0	0	0	0	0	0	0	0	0	0	0	0	0	0	0	0	0	0	0	0	0	0	0	0	0	0	0	0	0	0	0	0	0	0	0	0	0
JF703550.1.1438	D_0__Bacteria, D_1__Proteobacteria, D_2__Betaproteobacteria, D_3__SC-I-84, D_4__uncultured beta proteobacterium, D_5__uncultured beta proteobacterium, D_6__uncultured beta proteobacterium	50	0	28	0.37594	0	2.97617	0	0	0	0	0	0	0	0	0	0	0	0	0	0	0	0	0	0	0	0	0	0	0	0	0	0	0	0	0	0	0	0	0	0	0	0	0	0	0	0	0	0
JF707862.1.1415	D_0__Bacteria, D_1__Actinobacteria, D_2__Actinobacteria, D_3__Streptomycetales, D_4__Streptomycetaceae, D_5__Kitasatospora, Ambiguous_taxa	182	0	142	1.36842	0	12.3745	0	0	6	0	0	0	0	0	0	0	0	0	0	0	0	0	0	0	0	0	0	0	0	0	0	0	0	0	0	0	8	0	0	0	0	0	0	0	0	0	0	0
JF707867.1.1345	D_0__Bacteria, D_1__Actinobacteria, D_2__Actinobacteria, D_3__Streptomycetales, D_4__Streptomycetaceae, D_5__Kitasatospora, D_6__Streptomyces purpeofuscus	4	0	4	0.0300752	0	0.346844	0	0	4	0	0	0	0	0	0	0	0	0	0	0	0	0	0	0	0	0	0	0	0	0	0	0	0	0	0	0	0	0	0	0	0	0	0	0	0	0	0	0
JF710262.1.1491	D_0__Bacteria, D_1__Bacteroidetes, D_2__Sphingobacteriia, D_3__Sphingobacteriales, D_4__Chitinophagaceae, D_5__Chitinophaga, Ambiguous_taxa	28	0	19	0.210526	0	1.74101	0	0	0	0	0	0	0	0	0	0	0	0	0	0	0	0	0	0	0	0	0	0	0	0	0	0	0	0	0	0	0	0	0	0	0	0	0	0	0	0	0	0
JF715446.1.1370	D_0__Bacteria, D_1__Proteobacteria, D_2__Betaproteobacteria, D_3__Burkholderiales, D_4__Oxalobacteraceae, D_5__Duganella, D_6__Janthinobacterium sp. IMCC12694	18	0	18	0.135338	0	1.5608	0	0	0	0	0	0	0	0	0	0	0	0	0	0	0	0	0	0	0	0	0	0	0	0	0	0	0	0	0	0	0	0	0	0	0	0	0	0	0	0	0	0
JF715447.1.1366	D_0__Bacteria, D_1__Proteobacteria, D_2__Betaproteobacteria, D_3__Burkholderiales, D_4__Comamonadaceae, D_5__Xylophilus, D_6__Acidovorax sp. IMCC12689	3496	0	650	26.2857	0	92.1805	0	0	0	0	6	0	78	0	11	0	0	0	11	0	0	0	0	0	0	0	0	0	0	0	0	0	0	19	0	0	0	0	0	0	0	0	0	0	0	0	0	0
JF715448.1.1336	D_0__Bacteria, D_1__Proteobacteria, D_2__Betaproteobacteria, D_3__Burkholderiales, D_4__Comamonadaceae, Ambiguous_taxa, Ambiguous_taxa	51	0	17	0.383459	0	1.89785	0	0	0	0	4	0	9	7	0	0	0	0	0	0	0	0	0	0	0	0	0	0	0	0	0	0	0	0	0	0	0	0	0	0	0	0	0	0	0	0	0	0
KJ606803.1.1352	D_0__Bacteria, D_1__Proteobacteria, D_2__Alphaproteobacteria, D_3__Rhodospirillales, D_4__Acetobacteraceae, D_5__Endobacter, Ambiguous_taxa	191	0	59	1.43609	0	7.4339	0	0	0	0	0	0	0	0	0	0	0	0	0	0	0	0	0	0	0	0	0	0	0	0	0	0	0	0	0	0	0	0	0	0	0	0	0	0	0	0	0	0
KJ606833.1.1387	D_0__Bacteria, D_1__Actinobacteria, D_2__Actinobacteria, D_3__Micrococcales, D_4__Microbacteriaceae, D_5__uncultured, Ambiguous_taxa	156	0	51	1.17293	0	6.14535	0	0	0	0	0	0	0	0	0	0	0	0	0	0	0	0	0	0	0	0	0	0	0	0	0	0	0	0	0	0	0	0	0	0	0	0	0	0	0	0	0	0
JF733430.1.1444	D_0__Bacteria, D_1__Chloroflexi, D_2__Ktedonobacteria, D_3__C0119, D_4__uncultured Chloroflexi bacterium, D_5__uncultured Chloroflexi bacterium, D_6__uncultured Chloroflexi bacterium	5	0	3	0.037594	0	0.311546	0	0	0	0	0	2	0	0	0	0	0	0	0	0	0	0	0	0	0	0	0	0	0	0	0	3	0	0	0	0	0	0	0	0	0	0	0	0	0	0	0	0
JF750424.1.1403	D_0__Bacteria, D_1__Actinobacteria, D_2__Actinobacteria, D_3__Propionibacteriales, D_4__Nocardioidaceae, D_5__Nocardioides, D_6__Nocardioides szechwanensis	27	0	12	0.203008	0	1.19823	0	0	0	0	0	3	12	0	0	0	0	0	0	0	0	0	0	0	0	0	0	0	0	0	0	0	0	0	0	0	0	0	0	0	0	0	0	0	0	0	0	0
JF750425.1.1399	D_0__Bacteria, D_1__Actinobacteria, D_2__Actinobacteria, D_3__Propionibacteriales, D_4__Nocardioidaceae, D_5__Nocardioides, Ambiguous_taxa	32	0	24	0.240602	0	2.18864	0	0	0	0	0	0	0	0	0	0	0	0	0	0	0	0	0	0	0	0	0	0	0	0	0	0	0	8	0	0	0	0	0	0	0	0	0	0	0	0	0	0
JF766477.1.1504	D_0__Bacteria, D_1__Proteobacteria, D_2__Betaproteobacteria, D_3__Burkholderiales, D_4__Burkholderiaceae, D_5__Burkholderia-Paraburkholderia, D_6__uncultured bacterium	490	0	55	3.68421	0	10.9048	0	0	40	0	47	4	0	11	8	0	0	2	0	0	0	0	0	0	0	0	0	0	0	0	0	0	0	9	34	19	6	39	8	23	0	4	0	0	0	0	0	0
JF776959.1.1474	D_0__Bacteria, D_1__Acidobacteria, D_2__Subgroup 17, D_3__uncultured Acidobacteria bacterium, D_4__uncultured Acidobacteria bacterium, D_5__uncultured Acidobacteria bacterium, D_6__uncultured Acidobacteria bacterium	9	0	9	0.0676692	0	0.780399	0	0	0	0	0	0	0	0	0	0	0	0	0	0	0	0	0	0	0	0	0	0	0	0	0	0	0	0	0	0	0	0	0	0	0	0	0	0	0	0	0	0
JF778694.1.1453	D_0__Bacteria, D_1__Actinobacteria, D_2__Actinobacteria, D_3__Micrococcales, D_4__Microbacteriaceae, D_5__Agromyces, Ambiguous_taxa	38	0	38	0.285714	0	3.29502	0	0	0	0	0	0	0	0	0	0	0	0	0	0	0	0	0	0	0	0	0	0	0	0	0	0	0	0	0	0	0	0	0	0	0	0	0	0	0	0	0	0
JF778715.1.1425	D_0__Bacteria, D_1__Bacteroidetes, D_2__Sphingobacteriia, D_3__Sphingobacteriales, D_4__Sphingobacteriaceae, D_5__Mucilaginibacter, D_6__Mucilaginibacter sp. HRB31	172	0	82	1.29323	0	7.83715	0	0	0	0	0	0	0	0	0	6	82	0	0	0	0	0	0	0	0	0	0	0	0	0	0	0	0	0	0	0	0	0	0	0	0	0	0	0	0	0	0	0
JF790971.1.1251	D_0__Bacteria, D_1__Actinobacteria, D_2__Actinobacteria, D_3__Micrococcales, D_4__Microbacteriaceae, D_5__Leifsonia, D_6__Leifsonia kafniensis	1336	0	493	10.0451	0	52.1508	0	1	0	0	0	0	0	0	0	0	0	4	0	0	23	0	6	0	0	0	0	0	0	0	493	0	0	0	0	0	0	0	0	0	0	0	0	0	0	0	0	0
JF796751.1.1360	D_0__Bacteria, D_1__Proteobacteria, D_2__Betaproteobacteria, D_3__SC-I-84, D_4__uncultured bacterium, D_5__uncultured bacterium, D_6__uncultured bacterium	5	0	5	0.037594	0	0.433555	0	0	0	0	0	0	0	0	0	0	0	0	0	0	0	0	0	0	0	0	0	0	0	0	0	0	0	0	0	0	0	0	0	0	0	0	0	0	0	0	0	0
JF824128.1.1232	D_0__Bacteria, D_1__Proteobacteria, D_2__Alphaproteobacteria, D_3__Sphingomonadales, D_4__Sphingomonadaceae, D_5__Sphingomonas, D_6__Sphingomonas sp. ygr06	224	0	57	1.68421	0	7.49178	0	0	0	0	0	1	0	0	46	0	0	0	0	8	0	0	0	0	0	0	3	0	0	0	0	0	0	0	0	0	0	0	0	0	0	0	0	0	0	0	0	0
JF825500.1.1486	D_0__Bacteria, D_1__Proteobacteria, D_2__Alphaproteobacteria, D_3__Rhizobiales, D_4__Hyphomicrobiaceae, D_5__Devosia, D_6__uncultured bacterium	2	0	2	0.0150376	0	0.173422	0	0	0	0	0	0	0	0	0	0	0	0	0	0	0	0	0	0	0	0	0	0	0	0	0	0	0	0	0	0	0	0	0	0	0	0	0	0	0	0	0	0
JF826426.1.1484	D_0__Bacteria, D_1__Proteobacteria, D_2__Gammaproteobacteria, D_3__Chromatiales, D_4__Chromatiaceae, D_5__Rheinheimera, Ambiguous_taxa	2	0	2	0.0150376	0	0.173422	0	0	0	0	0	0	0	0	0	0	0	0	0	0	0	0	0	0	0	0	0	0	0	0	0	0	0	0	0	0	0	0	0	0	0	0	0	0	0	0	0	0
JF830159.1.1499	D_0__Bacteria, D_1__Proteobacteria, D_2__Gammaproteobacteria, D_3__HTA4, D_4__uncultured bacterium, D_5__uncultured bacterium, D_6__uncultured bacterium	28	0	24	0.210526	0	2.10718	0	0	0	0	0	0	0	0	0	0	0	0	0	0	0	0	0	0	0	0	0	0	0	0	0	0	0	0	0	0	0	0	0	0	0	0	0	0	0	0	0	0
JF830230.1.1482	D_0__Bacteria, D_1__Proteobacteria, D_2__Gammaproteobacteria, D_3__Pseudomonadales, D_4__Moraxellaceae, D_5__Acinetobacter, Ambiguous_taxa	2	0	2	0.0150376	0	0.173422	0	0	0	0	0	0	0	0	0	0	0	0	0	0	0	0	0	0	0	0	0	0	0	0	0	0	0	0	0	0	0	0	0	0	0	0	0	0	0	0	0	0
JF833495.1.1418	D_0__Bacteria, D_1__Bacteroidetes, D_2__Sphingobacteriia, D_3__Sphingobacteriales, D_4__Sphingobacteriaceae, D_5__Mucilaginibacter, D_6__uncultured Mucilaginibacter sp.	39	0	37	0.293233	0	3.21168	0	0	0	0	0	0	0	0	0	0	0	0	0	0	0	0	0	0	0	0	0	0	0	0	0	0	0	0	0	0	0	0	0	0	0	0	0	0	0	0	0	0
JF833538.1.1453	D_0__Bacteria, D_1__Acidobacteria, D_2__Holophagae, D_3__Subgroup 10, D_4__ABS-19, D_5__uncultured bacterium, D_6__uncultured bacterium	78	0	78	0.586466	0	6.76346	0	78	0	0	0	0	0	0	0	0	0	0	0	0	0	0	0	0	0	0	0	0	0	0	0	0	0	0	0	0	0	0	0	0	0	0	0	0	0	0	0	0
KJ877535.1.1349	D_0__Bacteria, D_1__Proteobacteria, D_2__Betaproteobacteria, D_3__Burkholderiales, D_4__Alcaligenaceae, D_5__uncultured, D_6__uncultured bacterium	7	0	7	0.0526316	0	0.606977	0	0	0	0	0	0	0	0	0	0	0	0	0	0	0	0	0	0	0	0	0	0	0	0	0	0	0	7	0	0	0	0	0	0	0	0	0	0	0	0	0	0
KJ877546.1.1299	D_0__Bacteria, D_1__Saccharibacteria, Ambiguous_taxa, Ambiguous_taxa, Ambiguous_taxa, Ambiguous_taxa, Ambiguous_taxa	251	0	214	1.88722	0	18.6432	0	0	0	0	0	0	0	0	0	0	0	0	0	0	0	0	0	0	0	0	0	0	0	0	214	11	0	0	0	20	6	0	0	0	0	0	0	0	0	0	0	0
JF833904.1.1393	D_0__Bacteria, D_1__Armatimonadetes, D_2__Fimbriimonadia, D_3__Fimbriimonadales, D_4__Fimbriimonadaceae, D_5__uncultured Armatimonadetes bacterium, D_6__uncultured Armatimonadetes bacterium	4	0	4	0.0300752	0	0.346844	0	0	0	0	0	0	0	0	0	0	0	0	0	0	0	0	0	0	0	0	0	0	0	0	0	0	0	0	0	0	0	0	0	4	0	0	0	0	0	0	0	0
JF833913.1.1513	D_0__Bacteria, D_1__Proteobacteria, D_2__Deltaproteobacteria, D_3__Myxococcales, D_4__Haliangiaceae, D_5__Haliangium, D_6__uncultured Haliangium sp.	7	0	7	0.0526316	0	0.606977	0	0	0	0	0	0	0	0	7	0	0	0	0	0	0	0	0	0	0	0	0	0	0	0	0	0	0	0	0	0	0	0	0	0	0	0	0	0	0	0	0	0
JF894316.1.1306	D_0__Bacteria, D_1__Bacteroidetes, D_2__Flavobacteriia, D_3__Flavobacteriales, D_4__Flavobacteriaceae, D_5__Flavobacterium, Ambiguous_taxa	10	0	6	0.075188	0	0.623092	0	0	0	0	4	0	0	0	0	0	0	0	0	0	0	0	0	0	0	0	0	0	0	0	0	0	0	0	0	0	0	0	0	0	0	0	0	0	0	0	0	0
JF900037.1.1429	D_0__Bacteria, D_1__Actinobacteria, D_2__Actinobacteria, D_3__Micrococcales, D_4__Micrococcaceae, D_5__Arthrobacter, D_6__Arthrobacter sp. B2-7	47	0	47	0.353383	0	4.07542	0	0	0	0	0	0	0	0	0	0	0	0	0	0	0	0	0	47	0	0	0	0	0	0	0	0	0	0	0	0	0	0	0	0	0	0	0	0	0	0	0	0
JF915326.1.1385	D_0__Bacteria, D_1__Bacteroidetes, D_2__Sphingobacteriia, D_3__Sphingobacteriales, D_4__Sphingobacteriaceae, D_5__Pedobacter, Ambiguous_taxa	168	0	136	1.26316	0	11.9144	0	0	0	0	0	0	0	0	0	0	0	0	0	0	0	0	0	0	0	0	0	0	0	0	0	0	0	0	0	0	0	0	0	0	0	0	0	0	0	0	0	0
JF915333.1.1383	D_0__Bacteria, D_1__Bacteroidetes, D_2__Flavobacteriia, D_3__Flavobacteriales, D_4__Flavobacteriaceae, D_5__Chryseobacterium, Ambiguous_taxa	158	0	90	1.18797	0	9.74536	0	0	0	0	0	0	0	0	0	0	0	0	0	0	90	0	0	0	0	0	0	0	0	0	0	0	0	0	0	0	0	0	0	0	0	68	0	0	0	0	0	0
JF917210.1.1442	D_0__Bacteria, D_1__Proteobacteria, D_2__Gammaproteobacteria, D_3__Legionellales, D_4__Legionellaceae, D_5__Legionella, D_6__uncultured gamma proteobacterium	8	0	8	0.0601504	0	0.693688	0	0	0	0	0	0	0	0	0	0	0	0	0	0	0	0	0	0	0	0	0	0	0	0	0	0	0	0	0	0	0	0	0	0	0	0	0	0	0	0	0	0
JF917292.1.1326	D_0__Bacteria, D_1__SR1 (Absconditabacteria), Ambiguous_taxa, Ambiguous_taxa, Ambiguous_taxa, Ambiguous_taxa, Ambiguous_taxa	81	0	81	0.609023	0	7.02359	0	81	0	0	0	0	0	0	0	0	0	0	0	0	0	0	0	0	0	0	0	0	0	0	0	0	0	0	0	0	0	0	0	0	0	0	0	0	0	0	0	0
JF920357.1.1351	D_0__Bacteria, D_1__Firmicutes, D_2__Clostridia, D_3__Clostridiales, D_4__Clostridiaceae 1, D_5__Clostridium sensu stricto 1, D_6__uncultured bacterium	57	0	57	0.428571	0	4.94253	0	0	0	0	0	0	0	0	0	0	0	0	0	0	0	0	0	0	0	57	0	0	0	0	0	0	0	0	0	0	0	0	0	0	0	0	0	0	0	0	0	0
JF922432.1.1509	D_0__Bacteria, D_1__Planctomycetes, D_2__Planctomycetacia, D_3__Planctomycetales, D_4__Planctomycetaceae, D_5__uncultured, D_6__uncultured bacterium	6	0	6	0.0451128	0	0.520266	0	0	0	0	0	0	0	0	0	0	0	0	0	0	0	0	0	0	0	0	0	0	0	0	0	0	0	0	0	0	0	0	0	0	0	0	0	0	0	0	0	0
KJ890498.1.1488	D_0__Bacteria, D_1__Actinobacteria, D_2__Actinobacteria, D_3__Micrococcales, D_4__Micrococcaceae, D_5__Micrococcus, D_6__uncultured bacterium	505	0	111	3.79699	0	15.5981	111	99	8	0	0	0	41	75	0	0	0	0	0	0	0	0	0	0	0	0	0	0	0	0	0	0	0	0	30	0	0	0	0	0	0	0	0	0	0	0	33	0
JF925021.1.1496	D_0__Bacteria, D_1__Proteobacteria, D_2__Deltaproteobacteria, D_3__Oligoflexales, D_4__Oligoflexaceae, D_5__uncultured marine bacterium, D_6__uncultured marine bacterium	40	0	20	0.300752	0	1.91083	0	0	0	0	0	0	0	0	0	0	0	0	0	0	0	0	0	0	0	0	0	0	0	0	0	0	0	0	0	0	0	0	0	0	0	0	0	0	0	0	0	0
JF925025.1.1492	D_0__Bacteria, D_1__Proteobacteria, D_2__Betaproteobacteria, D_3__Burkholderiales, D_4__Comamonadaceae, D_5__Acidovorax, D_6__uncultured marine bacterium	5	0	5	0.037594	0	0.433555	0	0	0	0	0	0	0	0	0	0	0	0	0	0	0	0	0	0	0	0	0	0	0	0	0	0	0	0	0	0	0	0	0	0	0	0	0	0	0	0	0	0
JF979259.1.1486	D_0__Bacteria, D_1__Proteobacteria, D_2__Gammaproteobacteria, D_3__Alteromonadales, D_4__Alteromonadaceae, D_5__Marinobacter, D_6__uncultured Marinobacter sp.	167	0	44	1.25564	0	5.74411	0	0	0	0	0	0	0	10	0	0	0	0	0	0	0	0	0	0	0	0	0	0	0	0	0	0	0	0	9	0	0	0	8	0	0	0	0	0	0	0	0	0
JF979294.1.1505	D_0__Bacteria, D_1__Proteobacteria, D_2__Alphaproteobacteria, D_3__Rhodospirillales, D_4__Rhodospirillaceae, D_5__uncultured, D_6__uncultured bacterium	11	0	11	0.0827068	0	0.953821	0	0	0	0	0	0	0	0	0	0	0	0	0	0	0	0	0	0	0	0	0	0	0	0	0	0	0	0	0	0	0	0	0	0	0	0	0	0	0	0	0	0
JHOM01041610.752.2210	D_0__Bacteria, D_1__Proteobacteria, D_2__Alphaproteobacteria, D_3__Rhizobiales, D_4__Brucellaceae, D_5__Ochrobactrum, D_6__Onthophagus taurus	357	0	154	2.68421	0	16.7786	0	0	154	25	0	101	21	56	0	0	0	0	0	0	0	0	0	0	0	0	0	0	0	0	0	0	0	0	0	0	0	0	0	0	0	0	0	0	0	0	0	0
JJOG01000002.12188.13661	D_0__Bacteria, D_1__Gracilibacteria, D_2__Gyrodactylus salaris (gyrodactylosis fluke), D_3__Gyrodactylus salaris (gyrodactylosis fluke), D_4__Gyrodactylus salaris (gyrodactylosis fluke), D_5__Gyrodactylus salaris (gyrodactylosis fluke), D_6__Gyrodactylus salaris (gyrodactylosis fluke)	8	0	8	0.0601504	0	0.693688	0	0	0	0	0	0	0	0	0	0	0	0	0	0	0	0	0	0	0	0	0	0	0	0	0	0	8	0	0	0	0	0	0	0	0	0	0	0	0	0	0	0
JJTE01000040.2462.3983	D_0__Bacteria, D_1__Actinobacteria, D_2__Actinobacteria, D_3__Corynebacteriales, D_4__Mycobacteriaceae, D_5__Mycobacterium, Ambiguous_taxa	11	0	11	0.0827068	0	0.953821	0	0	0	0	0	0	0	0	0	0	11	0	0	0	0	0	0	0	0	0	0	0	0	0	0	0	0	0	0	0	0	0	0	0	0	0	0	0	0	0	0	0
JLQE01000004.2.1366	D_0__Bacteria, D_1__Proteobacteria, D_2__Alphaproteobacteria, D_3__Sphingomonadales, D_4__Sphingomonadaceae, D_5__Sphingomonas, D_6__Mycobacterium tuberculosis UT0009	30	0	30	0.225564	0	2.60133	0	0	0	0	0	0	0	0	0	0	0	0	0	0	0	0	0	0	0	0	0	0	0	0	0	0	0	0	0	0	0	0	0	0	0	0	30	0	0	0	0	0
KM016287.1.1477	D_0__Bacteria, D_1__Proteobacteria, D_2__Deltaproteobacteria, D_3__Myxococcales, D_4__mle1-27, D_5__uncultured delta proteobacterium, D_6__uncultured delta proteobacterium	5	0	5	0.037594	0	0.433555	0	0	0	0	0	0	0	0	0	0	0	0	0	0	0	0	0	0	0	0	0	0	0	0	0	0	0	0	0	0	0	0	0	0	0	0	0	0	0	0	0	0
JN003131.1.1299	D_0__Bacteria, D_1__Actinobacteria, D_2__Actinobacteria, D_3__Pseudonocardiales, D_4__Pseudonocardiaceae, D_5__Pseudonocardia, D_6__uncultured actinobacterium	20	0	7	0.150376	0	0.925205	0	0	0	0	0	0	0	0	4	0	0	0	0	0	0	0	0	0	0	0	0	0	0	0	0	1	0	0	0	0	0	0	0	0	0	0	0	0	0	0	0	0
JN008435.1.1488	D_0__Bacteria, D_1__Firmicutes, D_2__Clostridia, D_3__Clostridiales, D_4__Christensenellaceae, D_5__Christensenellaceae R-7 group, Ambiguous_taxa	2	0	2	0.0150376	0	0.173422	0	0	0	0	0	0	0	0	0	0	0	0	0	0	0	0	0	0	0	0	0	0	0	0	0	0	0	0	0	0	0	0	0	0	0	0	0	0	0	0	0	0
JN013954.1.1499	D_0__Bacteria, D_1__Proteobacteria, D_2__Gammaproteobacteria, D_3__Pseudomonadales, D_4__Pseudomonadaceae, D_5__Pseudomonas, D_6__uncultured bacterium	2112	0	1604	15.8797	0	140.492	0	0	0	0	0	0	0	0	0	0	0	0	36	0	0	0	0	0	0	0	0	0	0	0	0	0	0	0	0	0	0	0	0	0	0	0	0	0	0	0	0	0
JN020180.1.1372	D_0__Bacteria, D_1__Actinobacteria, D_2__Actinobacteria, D_3__Propionibacteriales, D_4__Nocardioidaceae, D_5__Marmoricola, Ambiguous_taxa	101	0	23	0.759398	0	3.05294	0	0	0	0	23	6	2	0	4	0	10	0	0	0	0	0	0	0	0	0	0	3	0	0	0	0	0	0	0	0	0	0	0	0	0	0	0	0	0	0	0	0
JN020225.1.1321	D_0__Bacteria, D_1__Bacteroidetes, D_2__Cytophagia, D_3__Cytophagales, D_4__Cytophagaceae, D_5__Hymenobacter, D_6__uncultured Bacteroidetes bacterium	269	0	97	2.02256	0	11.4472	0	0	0	0	0	0	0	0	1	0	0	23	0	0	0	0	0	0	0	0	3	0	0	0	0	0	0	0	0	0	0	0	0	0	0	0	0	0	0	0	0	0
JN020546.1.1293	D_0__Bacteria, D_1__Actinobacteria, D_2__Actinobacteria, D_3__Streptomycetales, D_4__Streptomycetaceae, D_5__Streptomyces, D_6__Streptomyces sp. G4_9	12	0	12	0.0902256	0	1.04053	0	0	0	0	0	0	0	0	0	0	0	0	0	0	0	0	0	0	0	0	0	0	0	0	0	0	0	0	0	0	0	0	0	0	0	0	0	0	0	0	0	0
JN023103.1.1454	D_0__Bacteria, D_1__Firmicutes, D_2__Clostridia, D_3__Halanaerobiales, D_4__ODP1230B8.23, D_5__uncultured bacterium, D_6__uncultured bacterium	42	0	22	0.315789	0	2.56836	0	0	0	0	0	0	0	0	0	0	0	0	0	0	0	0	0	0	0	0	0	0	0	0	0	0	0	0	0	0	0	0	0	0	0	0	0	0	0	0	0	0
JN023131.1.1435	D_0__Bacteria, D_1__Proteobacteria, D_2__Alphaproteobacteria, D_3__Sphingomonadales, D_4__Sphingomonadaceae, D_5__Sphingomonas, D_6__uncultured bacterium	2	0	1	0.0150376	0	0.122162	0	0	0	0	0	0	0	0	0	0	0	0	1	0	0	0	0	0	0	0	0	0	0	0	0	0	0	0	0	0	0	0	0	0	0	0	0	0	0	0	0	0
JN023177.1.1438	D_0__Bacteria, D_1__Proteobacteria, D_2__Alphaproteobacteria, D_3__Sphingomonadales, D_4__Sphingomonadaceae, D_5__Sphingomonas, D_6__uncultured bacterium	667	0	328	5.01504	0	29.7914	0	0	0	0	0	0	0	0	5	5	43	0	13	11	0	0	0	0	0	0	2	0	1	0	7	0	0	17	0	0	0	0	0	0	0	0	0	0	0	0	0	0
JN023179.1.1439	D_0__Bacteria, D_1__Proteobacteria, D_2__Alphaproteobacteria, D_3__Sphingomonadales, D_4__Sphingomonadaceae, D_5__Sphingomonas, D_6__uncultured bacterium	202	0	186	1.5188	0	16.1309	0	0	0	0	2	0	0	0	2	0	0	1	0	3	0	0	0	0	0	0	0	0	0	0	0	0	0	0	0	0	0	0	0	6	0	0	0	0	0	0	0	0
JN023235.1.1437	D_0__Bacteria, D_1__Proteobacteria, D_2__Alphaproteobacteria, D_3__Sphingomonadales, D_4__Sphingomonadaceae, D_5__Novosphingobium, D_6__uncultured bacterium	43	0	35	0.323308	0	3.10803	0	0	0	0	0	0	0	0	0	0	0	0	0	0	0	0	0	0	0	0	0	0	0	0	0	0	0	0	0	0	0	0	0	0	0	0	0	0	0	0	0	0
JN023259.1.1490	D_0__Bacteria, D_1__Proteobacteria, D_2__Gammaproteobacteria, D_3__Xanthomonadales, D_4__uncultured, D_5__uncultured bacterium, D_6__uncultured bacterium	118	0	45	0.887218	0	4.65093	0	0	0	0	5	5	0	0	0	2	0	0	0	0	0	0	0	0	0	0	0	0	0	0	0	0	0	0	0	0	45	0	15	0	0	13	0	0	0	0	0	0
JN023351.1.1451	D_0__Bacteria, D_1__Acidobacteria, D_2__Acidobacteria, D_3__Acidobacteriales, D_4__Acidobacteriaceae (Subgroup 1), D_5__Granulicella, D_6__uncultured bacterium	329	0	64	2.47368	0	8.93035	0	0	4	0	0	0	0	0	20	3	37	0	0	0	0	0	0	0	0	0	0	0	0	0	0	0	0	0	0	0	0	0	0	0	0	2	0	0	0	0	0	0
JN023380.1.1456	D_0__Bacteria, D_1__Firmicutes, D_2__Clostridia, D_3__Halanaerobiales, D_4__ODP1230B8.23, D_5__uncultured bacterium, D_6__uncultured bacterium	85	0	49	0.639098	0	4.75512	0	0	0	0	0	0	0	0	0	0	0	0	21	0	0	0	0	0	0	0	0	0	0	0	0	0	0	0	0	0	0	0	0	0	0	0	0	0	0	0	0	0
JN023387.1.1493	D_0__Bacteria, D_1__Proteobacteria, D_2__Gammaproteobacteria, D_3__Xanthomonadales, D_4__Xanthomonadaceae, D_5__Rhodanobacter, D_6__uncultured bacterium	73	0	22	0.548872	0	2.98853	0	0	0	0	7	0	0	0	0	1	12	0	22	0	0	0	0	0	0	0	0	0	0	0	0	0	0	0	0	0	10	0	0	0	0	0	0	0	0	0	0	0
JN023406.1.1453	D_0__Bacteria, D_1__Acidobacteria, D_2__Acidobacteria, D_3__Acidobacteriales, D_4__Acidobacteriaceae (Subgroup 1), Ambiguous_taxa, D_6__uncultured bacterium	59	0	13	0.443609	0	2.07223	0	0	3	0	0	13	0	13	8	0	0	0	0	0	0	0	0	0	0	0	0	0	0	0	0	0	0	0	0	0	0	0	0	6	0	0	0	0	0	0	0	0
JN023424.1.1477	D_0__Bacteria, D_1__Actinobacteria, D_2__Acidimicrobiia, D_3__Acidimicrobiales, D_4__uncultured, D_5__uncultured bacterium, D_6__uncultured bacterium	49	0	14	0.368421	0	1.95972	0	0	6	0	0	0	0	0	0	0	10	0	12	0	0	0	0	0	0	0	0	0	0	0	0	0	0	0	0	0	0	0	0	0	0	0	0	0	0	0	0	0
JN023434.1.1440	D_0__Bacteria, D_1__Proteobacteria, D_2__Alphaproteobacteria, D_3__Sphingomonadales, D_4__Sphingomonadaceae, D_5__Polymorphobacter, D_6__uncultured bacterium	22	0	16	0.165414	0	1.43115	0	0	0	0	0	0	0	0	0	0	0	0	3	0	0	0	0	0	0	0	0	0	0	0	0	0	0	0	0	0	0	0	0	0	0	0	0	0	0	0	0	0
JN023443.1.1440	D_0__Bacteria, D_1__Proteobacteria, D_2__Alphaproteobacteria, D_3__Rhizobiales, D_4__Xanthobacteraceae, D_5__Variibacter, D_6__uncultured bacterium	14	0	6	0.105263	0	0.720513	0	0	3	0	0	0	0	0	0	0	0	0	0	0	0	0	0	0	0	0	0	0	0	0	0	0	0	0	0	0	6	0	0	0	0	0	0	0	0	0	0	0
JN023508.1.1454	D_0__Bacteria, D_1__Acidobacteria, D_2__Acidobacteria, D_3__Acidobacteriales, D_4__Acidobacteriaceae (Subgroup 1), D_5__Bryocella, D_6__uncultured bacterium	347	0	200	2.60902	0	18.3929	0	0	0	0	0	0	0	0	0	0	0	0	0	0	0	0	0	0	0	0	0	0	0	0	0	0	0	0	0	0	9	0	0	0	0	0	0	0	0	0	0	0
JN023516.1.1437	D_0__Bacteria, D_1__Proteobacteria, D_2__Alphaproteobacteria, D_3__Caulobacterales, D_4__Caulobacteraceae, D_5__Caulobacter, D_6__uncultured bacterium	4	0	4	0.0300752	0	0.346844	0	0	0	0	0	0	0	0	0	0	0	0	0	0	0	0	0	0	0	0	0	0	0	0	0	0	0	0	0	0	0	0	0	0	0	0	0	0	0	0	0	0
JN023545.1.1444	D_0__Bacteria, D_1__Proteobacteria, D_2__Alphaproteobacteria, D_3__Sphingomonadales, D_4__Sphingomonadaceae, D_5__Sphingomonas, D_6__uncultured bacterium	7	0	1	0.0526316	0	0.224141	0	0	0	0	0	0	1	0	0	0	0	0	0	0	0	0	0	0	0	0	0	0	0	0	0	0	0	0	0	0	0	0	0	0	0	0	0	0	0	0	0	0
JN023585.1.1437	D_0__Bacteria, D_1__Proteobacteria, D_2__Alphaproteobacteria, D_3__Rhizobiales, D_4__alphaI cluster, Ambiguous_taxa, Ambiguous_taxa	39	0	37	0.293233	0	3.21168	0	0	0	0	0	0	0	0	0	2	0	0	0	0	0	0	0	0	0	0	0	0	0	0	0	0	0	0	0	0	0	0	0	0	0	0	0	0	0	0	0	0
JN023625.1.1490	D_0__Bacteria, D_1__Proteobacteria, D_2__Gammaproteobacteria, D_3__Xanthomonadales, D_4__Xanthomonadales Incertae Sedis, D_5__uncultured, D_6__uncultured bacterium	11	0	11	0.0827068	0	0.953821	0	0	0	0	0	0	0	0	0	0	0	0	0	0	0	0	0	0	0	0	0	0	0	0	0	0	0	11	0	0	0	0	0	0	0	0	0	0	0	0	0	0
JN023643.1.1453	D_0__Bacteria, D_1__Acidobacteria, D_2__Acidobacteria, D_3__Acidobacteriales, D_4__Acidobacteriaceae (Subgroup 1), D_5__Granulicella, D_6__uncultured bacterium	22	0	12	0.165414	0	1.12264	0	0	0	0	0	0	0	0	0	0	1	0	0	0	0	0	0	0	0	0	0	0	0	0	0	0	0	0	0	0	0	0	0	0	0	0	0	0	0	0	0	0
JN023645.1.1455	D_0__Bacteria, D_1__Acidobacteria, D_2__Acidobacteria, D_3__Acidobacteriales, D_4__Acidobacteriaceae (Subgroup 1), D_5__uncultured, D_6__uncultured bacterium	3	0	3	0.0225564	0	0.260133	0	0	0	0	0	0	0	0	0	0	0	0	0	0	0	0	0	0	0	0	0	0	0	0	0	0	0	0	0	0	3	0	0	0	0	0	0	0	0	0	0	0
JN023756.1.1452	D_0__Bacteria, D_1__Acidobacteria, D_2__Acidobacteria, D_3__Acidobacteriales, D_4__Acidobacteriaceae (Subgroup 1), D_5__Granulicella, D_6__uncultured bacterium	4	0	4	0.0300752	0	0.346844	0	0	0	0	0	0	0	0	0	0	0	0	0	0	0	0	0	0	0	0	0	0	0	0	0	0	0	0	0	0	0	0	0	4	0	0	0	0	0	0	0	0
JN023762.1.1453	D_0__Bacteria, D_1__Acidobacteria, D_2__Acidobacteria, D_3__Acidobacteriales, D_4__Acidobacteriaceae (Subgroup 1), D_5__Acidobacterium, D_6__uncultured bacterium	94	0	45	0.706767	0	4.55236	0	0	0	0	0	0	0	0	0	0	0	0	10	0	0	0	0	0	0	0	0	0	0	0	0	0	0	0	0	0	45	0	0	6	0	8	0	0	0	0	24	0
JN023776.1.1489	D_0__Bacteria, D_1__Proteobacteria, D_2__Gammaproteobacteria, D_3__Xanthomonadales, D_4__Xanthomonadaceae, D_5__Rhodanobacter, D_6__uncultured bacterium	79	0	32	0.593985	0	3.80597	0	0	6	0	0	0	0	0	29	0	7	0	0	0	0	0	0	0	0	0	0	0	0	0	0	0	0	0	0	0	32	0	0	0	0	0	0	0	0	0	0	0
JN023853.1.1449	D_0__Bacteria, D_1__Acidobacteria, D_2__Acidobacteria, D_3__Acidobacteriales, D_4__Acidobacteriaceae (Subgroup 1), D_5__uncultured, D_6__uncultured bacterium	345	0	161	2.59398	0	17.5469	0	0	0	0	0	0	0	0	0	0	15	0	0	0	0	0	0	161	0	0	1	0	0	0	0	0	0	0	0	0	0	0	0	0	0	0	0	0	0	0	0	0
JN023927.1.1504	D_0__Bacteria, D_1__Proteobacteria, D_2__Gammaproteobacteria, D_3__Xanthomonadales, D_4__uncultured, D_5__uncultured bacterium, D_6__uncultured bacterium	4	0	2	0.0300752	0	0.244325	0	0	0	0	0	0	0	0	0	2	0	0	0	0	0	0	0	0	0	0	0	0	0	0	0	0	0	0	0	0	0	0	0	0	0	0	0	0	0	0	0	0
JN023931.1.1489	D_0__Bacteria, D_1__Proteobacteria, D_2__Gammaproteobacteria, D_3__Xanthomonadales, D_4__Xanthomonadaceae, D_5__Dokdonella, D_6__uncultured bacterium	30	0	15	0.225564	0	1.67701	0	0	0	0	0	0	0	0	0	0	12	0	0	0	0	0	0	0	0	0	0	0	0	0	0	0	0	0	0	0	0	0	0	0	0	0	0	0	0	0	0	0
JN024061.1.1445	D_0__Bacteria, D_1__Chloroflexi, D_2__Anaerolineae, D_3__Anaerolineales, D_4__Anaerolineaceae, D_5__uncultured, D_6__uncultured bacterium	10	0	10	0.075188	0	0.86711	0	0	0	0	0	0	0	0	0	0	0	0	0	0	0	0	0	0	0	0	0	0	0	0	0	0	0	0	0	0	0	0	0	0	0	0	0	0	0	0	0	0
JN030510.1.1444	D_0__Bacteria, D_1__Proteobacteria, D_2__Alphaproteobacteria, D_3__Rhizobiales, D_4__Rhizobiaceae, D_5__Rhizobium, D_6__uncultured bacterium	3	0	3	0.0225564	0	0.260133	0	0	0	0	0	0	0	0	0	0	0	0	0	0	0	0	0	0	0	0	0	0	0	0	0	0	0	0	0	0	0	0	0	0	0	0	0	0	0	0	0	0
JN032378.1.1402	D_0__Bacteria, D_1__Firmicutes, D_2__Bacilli, D_3__Bacillales, D_4__Planococcaceae, D_5__Sporosarcina, D_6__uncultured Sporosarcina sp.	15	0	15	0.112782	0	1.30066	0	0	0	0	0	0	0	0	0	0	0	0	0	0	0	0	0	0	0	0	0	0	0	0	0	0	0	0	0	0	0	15	0	0	0	0	0	0	0	0	0	0
JN032385.1.1321	D_0__Bacteria, D_1__Proteobacteria, D_2__Alphaproteobacteria, D_3__Sphingomonadales, D_4__AKIW852, D_5__uncultured Sphingomonas sp., D_6__uncultured Sphingomonas sp.	194	0	43	1.45865	0	6.45675	0	0	31	0	0	18	21	43	0	0	0	0	0	3	0	0	0	0	0	0	0	0	0	0	0	0	0	0	0	0	0	0	0	0	0	0	0	0	0	0	0	0
JN037890.1.1480	D_0__Bacteria, D_1__Actinobacteria, D_2__Actinobacteria, D_3__Propionibacteriales, D_4__Nocardioidaceae, D_5__Nocardioides, D_6__uncultured actinobacterium	176	0	38	1.32331	0	5.10281	0	0	9	26	38	2	9	1	28	0	2	0	0	0	0	0	0	0	0	0	0	0	0	0	0	3	0	0	0	0	0	0	0	0	0	0	0	0	0	0	0	0
JN038270.1.1431	D_0__Bacteria, D_1__Saccharibacteria, D_2__uncultured bacterium, D_3__uncultured bacterium, D_4__uncultured bacterium, D_5__uncultured bacterium, D_6__uncultured bacterium	32	0	32	0.240602	0	2.77475	0	0	0	0	0	0	0	0	0	0	0	0	0	0	0	0	0	0	0	0	0	0	0	0	0	0	0	0	0	0	0	0	0	0	0	0	0	0	0	0	0	0
JN038282.1.1472	D_0__Bacteria, D_1__Cyanobacteria, D_2__Melainabacteria, D_3__Obscuribacterales, D_4__uncultured bacterium, D_5__uncultured bacterium, D_6__uncultured bacterium	68	0	33	0.511278	0	3.74088	0	0	0	0	8	0	0	0	0	0	0	0	0	0	0	0	0	0	0	0	0	0	0	0	0	0	0	0	0	0	0	0	0	0	0	0	0	0	0	0	0	0
JN038589.1.1496	D_0__Bacteria, D_1__Proteobacteria, D_2__Betaproteobacteria, D_3__Rhodocyclales, D_4__Rhodocyclaceae, D_5__uncultured, Ambiguous_taxa	26	0	23	0.195489	0	2.00929	0	23	0	0	0	0	0	0	0	0	0	0	0	0	0	0	0	0	0	0	0	0	0	0	0	0	0	0	0	0	0	0	0	0	0	0	0	0	0	0	0	0
JN038685.1.1487	D_0__Bacteria, D_1__Proteobacteria, D_2__Betaproteobacteria, D_3__Burkholderiales, D_4__Comamonadaceae, Ambiguous_taxa, Ambiguous_taxa	64	0	39	0.481203	0	3.45008	0	0	0	0	0	0	0	0	0	0	0	0	0	0	0	0	0	1	0	0	0	0	0	0	0	0	0	39	0	0	0	0	0	0	0	0	0	0	2	0	0	0
AQGK01000001.1611.3112	D_0__Bacteria, D_1__Bacteroidetes, D_2__Sphingobacteriia, D_3__Sphingobacteriales, D_4__Sphingobacteriaceae, D_5__Pedobacter, Ambiguous_taxa	5	0	5	0.037594	0	0.433555	0	0	0	0	0	0	0	0	0	0	0	0	0	0	0	0	0	0	0	0	0	0	0	0	0	0	0	0	0	5	0	0	0	0	0	0	0	0	0	0	0	0
JN038961.1.1473	D_0__Bacteria, D_1__Bacteroidetes, D_2__Cytophagia, D_3__Cytophagales, D_4__Cytophagaceae, D_5__uncultured, D_6__uncultured Bacteroidetes bacterium	194	0	194	1.45865	0	16.8219	0	0	0	0	0	0	0	0	0	0	0	0	0	0	0	0	0	0	0	0	0	0	0	0	0	0	0	0	0	0	0	0	0	0	0	0	0	0	0	0	0	0
JN082728.1.1435	D_0__Bacteria, D_1__Proteobacteria, D_2__Gammaproteobacteria, D_3__Pseudomonadales, D_4__Pseudomonadaceae, D_5__Pseudomonas, Ambiguous_taxa	446	0	198	3.35338	0	20.2223	0	0	0	0	2	0	0	0	0	0	0	0	0	0	0	0	0	0	0	0	0	0	0	0	0	0	0	0	0	0	0	0	0	0	0	0	0	0	0	0	0	0
JN082739.1.1372	D_0__Bacteria, D_1__Proteobacteria, D_2__Alphaproteobacteria, D_3__Sphingomonadales, D_4__Sphingomonadaceae, D_5__Novosphingobium, Ambiguous_taxa	46	0	46	0.345865	0	3.98871	0	0	0	0	0	0	46	0	0	0	0	0	0	0	0	0	0	0	0	0	0	0	0	0	0	0	0	0	0	0	0	0	0	0	0	0	0	0	0	0	0	0
JN090860.1.1429	D_0__Bacteria, D_1__Bacteroidetes, D_2__Cytophagia, D_3__Cytophagales, D_4__Cytophagaceae, D_5__Hymenobacter, D_6__Hymenobacter ginsengisoli	37	0	21	0.278195	0	2.28086	0	0	0	0	0	0	0	0	0	0	16	0	0	0	0	0	0	0	0	0	0	0	0	0	0	0	0	0	0	0	0	0	0	0	0	0	0	0	0	0	0	0
JN128637.1.1414	D_0__Bacteria, D_1__Proteobacteria, D_2__Betaproteobacteria, D_3__Burkholderiales, D_4__Comamonadaceae, Ambiguous_taxa, Ambiguous_taxa	1422	0	323	10.6917	0	37.3014	0	0	0	0	0	0	4	0	11	1	0	0	41	0	0	0	0	25	0	1	2	0	6	0	9	0	0	0	0	0	0	2	14	8	0	0	0	0	85	0	0	0
JN129286.1.1459	D_0__Bacteria, D_1__Proteobacteria, D_2__Gammaproteobacteria, D_3__Pseudomonadales, D_4__Moraxellaceae, D_5__Psychrobacter, D_6__uncultured Psychrobacter sp.	11	0	11	0.0827068	0	0.953821	0	0	0	0	0	0	0	0	0	0	0	0	0	0	0	0	0	0	0	0	0	0	0	0	0	0	0	0	0	0	0	0	0	0	0	0	0	0	0	0	0	0
ATTZ02000006.3402.4871	D_0__Bacteria, D_1__Proteobacteria, D_2__Alphaproteobacteria, D_3__Sphingomonadales, D_4__Sphingomonadaceae, D_5__Sphingomonas, Ambiguous_taxa	125	0	117	0.93985	0	10.1636	0	0	0	0	0	0	0	0	0	0	0	0	0	0	0	0	0	0	0	0	0	0	0	0	0	0	0	0	0	0	0	0	0	0	0	0	0	0	0	0	0	0
JN178015.1.1467	D_0__Bacteria, D_1__Proteobacteria, D_2__Alphaproteobacteria, D_3__Rhizobiales, D_4__Phyllobacteriaceae, D_5__Aminobacter, D_6__uncultured bacterium	28	0	28	0.210526	0	2.42791	0	0	0	0	0	0	0	0	0	0	0	0	0	0	0	0	0	0	0	0	0	0	0	0	0	0	0	0	0	0	0	0	0	0	0	0	0	0	0	0	0	0
JN178134.1.1487	D_0__Bacteria, D_1__Proteobacteria, D_2__Alphaproteobacteria, D_3__Rhizobiales, D_4__Hyphomicrobiaceae, D_5__uncultured, D_6__uncultured bacterium	7	0	7	0.0526316	0	0.606977	0	0	0	0	0	0	0	0	0	0	7	0	0	0	0	0	0	0	0	0	0	0	0	0	0	0	0	0	0	0	0	0	0	0	0	0	0	0	0	0	0	0
JN178502.1.1489	D_0__Bacteria, D_1__Planctomycetes, D_2__Phycisphaerae, D_3__Tepidisphaerales, D_4__Tepidisphaeraceae, D_5__Tepidisphaera, D_6__uncultured bacterium	2	0	2	0.0150376	0	0.173422	0	0	0	0	2	0	0	0	0	0	0	0	0	0	0	0	0	0	0	0	0	0	0	0	0	0	0	0	0	0	0	0	0	0	0	0	0	0	0	0	0	0
JN178599.1.1495	D_0__Bacteria, D_1__TM6 (Dependentiae), D_2__uncultured bacterium, D_3__uncultured bacterium, D_4__uncultured bacterium, D_5__uncultured bacterium, D_6__uncultured bacterium	9	0	7	0.0676692	0	0.630001	0	0	0	0	0	0	0	0	0	0	0	0	0	0	0	0	0	0	0	0	0	0	0	0	0	0	0	0	0	0	0	0	0	0	0	0	0	0	0	0	0	0
JN178712.1.1473	D_0__Bacteria, D_1__Actinobacteria, D_2__Actinobacteria, D_3__Propionibacteriales, D_4__Nocardioidaceae, D_5__Aeromicrobium, D_6__uncultured bacterium	2	0	1	0.0150376	0	0.122162	0	1	0	1	0	0	0	0	0	0	0	0	0	0	0	0	0	0	0	0	0	0	0	0	0	0	0	0	0	0	0	0	0	0	0	0	0	0	0	0	0	0
KM462866.166970.168780	D_0__Bacteria, D_1__Cyanobacteria, D_2__Chloroplast, D_3__Pabia signiensis, D_4__Pabia signiensis, D_5__Pabia signiensis, D_6__Pabia signiensis	166	0	73	1.24812	0	7.0715	0	0	0	0	0	0	0	0	0	0	0	0	0	0	0	0	0	0	0	0	0	0	0	0	0	0	0	0	0	0	0	0	0	0	0	0	0	0	0	0	0	0
KM462872.86904.90490	D_0__Bacteria, D_1__Cyanobacteria, D_2__Chloroplast, D_3__Xylochloris irregularis, D_4__Xylochloris irregularis, D_5__Xylochloris irregularis, D_6__Xylochloris irregularis	2	0	2	0.0150376	0	0.173422	0	0	0	0	0	0	0	0	0	0	0	0	0	0	0	0	0	0	0	0	0	0	0	0	0	0	0	0	0	0	0	0	0	0	0	0	0	0	0	0	0	0
KM462877.101318.104176	D_0__Bacteria, D_1__Cyanobacteria, D_2__Chloroplast, Ambiguous_taxa, Ambiguous_taxa, Ambiguous_taxa, Ambiguous_taxa	24	0	24	0.180451	0	2.08106	0	0	0	0	0	0	0	0	0	0	0	0	0	0	0	0	0	0	0	0	0	0	0	0	0	0	0	0	24	0	0	0	0	0	0	0	0	0	0	0	0	0
JN180199.1.1485	D_0__Bacteria, D_1__Actinobacteria, D_2__Actinobacteria, D_3__Streptomycetales, D_4__Streptomycetaceae, Ambiguous_taxa, Ambiguous_taxa	3	0	3	0.0225564	0	0.260133	0	0	0	0	3	0	0	0	0	0	0	0	0	0	0	0	0	0	0	0	0	0	0	0	0	0	0	0	0	0	0	0	0	0	0	0	0	0	0	0	0	0
JN215501.1.1470	D_0__Bacteria, D_1__Firmicutes, D_2__Bacilli, D_3__Bacillales, D_4__Bacillaceae, D_5__Bacillus, Ambiguous_taxa	4	0	4	0.0300752	0	0.346844	0	0	0	0	0	0	0	0	0	0	0	0	0	0	0	0	0	0	0	0	0	0	0	0	0	0	0	0	0	0	0	0	0	0	0	0	0	0	0	0	0	0
JN244975.1.1447	D_0__Bacteria, D_1__Proteobacteria, D_2__Gammaproteobacteria, D_3__Enterobacteriales, D_4__Enterobacteriaceae, D_5__Enterobacter, D_6__Enterobacter hormaechei	4	0	4	0.0300752	0	0.346844	0	0	0	0	0	0	0	0	0	0	0	0	0	0	0	0	0	0	0	0	0	0	0	0	0	0	0	0	0	0	0	0	0	0	0	0	0	0	0	0	0	0
JN245747.1.1494	D_0__Bacteria, D_1__Proteobacteria, D_2__Betaproteobacteria, D_3__Neisseriales, D_4__Neisseriaceae, D_5__uncultured, Ambiguous_taxa	4	0	4	0.0300752	0	0.346844	0	0	0	0	0	0	0	0	0	0	0	0	0	0	0	0	0	0	0	0	0	0	0	0	0	0	0	0	0	0	0	0	0	0	0	0	0	0	0	0	0	0
JN245774.1.1480	D_0__Bacteria, D_1__Proteobacteria, D_2__Deltaproteobacteria, D_3__Bdellovibrionales, D_4__Bdellovibrionaceae, D_5__Bdellovibrio, D_6__uncultured bacterium	30	0	30	0.225564	0	2.60133	0	0	0	0	0	0	0	0	0	0	0	0	0	0	0	0	0	0	0	0	0	0	0	0	0	0	0	30	0	0	0	0	0	0	0	0	0	0	0	0	0	0
JN245779.1.1478	D_0__Bacteria, D_1__Actinobacteria, D_2__Actinobacteria, D_3__Corynebacteriales, D_4__Mycobacteriaceae, D_5__Mycobacterium, D_6__uncultured bacterium	2	0	1	0.0150376	0	0.122162	0	0	0	0	0	0	0	0	0	0	0	0	0	0	1	0	0	0	0	0	0	0	0	0	0	0	0	0	0	0	0	0	0	0	0	0	0	0	0	0	0	0
KM675976.1.1355	D_0__Bacteria, D_1__Firmicutes, D_2__Bacilli, D_3__Bacillales, D_4__Bacillaceae, D_5__Bacillus, Ambiguous_taxa	27	0	27	0.203008	0	2.3412	0	0	0	27	0	0	0	0	0	0	0	0	0	0	0	0	0	0	0	0	0	0	0	0	0	0	0	0	0	0	0	0	0	0	0	0	0	0	0	0	0	0
JN391597.1.1454	D_0__Bacteria, D_1__Proteobacteria, D_2__Alphaproteobacteria, D_3__Rhizobiales, D_4__Beijerinckiaceae, D_5__uncultured, D_6__uncultured bacterium	798	0	89	6	0	15.5948	0	0	0	0	6	0	0	0	0	1	7	26	0	0	0	3	0	0	0	0	2	0	0	0	0	0	0	22	0	0	0	7	0	0	24	5	0	0	0	0	0	0
JN391820.1.1494	D_0__Bacteria, D_1__Proteobacteria, D_2__Betaproteobacteria, D_3__Burkholderiales, D_4__Comamonadaceae, D_5__Sphaerotilus, D_6__uncultured bacterium	24	0	14	0.180451	0	1.48648	0	0	0	0	0	0	0	0	0	0	0	0	0	0	0	0	0	0	0	0	0	0	0	0	0	0	0	0	0	0	0	0	0	0	0	0	0	0	0	0	0	0
JN391825.1.1445	D_0__Bacteria, D_1__Proteobacteria, D_2__Alphaproteobacteria, D_3__Rhizobiales, D_4__Hyphomicrobiaceae, D_5__Hyphomicrobium, D_6__uncultured bacterium	54	0	41	0.406015	0	3.58244	0	0	0	0	0	0	0	0	0	0	0	0	0	0	0	2	0	41	0	0	0	0	0	0	0	3	0	0	0	0	0	0	0	0	0	0	0	0	0	0	0	0
JN397930.1.1422	D_0__Bacteria, D_1__Chloroflexi, D_2__Anaerolineae, D_3__Anaerolineales, D_4__Anaerolineaceae, D_5__uncultured, D_6__uncultured bacterium	11	0	11	0.0827068	0	0.953821	0	0	0	0	0	0	0	0	0	0	0	0	0	0	0	0	0	0	0	0	0	0	0	0	0	0	0	0	0	0	0	0	0	0	0	0	0	0	0	0	0	0
KP173712.1.1398	D_0__Bacteria, D_1__Actinobacteria, D_2__Actinobacteria, D_3__Micrococcales, D_4__Dermacoccaceae, D_5__Dermacoccus, Ambiguous_taxa	110	0	38	0.827068	0	5.02646	0	0	0	0	0	0	0	0	0	0	0	0	0	0	0	0	0	38	0	0	0	0	0	0	0	0	0	0	0	6	0	0	0	0	0	0	0	0	0	0	0	0
JN408979.1.1461	D_0__Bacteria, D_1__Verrucomicrobia, D_2__Verrucomicrobiae, D_3__Verrucomicrobiales, D_4__Verrucomicrobiaceae, D_5__Luteolibacter, D_6__uncultured Verrucomicrobia bacterium	48	0	48	0.360902	0	4.16213	0	48	0	0	0	0	0	0	0	0	0	0	0	0	0	0	0	0	0	0	0	0	0	0	0	0	0	0	0	0	0	0	0	0	0	0	0	0	0	0	0	0
JN409049.1.1470	D_0__Bacteria, D_1__Actinobacteria, D_2__Thermoleophilia, D_3__Solirubrobacterales, D_4__Elev-16S-1332, D_5__uncultured actinobacterium, D_6__uncultured actinobacterium	3	0	3	0.0225564	0	0.260133	0	0	0	0	0	0	0	0	0	0	0	0	0	0	0	0	0	0	0	0	0	0	0	0	0	0	0	0	0	0	0	0	0	0	0	0	0	0	0	0	0	0
JN411473.1.1371	D_0__Bacteria, D_1__Proteobacteria, D_2__Gammaproteobacteria, D_3__Xanthomonadales, D_4__Xanthomonadaceae, D_5__Stenotrophomonas, D_6__Stenotrophomonas sp. IARI-CW-52	3	0	3	0.0225564	0	0.260133	0	0	0	0	0	0	0	0	0	0	0	0	0	0	0	0	0	0	0	0	0	0	0	0	0	0	0	0	0	0	0	0	0	0	0	0	0	0	0	0	0	0
KP718814.1.1338	D_0__Bacteria, D_1__Proteobacteria, D_2__Alphaproteobacteria, D_3__Alphaproteobacteria Incertae Sedis, D_4__uncultured, D_5__uncultured bacterium, D_6__uncultured bacterium	8	0	8	0.0601504	0	0.693688	0	0	0	0	0	0	0	0	0	0	0	0	0	0	0	0	0	0	0	0	0	0	0	0	0	0	0	0	0	0	0	0	0	0	0	0	0	0	0	0	0	0
CU921136.1.1310	D_0__Bacteria, D_1__Proteobacteria, D_2__Alphaproteobacteria, D_3__Rhizobiales, D_4__MNG7, D_5__uncultured bacterium, D_6__uncultured bacterium	32	0	28	0.240602	0	2.44995	0	0	0	0	0	0	0	0	0	0	0	0	0	0	0	0	0	0	0	0	0	0	0	0	0	0	0	0	0	0	0	0	0	0	0	0	0	0	0	0	0	0
KR262889.107556.109063	D_0__Bacteria, D_1__Cyanobacteria, D_2__Chloroplast, Ambiguous_taxa, Ambiguous_taxa, Ambiguous_taxa, Ambiguous_taxa	47	0	47	0.353383	0	4.07542	0	0	0	0	0	0	0	0	0	0	0	0	0	0	0	0	0	47	0	0	0	0	0	0	0	0	0	0	0	0	0	0	0	0	0	0	0	0	0	0	0	0
HM248436.1.1341	D_0__Bacteria, D_1__Actinobacteria, D_2__Actinobacteria, D_3__Corynebacteriales, D_4__Corynebacteriaceae, D_5__Corynebacterium 1, D_6__uncultured bacterium	17	0	13	0.12782	0	1.17688	0	0	0	0	0	0	0	0	0	0	0	0	0	0	0	0	0	0	0	0	0	0	0	0	0	0	0	0	0	4	0	0	0	0	0	0	0	0	0	0	0	0
KT182616.1.1485	D_0__Bacteria, D_1__Planctomycetes, D_2__Planctomycetacia, D_3__Planctomycetales, D_4__Planctomycetaceae, D_5__Pirellula, Ambiguous_taxa	24	0	24	0.180451	0	2.08106	0	0	0	0	0	0	0	0	0	0	0	0	0	0	0	0	0	0	0	0	0	0	0	0	0	0	0	24	0	0	0	0	0	0	0	0	0	0	0	0	0	0
KT182618.1.1450	D_0__Bacteria, D_1__Proteobacteria, D_2__Alphaproteobacteria, D_3__Rhizobiales, D_4__Bradyrhizobiaceae, D_5__Afipia, Ambiguous_taxa	235	0	57	1.76692	0	8.24243	0	0	0	0	7	0	0	10	0	2	0	18	0	0	0	0	0	54	0	57	0	0	0	0	0	4	0	0	0	0	0	0	0	0	9	0	0	0	0	0	0	0
KT315932.1.1859	D_0__Bacteria, D_1__Cyanobacteria, D_2__Cyanobacteria, D_3__SubsectionIII, D_4__FamilyI, D_5__Geitlerinema, Ambiguous_taxa	142	0	141	1.06767	0	12.2259	0	0	0	0	0	0	0	0	0	0	0	0	0	0	0	0	0	0	0	0	0	0	0	0	0	0	0	141	0	0	0	0	0	0	0	0	0	0	0	0	0	0
KT387997.1.1461	D_0__Bacteria, D_1__Firmicutes, D_2__Bacilli, D_3__Bacillales, D_4__Planococcaceae, D_5__Chryseomicrobium, Ambiguous_taxa	4	0	4	0.0300752	0	0.346844	0	0	0	0	0	0	0	0	0	0	0	0	0	0	0	0	0	0	0	0	0	0	0	0	0	0	0	0	0	0	0	0	0	0	0	0	0	0	0	0	0	0
KU172932.1.1355	D_0__Bacteria, D_1__Actinobacteria, D_2__Actinobacteria, D_3__Corynebacteriales, D_4__Mycobacteriaceae, D_5__Mycobacterium, Ambiguous_taxa	205	0	55	1.54135	0	7.0866	0	0	0	0	0	0	0	0	0	0	13	0	11	0	0	0	0	0	0	0	0	1	0	0	0	0	0	0	11	0	55	0	0	16	17	21	0	0	0	0	0	0
KU323800.1.1408	D_0__Bacteria, D_1__Actinobacteria, D_2__Actinobacteria, D_3__Micrococcales, D_4__Microbacteriaceae, D_5__Leifsonia, Ambiguous_taxa	14	0	14	0.105263	0	1.21395	0	0	0	0	0	0	0	0	0	0	0	0	0	0	0	0	0	0	0	0	0	0	0	0	0	0	0	0	0	0	0	0	0	0	0	0	0	0	0	0	0	0
KU515476.1.1494	D_0__Bacteria, D_1__Proteobacteria, D_2__Betaproteobacteria, D_3__Burkholderiales, D_4__Oxalobacteraceae, D_5__Massilia, D_6__uncultured bacterium	21	0	21	0.157895	0	1.82093	0	0	0	0	0	0	0	0	0	0	0	0	0	0	0	0	0	0	0	0	0	0	0	0	0	0	0	0	0	0	0	0	0	0	0	21	0	0	0	0	0	0
KU531577.1.1311	D_0__Bacteria, D_1__Proteobacteria, D_2__Alphaproteobacteria, D_3__Rhizobiales, D_4__Phyllobacteriaceae, D_5__Mesorhizobium, Ambiguous_taxa	31	0	31	0.233083	0	2.68804	0	0	0	0	0	0	0	0	0	0	0	0	0	0	0	0	0	0	0	0	0	0	0	0	0	0	0	0	0	0	0	0	0	0	0	0	0	0	0	0	0	0
KX163562.1.1354	D_0__Bacteria, D_1__Proteobacteria, D_2__Alphaproteobacteria, D_3__Rhizobiales, D_4__Methylobacteriaceae, D_5__Methylobacterium, Ambiguous_taxa	2	0	1	0.0150376	0	0.122162	0	0	0	0	0	0	0	0	0	0	0	0	0	0	0	0	0	0	0	0	0	0	0	0	0	0	0	0	0	0	0	0	0	0	0	0	0	0	0	0	0	0
LMYF01001015.8434.9935	D_0__Bacteria, D_1__Bacteroidetes, D_2__Cytophagia, D_3__Cytophagales, D_4__Cytophagaceae, D_5__Cytophaga, D_6__Hypsibius dujardini	20	0	20	0.150376	0	1.73422	0	0	0	0	0	0	0	0	0	0	0	0	0	0	0	0	0	0	0	0	0	0	0	0	0	0	0	0	0	0	0	0	0	0	0	0	0	0	0	0	0	0
LN560525.1.1355	D_0__Bacteria, D_1__Actinobacteria, D_2__Actinobacteria, D_3__Micrococcales, D_4__Microbacteriaceae, D_5__Microbacterium, D_6__uncultured bacterium	10	0	10	0.075188	0	0.86711	0	0	0	0	0	0	0	0	0	0	0	0	0	0	0	0	0	0	0	0	0	0	0	0	10	0	0	0	0	0	0	0	0	0	0	0	0	0	0	0	0	0
JN541165.1.1494	D_0__Bacteria, D_1__Proteobacteria, D_2__Betaproteobacteria, D_3__Burkholderiales, D_4__Comamonadaceae, D_5__uncultured, Ambiguous_taxa	26	0	19	0.195489	0	1.75144	0	0	0	0	0	0	0	0	0	0	0	0	0	0	0	0	0	0	19	0	0	0	0	0	0	0	0	0	0	0	0	0	0	0	0	0	0	0	0	0	0	0
JN541191.1.1449	D_0__Bacteria, D_1__Proteobacteria, D_2__Alphaproteobacteria, D_3__Rhizobiales, D_4__Hyphomicrobiaceae, D_5__Devosia, Ambiguous_taxa	5	0	5	0.037594	0	0.433555	0	0	0	0	0	0	0	0	0	0	0	0	0	0	0	0	0	0	0	0	0	0	0	0	0	0	0	0	0	0	0	5	0	0	0	0	0	0	0	0	0	0
LN564158.1.1374	D_0__Bacteria, D_1__Bacteroidetes, D_2__Sphingobacteriia, D_3__Sphingobacteriales, D_4__Chitinophagaceae, D_5__Arachidicoccus, D_6__uncultured bacterium	7	0	7	0.0526316	0	0.606977	0	0	0	0	0	0	0	0	0	0	7	0	0	0	0	0	0	0	0	0	0	0	0	0	0	0	0	0	0	0	0	0	0	0	0	0	0	0	0	0	0	0
JN562715.1.1401	D_0__Bacteria, D_1__Bacteroidetes, D_2__Cytophagia, D_3__Cytophagales, D_4__Cytophagaceae, D_5__Dyadobacter, D_6__Dyadobacter arcticus	74	0	20	0.556391	0	2.57439	0	0	0	0	0	0	0	0	0	0	0	0	20	0	0	0	0	0	0	16	0	0	0	0	0	0	0	0	0	0	0	0	0	0	0	0	0	0	0	0	0	0
JN571054.1.1394	D_0__Bacteria, D_1__Actinobacteria, D_2__Actinobacteria, D_3__Micrococcales, D_4__Intrasporangiaceae, D_5__Knoellia, Ambiguous_taxa	139	0	42	1.04511	0	5.09882	0	0	0	0	0	0	0	0	7	0	1	0	0	0	0	0	0	0	0	0	0	0	0	0	0	6	0	0	0	0	0	0	0	0	0	0	0	0	0	0	0	0
JN571061.1.1350	D_0__Bacteria, D_1__Proteobacteria, D_2__Gammaproteobacteria, D_3__Xanthomonadales, D_4__Xanthomonadaceae, D_5__Pseudoxanthomonas, D_6__Xanthomonadaceae bacterium H3	12	0	4	0.0902256	0	0.596183	0	0	0	0	0	0	0	0	0	0	0	0	0	0	0	0	0	0	0	0	0	0	0	0	0	0	0	0	0	0	0	0	0	0	0	0	0	0	0	0	0	0
JN571072.1.1366	D_0__Bacteria, D_1__Proteobacteria, D_2__Alphaproteobacteria, D_3__Rhizobiales, D_4__Rhizobiaceae, D_5__Rhizobium, D_6__Rhizobium radiobacter	637	0	349	4.78947	0	36.2232	0	0	0	0	0	0	0	0	0	0	15	0	0	0	0	0	0	0	0	230	0	0	0	0	0	0	0	0	0	0	0	0	0	0	0	0	0	0	0	0	0	0
JN571074.1.1422	D_0__Bacteria, D_1__Actinobacteria, D_2__Actinobacteria, D_3__Micrococcales, D_4__Micrococcaceae, D_5__Glutamicibacter, D_6__Micrococcaceae bacterium P2	2	0	2	0.0150376	0	0.173422	0	0	0	0	0	0	0	0	0	2	0	0	0	0	0	0	0	0	0	0	0	0	0	0	0	0	0	0	0	0	0	0	0	0	0	0	0	0	0	0	0	0
JN590410.1.1303	D_0__Bacteria, D_1__Proteobacteria, D_2__Betaproteobacteria, D_3__Burkholderiales, D_4__Oxalobacteraceae, D_5__Herbaspirillum, D_6__uncultured Herbaspirillum sp.	48	0	48	0.360902	0	4.16213	0	0	0	0	0	0	0	0	0	0	0	0	0	0	0	0	0	0	0	0	0	0	0	0	0	0	0	0	0	0	0	0	0	0	0	0	0	0	0	0	0	0
JN592663.1.1374	D_0__Bacteria, D_1__Proteobacteria, D_2__Deltaproteobacteria, D_3__Myxococcales, D_4__Haliangiaceae, D_5__Haliangium, D_6__uncultured bacterium	4	0	4	0.0300752	0	0.346844	0	0	0	0	0	0	0	0	0	0	0	0	0	0	0	0	0	0	0	0	0	0	0	0	0	0	0	0	0	0	0	0	0	0	0	0	0	0	0	0	0	0
JN600581.1.1375	D_0__Bacteria, D_1__Proteobacteria, D_2__Deltaproteobacteria, D_3__Myxococcales, D_4__Haliangiaceae, D_5__Haliangium, D_6__uncultured bacterium	71	0	64	0.533835	0	5.57803	0	0	7	0	0	0	0	0	0	0	0	0	0	0	0	0	0	0	0	0	0	0	0	0	0	0	0	0	0	0	0	0	0	0	0	0	0	0	0	0	0	0
JN607072.1.1358	D_0__Bacteria, D_1__Acidobacteria, D_2__Subgroup 6, D_3__uncultured bacterium, D_4__uncultured bacterium, D_5__uncultured bacterium, D_6__uncultured bacterium	3	0	3	0.0225564	0	0.260133	0	0	0	0	0	0	0	0	0	0	0	0	0	0	0	0	0	0	0	0	0	0	0	0	0	0	0	0	0	0	0	0	0	0	0	0	0	0	0	0	0	0
JN613488.1.1395	D_0__Bacteria, D_1__Proteobacteria, D_2__Alphaproteobacteria, D_3__Rhizobiales, D_4__Rhizobiaceae, D_5__Rhizobium, Ambiguous_taxa	84	0	67	0.631579	0	5.9626	0	0	0	0	0	0	0	0	0	0	0	0	16	0	0	0	0	0	0	67	0	0	0	0	0	1	0	0	0	0	0	0	0	0	0	0	0	0	0	0	0	0
LN568220.1.1322	D_0__Bacteria, D_1__Proteobacteria, D_2__Alphaproteobacteria, D_3__Rhizobiales, D_4__Methylobacteriaceae, D_5__uncultured, D_6__uncultured bacterium	12	0	11	0.0902256	0	0.9571	0	0	0	0	0	0	0	11	0	0	0	0	0	0	0	0	0	0	0	0	0	0	0	0	0	0	0	0	0	0	0	0	0	0	0	0	0	0	0	0	0	0
JN616158.1.1383	D_0__Bacteria, D_1__Acidobacteria, D_2__Subgroup 22, D_3__uncultured bacterium, D_4__uncultured bacterium, D_5__uncultured bacterium, D_6__uncultured bacterium	6	0	6	0.0451128	0	0.520266	0	0	0	0	0	0	0	0	0	0	0	0	0	0	0	0	0	0	0	0	0	0	0	0	0	0	0	0	0	0	0	0	0	0	0	0	0	0	0	0	0	0
JN616206.1.1367	D_0__Bacteria, D_1__TM6 (Dependentiae), D_2__uncultured bacterium, D_3__uncultured bacterium, D_4__uncultured bacterium, D_5__uncultured bacterium, D_6__uncultured bacterium	24	0	19	0.180451	0	1.70042	0	0	0	0	0	0	0	0	0	0	0	0	0	0	0	0	0	0	0	0	0	0	0	0	0	0	0	0	0	0	0	0	0	0	0	0	0	0	0	0	0	0
JN622139.1.1453	D_0__Bacteria, D_1__Proteobacteria, D_2__Betaproteobacteria, D_3__Burkholderiales, D_4__Burkholderiaceae, D_5__Burkholderia-Paraburkholderia, D_6__Burkholderia sp. PE-IT10	6	0	3	0.0451128	0	0.322506	0	0	0	2	0	0	0	0	0	0	0	0	0	0	0	0	0	0	0	0	0	0	0	0	0	0	0	0	0	0	0	0	0	0	0	0	0	0	0	0	0	0
LN568842.1.1367	D_0__Bacteria, D_1__Verrucomicrobia, D_2__Spartobacteria, D_3__Chthoniobacterales, D_4__Xiphinematobacteraceae, D_5__Candidatus Xiphinematobacter, D_6__uncultured bacterium	11	0	11	0.0827068	0	0.953821	0	0	0	0	0	0	0	0	0	0	0	0	0	0	0	0	0	0	0	0	0	0	0	0	0	0	0	0	0	0	0	0	0	0	0	0	0	0	0	0	0	0
JN626195.1.1493	D_0__Bacteria, D_1__Proteobacteria, D_2__Gammaproteobacteria, D_3__Enterobacteriales, D_4__Enterobacteriaceae, D_5__Escherichia-Shigella, D_6__Escherichia sp. enrichment culture clone 19(2012)	4	0	4	0.0300752	0	0.346844	0	0	0	0	0	0	0	0	0	0	0	0	0	0	0	0	0	0	0	0	0	0	0	0	0	0	0	0	0	0	0	0	0	0	0	0	0	0	0	0	0	0
JN626511.1.1354	D_0__Bacteria, D_1__Bacteroidetes, D_2__Sphingobacteriia, D_3__Sphingobacteriales, D_4__env.OPS 17, Ambiguous_taxa, Ambiguous_taxa	9	0	9	0.0676692	0	0.780399	0	0	0	0	0	0	0	0	0	0	0	0	0	0	0	0	0	0	0	0	0	0	0	0	0	0	0	0	0	0	0	0	0	0	0	0	0	0	0	0	0	0
HK555360.3.1443	D_0__Bacteria, D_1__Actinobacteria, D_2__Thermoleophilia, D_3__Solirubrobacterales, D_4__Patulibacteraceae, D_5__Patulibacter, Ambiguous_taxa	1783	0	265	13.406	0	36.4613	0	0	7	0	7	0	15	0	0	0	10	89	32	9	22	1	0	0	0	0	2	1	2	0	265	5	0	0	18	0	2	0	0	0	0	0	0	0	0	0	0	0
JN626855.1.1365	D_0__Bacteria, D_1__Proteobacteria, D_2__Gammaproteobacteria, D_3__Legionellales, D_4__Legionellaceae, D_5__Legionella, D_6__uncultured bacterium	21	0	11	0.157895	0	1.12709	0	0	5	0	0	0	0	0	0	0	0	0	0	0	0	0	0	0	0	0	0	0	0	0	0	0	0	0	0	0	0	0	0	0	0	0	0	0	0	0	0	0
JN643094.1.1280	D_0__Bacteria, D_1__Proteobacteria, D_2__Deltaproteobacteria, D_3__Desulfurellales, D_4__Desulfurellaceae, D_5__H16, D_6__uncultured bacterium	12	0	12	0.0902256	0	1.04053	0	0	0	0	0	0	0	0	0	0	0	0	12	0	0	0	0	0	0	0	0	0	0	0	0	0	0	0	0	0	0	0	0	0	0	0	0	0	0	0	0	0
HK555382.1.1468	D_0__Bacteria, D_1__Actinobacteria, D_2__Actinobacteria, D_3__Propionibacteriales, D_4__Nocardioidaceae, D_5__Aeromicrobium, Ambiguous_taxa	12	0	9	0.0902256	0	0.820741	0	0	3	0	0	0	0	0	0	0	0	0	0	0	0	0	0	0	0	0	0	0	0	0	0	0	0	0	0	0	0	0	0	0	0	0	0	0	0	0	0	0
JN653039.1.1434	D_0__Bacteria, D_1__Firmicutes, D_2__Clostridia, D_3__Clostridiales, D_4__Clostridiaceae 1, D_5__Candidatus Arthromitus, D_6__uncultured Clostridiaceae bacterium	39	0	39	0.293233	0	3.38173	0	0	0	0	0	0	0	0	0	0	0	0	0	0	0	0	0	0	0	0	0	0	0	0	0	0	0	0	0	0	0	0	0	0	0	0	0	0	0	0	0	0
LN569188.1.1358	D_0__Bacteria, D_1__Actinobacteria, D_2__Actinobacteria, D_3__Micrococcales, D_4__Microbacteriaceae, D_5__Leucobacter, D_6__uncultured bacterium	3	0	3	0.0225564	0	0.260133	0	0	0	0	0	0	0	0	0	0	0	0	0	0	0	0	0	0	0	0	0	0	0	0	0	0	0	0	0	0	0	0	0	0	0	0	0	0	0	0	0	0
JN656862.1.1496	D_0__Bacteria, D_1__Proteobacteria, D_2__Betaproteobacteria, D_3__Burkholderiales, D_4__Burkholderiaceae, D_5__Polynucleobacter, D_6__uncultured beta proteobacterium	35	0	32	0.263158	0	2.78496	0	0	0	0	0	0	0	0	0	0	0	0	0	0	0	0	0	0	0	0	0	0	0	0	0	0	0	0	0	0	0	0	0	0	0	0	0	0	0	0	0	0
JN672176.1.1298	D_0__Bacteria, D_1__Proteobacteria, D_2__Gammaproteobacteria, D_3__Xanthomonadales, D_4__uncultured, D_5__uncultured bacterium, D_6__uncultured bacterium	3	0	3	0.0225564	0	0.260133	0	0	0	0	0	0	0	0	0	0	0	0	0	0	0	0	0	0	0	0	0	0	0	0	0	0	0	0	0	0	0	0	0	0	0	0	0	0	0	0	0	0
LN569721.1.1369	D_0__Bacteria, D_1__Actinobacteria, D_2__Thermoleophilia, D_3__Solirubrobacterales, D_4__Patulibacteraceae, D_5__Patulibacter, D_6__uncultured bacterium	24	0	16	0.180451	0	1.54643	0	0	0	0	0	0	0	0	0	0	0	0	0	0	0	0	0	0	0	0	0	0	0	0	0	0	0	0	0	0	0	0	0	0	0	0	0	0	0	0	0	0
LN569725.1.1347	D_0__Bacteria, D_1__Actinobacteria, D_2__Coriobacteriia, D_3__Coriobacteriales, D_4__Coriobacteriaceae, D_5__uncultured, D_6__uncultured bacterium	11	0	11	0.0827068	0	0.953821	0	0	0	0	0	0	0	0	0	0	0	0	0	0	0	0	0	0	0	0	0	0	0	0	0	0	0	0	0	0	0	0	0	0	0	0	0	0	0	0	0	0
JN672526.1.1303	D_0__Bacteria, D_1__Verrucomicrobia, D_2__Verrucomicrobia Incertae Sedis, D_3__Unknown Order, D_4__Unknown Family, D_5__Candidatus Methylacidiphilum, D_6__uncultured bacterium	34	0	34	0.255639	0	2.94817	0	34	0	0	0	0	0	0	0	0	0	0	0	0	0	0	0	0	0	0	0	0	0	0	0	0	0	0	0	0	0	0	0	0	0	0	0	0	0	0	0	0
LN569753.1.1355	D_0__Bacteria, D_1__Planctomycetes, D_2__Planctomycetacia, D_3__Planctomycetales, D_4__Planctomycetaceae, D_5__uncultured, Ambiguous_taxa	4	0	4	0.0300752	0	0.346844	0	0	0	0	0	0	0	0	0	0	0	0	0	0	0	0	0	0	0	0	0	0	0	0	0	0	0	0	0	0	0	0	0	0	0	0	0	0	0	0	0	0
LN570838.1.1367	D_0__Bacteria, D_1__Proteobacteria, D_2__Deltaproteobacteria, D_3__Myxococcales, D_4__Nannocystaceae, D_5__Pseudenhygromyxa, D_6__uncultured bacterium	21	0	21	0.157895	0	1.82093	0	0	0	0	0	0	0	0	0	0	0	0	0	0	0	0	0	0	0	0	0	0	0	0	0	0	0	0	0	0	0	0	0	0	0	0	0	0	0	0	0	0
JN680667.1.1518	D_0__Bacteria, D_1__Proteobacteria, D_2__Deltaproteobacteria, D_3__Desulfovibrionales, D_4__Desulfovibrionaceae, D_5__Desulfovibrio, D_6__uncultured Desulfovibrionaceae bacterium	20	0	20	0.150376	0	1.73422	0	0	0	0	0	0	0	0	0	0	0	0	0	0	0	0	0	0	0	0	0	0	0	0	0	0	0	0	0	0	0	0	0	0	0	0	0	0	0	0	0	0
JN684187.1.1459	D_0__Bacteria, D_1__Proteobacteria, D_2__Gammaproteobacteria, D_3__Pseudomonadales, D_4__Pseudomonadaceae, D_5__Pseudomonas, D_6__uncultured Pseudomonas sp.	5	0	2	0.037594	0	0.258375	0	0	0	0	0	0	0	0	0	0	0	0	0	0	0	0	0	0	0	0	0	0	0	0	0	0	0	1	0	0	0	0	0	0	0	0	0	0	0	0	0	0
JN685499.1.1475	D_0__Bacteria, D_1__Proteobacteria, D_2__Alphaproteobacteria, D_3__Rhizobiales, D_4__Rhizobiaceae, D_5__Rhizobium, Ambiguous_taxa	43	0	17	0.323308	0	2.15515	0	0	0	0	0	0	0	0	0	0	0	0	0	0	0	0	0	0	0	0	0	0	0	0	0	0	0	0	0	0	0	0	0	0	0	0	0	0	0	0	0	0
[truncated: 3,674 more rows]
[truncated: 92 more columns]

## Sheet: Figure S1
Figure S1. Ordination of community composition with uncorrected abundances.

## Sheet: Figure S2
Figure S2: Rarefaction curve of samples coloured by quartile of total bacterial load.

## Sheet: Figure S3
Figure S3: Abundances of bacterial phyla separated by quartiles of total bacterial load (16S rRNA content in ng/µL), unscaled (a) or scaled by total bacterial load (b). Bacteria present at a minimum threshold in sequenced blanks were binned into ‘Contaminant’ phylum. Taxa with a prevalence below 30% were binned (Phylum ‘Other’).

[truncated: 4 more sheets: TableS5, Figure S4, Figure S5, Figure S6]
