# Supplementary material for: Quantitative microbial population study reveals geographical differences in bacterial symbionts of Ixodes ricinus
Source: Microbiome. 2022 Aug 4;10:120. doi: 10.1186/s40168-022-01276-1 (PMC9351266; doi:10.1186/s40168-022-01276-1)
Supplement: Supplementary file 4 — Additional file 4: Table S5. Results of PERMANOVA testing an effect of tick life stage on community variation, and the analysis of variance. Table S6. Results of models of stage explaining Rickettsia and Rickettsiella abundance. Table S7. Prevalence (%) of tick symbionts in larvae, nymphs and adults of I. ricinus collected in two locations (ST and AW) indicating primary transmission mode (vertical or horizontal). Table S8. Prevalence (%) of tick symbionts in nymphs of I. ricinus collected in 19 forest sites in the Netherlands. Table S9. A list of all haplotypes used in relative occurrence analyses. [file 40168_2022_1276_MOESM4_ESM.xlsx]

## Sheet: Table S5
Table S5. Results of PERMANOVA testing an effect of tick life stage on community variation, and the analysis of variance.
PERMANOVA
Call:
adonis(formula = data ~ stage, permutations = 999, method = "bray", by = "margin")
Permutation: free
Number of permutations: 999
Terms added sequentially (first to last)
Df SumsOfSqs MeanSqs F.Model R2 Pr(>F)
stage 3 5.536 1.84542 5.7186 0.12068 0.001 ***
Residuals 125 40.338 0.32271 0.87932
Total 128 45.875 1.00000
---
Signif. codes: 0 ‘***’ 0.001 ‘**’ 0.01 ‘*’ 0.05 ‘.’ 0.1 ‘ ’ 1
Stage - Multivariate spread
Analysis of Variance Table
Response: Distances
Df Sum Sq Mean Sq F value Pr(>F)
Groups 3 0.41497 0.138324 19.776 1.484e-10 ***
Residuals 125 0.87433 0.006995
---
Signif. codes: 0 ‘***’ 0.001 ‘**’ 0.01 ‘*’ 0.05 ‘.’ 0.1 ‘ ’ 1

## Sheet: Table S6
Table S6. Results of models of stage explaining Rickettsia and Rickettsiella abundance. Samples k-means clustered by log of Rickettsia abundances are listed in a table below
Envfit results for vectors of symbiont abundances								Samples k-means clustered by log of Rickettsia abundances
***VECTORS								Sample ID	cluster
								184L10ZM_21334_CGAGGCTGTTATGCGA_L001_R1_001_000000000-AYHYK	2
MDS1 MDS2 r2 Pr(>r)								185L10ZM_21335_AAGAGGCATTATGCGA_L001_R1_001_000000000-AYHYK	2
Rickettsia 0.96218 -0.27241 0.3276 0.000999 ***								186L10ZM_21336_GTAGAGGATTATGCGA_L001_R1_001_000000000-AYHYK	2
Spiroplasma 0.64030 0.76813 0.0734 0.004995 **								187L10ZM_21337_GCTCATGATTATGCGA_L001_R1_001_000000000-AYHYK	1
Rickettsiella 0.27990 -0.96003 0.0653 0.007992 **								188L10ZM_21338_ACTCGCTATCGACTAG_L001_R1_001_000000000-AYRG7	2
Midichloria 0.71187 -0.70231 0.0339 0.079920 .								190L10ZM_21339_GGAGCTACTCGACTAG_L001_R1_001_000000000-AYRG7	2
---								197N5ZM_21340_GCGTAGTATCGACTAG_L001_R1_001_000000000-AYRG7	2
Signif. codes: 0 ‘***’ 0.001 ‘**’ 0.01 ‘*’ 0.05 ‘.’ 0.1 ‘ ’ 1								198N5ZM_21341_CGGAGCCTTCGACTAG_L001_R1_001_000000000-AYRG7	1
Permutation: free								201N5ZM_21342_TACGCTGCTCGACTAG_L001_R1_001_000000000-AYRG7	3
Number of permutations: 1000								211N10ZM_21343_ATGCGCAGTCGACTAG_L001_R1_001_000000000-AYRG7	2
clm model structures (logit link)								212N10ZM_21344_TAGCGCTCTCGACTAG_L001_R1_001_000000000-AYRG7	1
Rank-transformed abundance ~ 1								215N10ZM_21345_ACTGAGCGTCGACTAG_L001_R1_001_000000000-AYRG7	3
Rank-transformed abundance ~ stage								221AFZM_21346_CCTAAGACTCGACTAG_L001_R1_001_000000000-AYRG7	2
Nagelkerke model comparisons for Rickettsia								223AFZM_21347_CGATCAGTTCGACTAG_L001_R1_001_000000000-AYRG7	1
Each model is compared to the model on the above line								225AFZM_21348_TGCAGCTATCGACTAG_L001_R1_001_000000000-AYRG7	3
Model Nagelkerke pseudo-R2 p-value Likelihood Likelihood.stars								228AFZM_21349_TCGACGTCTCGACTAG_L001_R1_001_000000000-AYRG7	2
1 Rickettsia ~ 1 0.0000000 1.0000e+00 0.0000e+00 <NA>								230AFZM_21350_ACTCGCTATTCTAGCT_L001_R1_001_000000000-AYRG7	2
2 Rickettsia ~ stage 0.0506633 8.1883e-02 8.1883e-02 0.082 .								232AFZM_21351_GGAGCTACTTCTAGCT_L001_R1_001_000000000-AYRG7	2
Nagelkerke model comparisons for Rickettsiella								234AMZM_21352_GCGTAGTATTCTAGCT_L001_R1_001_000000000-AYRG7	2
Each model is compared to the model on the above line								235AMZM_21353_CGGAGCCTTTCTAGCT_L001_R1_001_000000000-AYRG7	2
Model Nagelkerke pseudo-R2 p-value Likelihood Likelihood.stars								239AMZM_21354_TACGCTGCTTCTAGCT_L001_R1_001_000000000-AYRG7	2
1 Rickettsiella ~ 1 0.0000000 1.0000e+00 0.0000e+00 <NA>								243AMZW_21355_ATGCGCAGTTCTAGCT_L001_R1_001_000000000-AYRG7	1
2 Rickettsiella ~ stage 0.00869395 7.7079e-01 7.7079e-01 0.771								245AMZW_21356_TAGCGCTCTTCTAGCT_L001_R1_001_000000000-AYRG7	3
								249AMZW_21357_ACTGAGCGTTCTAGCT_L001_R1_001_000000000-AYRG7	2
								140L10HD_21311_AAGAGGCAAAGGCTAT_L001_R1_001_000000000-AYHYK	2
Nagelkerke model comparisons for Rickettsiella								141L10HD_21312_GTAGAGGAAAGGCTAT_L001_R1_001_000000000-AYHYK	2
Each model is compared to the model on the above line								142L10HD_21313_GCTCATGAAAGGCTAT_L001_R1_001_000000000-AYHYK	2
Model Nagelkerke pseudo-R2 p-value Likelihood Likelihood.stars								143L10HD_21314_ATCTCAGGAAGGCTAT_L001_R1_001_000000000-AYHYK	2
1 Rickettsiella ~ 1 0.00869395 7.7079e-01 0.0000e+00 <NA>								147N5HD_21316_CGTACTAGGAGCCTTA_L001_R1_001_000000000-AYHYK	2
2 Rickettsiella ~ stage 0.00869395 7.7079e-01 7.7079e-01 0.771								148N5HD_21317_AGGCAGAAGAGCCTTA_L001_R1_001_000000000-AYHYK	2
								153N5HD_21318_TCCTGAGCGAGCCTTA_L001_R1_001_000000000-AYHYK	2
								157N10HD_21319_GGACTCCTGAGCCTTA_L001_R1_001_000000000-AYHYK	3
								158N10HD_21320_TAGGCATGGAGCCTTA_L001_R1_001_000000000-AYHYK	2
								159N10HD_21321_CTCTCTACGAGCCTTA_L001_R1_001_000000000-AYHYK	2
								162AFHD_21322_CGAGGCTGGAGCCTTA_L001_R1_001_000000000-AYHYK	2
								163AFHD_21323_AAGAGGCAGAGCCTTA_L001_R1_001_000000000-AYHYK	3
								164AFHD_21324_GTAGAGGAGAGCCTTA_L001_R1_001_000000000-AYHYK	2
								165AFHD_21325_GCTCATGAGAGCCTTA_L001_R1_001_000000000-AYHYK	2
								166AFHD_21326_ATCTCAGGGAGCCTTA_L001_R1_001_000000000-AYHYK	2
								167AFHD_21327_TAAGGCGATTATGCGA_L001_R1_001_000000000-AYHYK	1
								171AMHD_21328_CGTACTAGTTATGCGA_L001_R1_001_000000000-AYHYK	2
								172AMHD_21329_AGGCAGAATTATGCGA_L001_R1_001_000000000-AYHYK	2
								176AMHD_21330_TCCTGAGCTTATGCGA_L001_R1_001_000000000-AYHYK	1
								178AMHD_21331_GGACTCCTTTATGCGA_L001_R1_001_000000000-AYHYK	2
								180AMHD_21332_TAGGCATGTTATGCGA_L001_R1_001_000000000-AYHYK	1
								58L10ST_21267_TAAGGCGACCTAGAGT_L001_R1_001_000000000-AYHYK	2
								59L10ST_21268_CGTACTAGCCTAGAGT_L001_R1_001_000000000-AYHYK	1
								60L10ST_21269_AGGCAGAACCTAGAGT_L001_R1_001_000000000-AYHYK	1
								61L10ST_21270_TCCTGAGCCCTAGAGT_L001_R1_001_000000000-AYHYK	2
								62N5ST_21271_GGACTCCTCCTAGAGT_L001_R1_001_000000000-AYHYK	2
								63N5ST_21272_TAGGCATGCCTAGAGT_L001_R1_001_000000000-AYHYK	1
								69N5ST_21273_CTCTCTACCCTAGAGT_L001_R1_001_000000000-AYHYK	2
								72N10ST_21274_CGAGGCTGCCTAGAGT_L001_R1_001_000000000-AYHYK	1
								74N10ST_21275_AAGAGGCACCTAGAGT_L001_R1_001_000000000-AYHYK	2
								75N10ST_21276_GTAGAGGACCTAGAGT_L001_R1_001_000000000-AYHYK	1
								78AFST_21277_GCTCATGACCTAGAGT_L001_R1_001_000000000-AYHYK	1
								79AFST_21278_ATCTCAGGCCTAGAGT_L001_R1_001_000000000-AYHYK	1
								82AFST_21279_TAAGGCGAGCGTAAGA_L001_R1_001_000000000-AYHYK	1
								83AFST_21280_CGTACTAGGCGTAAGA_L001_R1_001_000000000-AYHYK	2
								86AFST_21281_AGGCAGAAGCGTAAGA_L001_R1_001_000000000-AYHYK	2
								87AFST_21282_TCCTGAGCGCGTAAGA_L001_R1_001_000000000-AYHYK	1
								89AMST_21283_GGACTCCTGCGTAAGA_L001_R1_001_000000000-AYHYK	1
								90AMST_21284_TAGGCATGGCGTAAGA_L001_R1_001_000000000-AYHYK	1
								92AMST_21285_CTCTCTACGCGTAAGA_L001_R1_001_000000000-AYHYK	2
								96AMST_21286_CGAGGCTGGCGTAAGA_L001_R1_001_000000000-AYHYK	1
								98AMST_21287_AAGAGGCAGCGTAAGA_L001_R1_001_000000000-AYHYK	1
								106L10AW_21292_CGTACTAGCTATTAAG_L001_R1_001_000000000-AYHYK	1
								107L10AW_21293_AGGCAGAACTATTAAG_L001_R1_001_000000000-AYHYK	3
								109L10AW_21294_TCCTGAGCCTATTAAG_L001_R1_001_000000000-AYHYK	1
								112L10AW_21295_GGACTCCTCTATTAAG_L001_R1_001_000000000-AYHYK	3
								116L10AW_21297_CTCTCTACCTATTAAG_L001_R1_001_000000000-AYHYK	3
								120N5AW_21298_CGAGGCTGCTATTAAG_L001_R1_001_000000000-AYHYK	3
								124N5AW_21299_AAGAGGCACTATTAAG_L001_R1_001_000000000-AYHYK	3
								125N5AW_21300_GTAGAGGACTATTAAG_L001_R1_001_000000000-AYHYK	3
								128N10AW_21301_GCTCATGACTATTAAG_L001_R1_001_000000000-AYHYK	3
								130N10AW_21302_ATCTCAGGCTATTAAG_L001_R1_001_000000000-AYHYK	3
								132N10AW_21303_TAAGGCGAAAGGCTAT_L001_R1_001_000000000-AYHYK	3
								133AFAW_21304_CGTACTAGAAGGCTAT_L001_R1_001_000000000-AYHYK	2
								134AFAW_21305_AGGCAGAAAAGGCTAT_L001_R1_001_000000000-AYHYK	1
								135AFAW_21306_TCCTGAGCAAGGCTAT_L001_R1_001_000000000-AYHYK	3
								136AFAW_21307_GGACTCCTAAGGCTAT_L001_R1_001_000000000-AYHYK	2
								137AMAW_21308_TAGGCATGAAGGCTAT_L001_R1_001_000000000-AYHYK	3
								138AMAW_21309_CTCTCTACAAGGCTAT_L001_R1_001_000000000-AYHYK	3
								139AMAW_21310_CGAGGCTGAAGGCTAT_L001_R1_001_000000000-AYHYK	3
								15N5DK_21249_CTCTCTACTCGACTAG_L001_R1_001_000000000-AYHYK	3
								19N5DK_21250_CGAGGCTGTCGACTAG_L001_R1_001_000000000-AYHYK	3
								26N10DK_21254_ATCTCAGGTCGACTAG_L001_R1_001_000000000-AYHYK	3
								35AFDK_21258_TCCTGAGCTTCTAGCT_L001_R1_001_000000000-AYHYK	3
								2L10DK_21244_CGTACTAGTCGACTAG_L001_R1_001_000000000-AYHYK	1
								9L10DK_21248_TAGGCATGTCGACTAG_L001_R1_001_000000000-AYHYK	1
								29AFDK_21256_CGTACTAGTTCTAGCT_L001_R1_001_000000000-AYHYK	1
								28AFDK_21255_TAAGGCGATTCTAGCT_L001_R1_001_000000000-AYHYK	3
								30AFDK_21257_AGGCAGAATTCTAGCT_L001_R1_001_000000000-AYHYK	3
								1L10DK_21243_TAAGGCGATCGACTAG_L001_R1_001_000000000-AYHYK	1
								20N5DK_21251_AAGAGGCATCGACTAG_L001_R1_001_000000000-AYHYK	3
								24N10DK_21253_GCTCATGATCGACTAG_L001_R1_001_000000000-AYHYK	3
								4L10DK_21245_AGGCAGAATCGACTAG_L001_R1_001_000000000-AYHYK	1
								53AMDK_21266_ATCTCAGGTTCTAGCT_L001_R1_001_000000000-AYHYK	3
								44AMDK_21264_GTAGAGGATTCTAGCT_L001_R1_001_000000000-AYHYK	3
								40AFDK_21260_TAGGCATGTTCTAGCT_L001_R1_001_000000000-AYHYK	3
								8L10DK_21247_GGACTCCTTCGACTAG_L001_R1_001_000000000-AYHYK	1
								41AMDK_21261_CTCTCTACTTCTAGCT_L001_R1_001_000000000-AYHYK	3
								39AFDK_21259_GGACTCCTTTCTAGCT_L001_R1_001_000000000-AYHYK	3
								22N10DK_21252_GTAGAGGATCGACTAG_L001_R1_001_000000000-AYHYK	3
								42AMDK_21262_CGAGGCTGTTCTAGCT_L001_R1_001_000000000-AYHYK	3
								6L10DK_21246_TCCTGAGCTCGACTAG_L001_R1_001_000000000-AYHYK	1
								43AMDK_21263_AAGAGGCATTCTAGCT_L001_R1_001_000000000-AYHYK	2
								253L10BU_21358_CCTAAGACTTCTAGCT_L001_R1_001_000000000-AYRG7	2
								254L10BU_21359_CGATCAGTTTCTAGCT_L001_R1_001_000000000-AYRG7	1
								255L10BU_21360_TGCAGCTATTCTAGCT_L001_R1_001_000000000-AYRG7	1
								256L10BU_21361_TCGACGTCTTCTAGCT_L001_R1_001_000000000-AYRG7	1
								257L10BU_21362_ACTCGCTACCTAGAGT_L001_R1_001_000000000-AYRG7	1
								268N5BU_21365_CGGAGCCTCCTAGAGT_L001_R1_001_000000000-AYRG7	2
								271N5BU_21366_TACGCTGCCCTAGAGT_L001_R1_001_000000000-AYRG7	2
								272N10BU_21367_ATGCGCAGCCTAGAGT_L001_R1_001_000000000-AYRG7	2
								274N10BU_21368_TAGCGCTCCCTAGAGT_L001_R1_001_000000000-AYRG7	1
								275N10BU_21369_ACTGAGCGCCTAGAGT_L001_R1_001_000000000-AYRG7	2
								290AFBU_21376_GCGTAGTAGCGTAAGA_L001_R1_001_000000000-AYRG7	2
								292AFBU_21377_CGGAGCCTGCGTAAGA_L001_R1_001_000000000-AYRG7	2
								293AFBU_21378_TACGCTGCGCGTAAGA_L001_R1_001_000000000-AYRG7	2
								294AFBU_21379_ATGCGCAGGCGTAAGA_L001_R1_001_000000000-AYRG7	1
								295AFBU_21380_TAGCGCTCGCGTAAGA_L001_R1_001_000000000-AYRG7	2
								297AFBU_21381_ACTGAGCGGCGTAAGA_L001_R1_001_000000000-AYRG7	3
								300AMBU_21382_CCTAAGACGCGTAAGA_L001_R1_001_000000000-AYRG7	1
								301AMBU_21383_CGATCAGTGCGTAAGA_L001_R1_001_000000000-AYRG7	2
								302AMBU_21384_TGCAGCTAGCGTAAGA_L001_R1_001_000000000-AYRG7	2
								303AMBU_21385_TCGACGTCGCGTAAGA_L001_R1_001_000000000-AYRG7	2
								304AMBU_21386_ACTCGCTACTATTAAG_L001_R1_001_000000000-AYRG7	1
								308AMBU_21387_GGAGCTACCTATTAAG_L001_R1_001_000000000-AYRG7	1

## Sheet: Table S7
Table S7. Prevalence (%) of tick symbionts in larvae, nymphs and adults of I. ricinus collected in two locations (ST and AW) indicating primary transmission mode (vertical or horizontal).
Symbionts	Larvae (n = 367)	Nymphs (n = 684)	Adults (n = 78)
R. helvetica	34,6 (29,7 - 39,7)	23,7 (20,5 - 27,1)	33,3 (23,1 - 44,9)
S. ixodetis	12,5 (9,3 - 16,4)	10,4 (8,2 - 12,9)	12,8 (6,3 - 22,3)
Rickettsiella spp.	36,8 (31,8 - 41,9)	25,9 (22,6 - 29,3)	37,2 (26,5 - 48,9)
M. mitochondrii	84,2 (80,1 - 87,8)	77,2 (74,0 - 80,4)	73,1 (61,8 - 82,5)
B. burgdorferi s.l.	0,3 (0,0 - 1,5)	12 (9,6 - 14,7)	16,7 (9,2 - 26,8)
A. phagocytophilum	0 (0,0 - 1,0)	2,8 (1,7 - 4,3)	9 (3,7 - 17,6)
N. mikurensis	0 (0,0 - 1,0)	4,4 (3,0 - 6,2)	5,1 (1,4 - 12,6)
Between brackets are the 95% confidence intervals calculated according to Armitage et al. (2001).

## Sheet: Table S8
Table S8. Prevalence (%) of tick symbionts in nymphs of I. ricinus collected in 19 forest sites in the Netherlands.
		M. mitochondrii			Rickettsiella spp.			S. ixodetis			R. helvetica			Location		A. phagocytophilum			B. afzelii			N. mikurensis			B. garinii + B. valaisiana			N. mikurensis
Location	N tested	N positive	%	CI 95%	N positive	%	CI 95%	N positive	%	CI 95%	N positive	%	CI 95%		N tested	N positive	%	CI 95%	N positive	%	CI 95%	N positive	%	CI 95%	N positive	%	CI 95%	N positive	%	CI 95%
	718	510	71.0306	67,6 - 74,3	400	55.7103	52,0 - 59,4	47	6.54596	4,7 - 8,4	341	47.493	43,8 - 51,2	Amsterdamse Waterleiding Duinen	678	39	5.75221	4,1 - 7,8	5	0.737463	0,2 - 1,7	1	0.147493	0,0 - 0,8	1	0.139276	0,0 - 0,8	1	0.147493	0,0 - 0,8
Amsterdamse Waterleiding Duinen	869	513	59.0334	55,7 - 62,3	386	44.4189	41,1 - 47,8	56	6.44419	4,8 - 8,1	66	7.59494	5,9 - 9,6	Bergherbos	742	6	0.808625	0,3 - 1,8	19	2.56065	1,5 - 4,0	30	4.04313	2,7 - 5,7	27	3.10702	2,4 - 5,3	30	4.04313	2,7 - 5,7
Bergherbos	2202	1364	61.9437	59,9 - 64,0	727	33.0154	31,1 - 35,0	102	4.63215	3,8 - 5,5	113	5.1317	4,2 - 6,1	Buunderkamp	688	0	0	0,0 - 0,5	33	4.79651	3,3 - 6,7	92	13.3721	10,9 - 16,1	3	0.13624	0,1 - 1,3	92	13.3721	10,9 - 16,1
Buunderkamp	1650	1065	64.5455	62,2 - 66,9	459	27.8182	25,7 - 30,0	349	21.1515	19,2 - 23,1	36	2.18182	1,5 - 3,0	Deelerwoud	1650	68	4.12121	3,2 - 5,2	19	1.15152	0,7 - 1,8	44	2.66667	1,9 - 3,6	1	0.0606061	0,0 - 0,3	44	2.66667	1,9 - 3,6
Deelerwoud	858	527	61.4219	58,1 - 64,7	827	96.3869	94,9 - 97,5	44	5.12821	3,7 - 6,6	515	60.0233	56,7 - 63,3	Duin en Kruidberg	858	31	3.61305	2,5 - 5,1	5	0.582751	0,2 - 1,4	31	3.61305	2,5 - 5,1	12	1.3986	0,7 - 2,4	31	3.61305	2,5 - 5,1
Duin en Kruidberg	1531	964	62.9654	60,5 - 65,4	396	25.8654	23,7 - 28,1	259	16.917	15,0 - 18,8	64	4.18027	3,2 - 5,3	Halfmijl	624	36	5.76923	4,1 - 7,9	29	4.64744	3,1 - 6,6	50	8.01282	6,0 - 10,4	0	0	0,0 - 0,6	50	8.01282	6,0 - 10,4
Halfmijl	120	89	74.1667	65,4 - 81,7	45	37.5	28,8 - 46,8	8	6.66667	2,2 -11,1	4	3.33333	0,9 - 8,3	Herperduin	120	1	0.833333	0,0 - 4,6	3	2.5	0,5 - 7,1	2	1.66667	0,2 - 5,9	2	1.66667	0,2 - 5,9	2	1.66667	0,2 - 5,9
Herperduin	791	371	46.9027	43,4 - 50,4	684	86.4728	83,9 - 88,8	110	13.9064	11,5 - 16,3	57	7.20607	5,5 - 9,2	Kremboong	791	2	0.252845	0,0 - 0,9	2	0.252845	0,0 - 0,9	24	3.03413	2,0 - 4,5	2	0.252845	0,0 - 0,9	24	3.03413	2,0 - 4,5
Kremboong	1397	943	67.5018	65,0 - 70,0	429	30.7087	28,3 - 33,2	599	42.8776	40,3 - 45,5	37	2.64853	1,9 - 3,6	Kroondomein	1397	62	4.43808	3,4 - 5,7	21	1.50322	0,9 - 2,3	155	11.0952	9,5 - 12,9	7	0.501074	0,2 - 1,0	155	11.0952	9,5 - 12,9
Kroondomein	639	371	58.0595	54,1 - 61,9	175	27.3865	24,0 - 31,0	54	8.4507	6,3 - 10,6	71	11.1111	8,8 - 13,8	Maashorst	639	11	1.72144	0,9 - 3,1	7	1.09546	0,4 - 2,2	8	1.25196	0,5 - 2,5	5	0.782473	0,3 - 1,8	8	1.25196	0,5 - 2,5
Maashorst	130	84	64.6154	55,8 - 72,8	59	45.3846	36,6 - 54,3	13	10	4,8 - 15,2	83	63.8462	55,0 - 72,1	Pettermerduin	130	1	0.769231	0,0 - 4,2	15	11.5385	6,6 - 18,3	4	3.07692	0,8 - 7,7	1	0.769231	0,0 - 4,2	4	3.07692	0,8 - 7,7
Pettermerduin	767	507	66.1017	62,6 - 69,4	286	37.2881	33,9 - 40,8	122	15.9061	13,3 - 18,5	22	2.86832	1,8 - 4,3	Planken Wambuis	767	114	14.8631	12,4 - 17,6	12	1.56454	0,8 - 2,7	69	8.99609	7,1 - 11,2	7	0.912647	0,4 - 1,9	69	8.99609	7,1 - 11,2
Planken Wambuis	863	560	64.8899	61,6 - 68,1	474	54.9247	51,5 - 58,3	77	8.92236	7,0 - 10,8	237	27.4623	24,5 - 30,6	Rheebruggen	863	7	0.811124	0,3 - 1,7	20	2.3175	1,4 - 3,6	30	3.47625	2,4 - 4,9	1	0.115875	0,0 - 0,6	30	3.47625	2,4 - 4,9
Rheebruggen	26	20	76.9231	56,4 - 91,0	19	73.0769	52,2 - 88,4	7	26.9231	9,9 - 44,0	9	34.6154	17,2 - 55,7	Schoorlse Duinen	26	0	0	0,0 - 13,2	1	3.84615	0,1 - 19,6	0	0	0,0 - 13,2	0	0	0,0 - 13,2	0	0	0,0 - 13,2
Schoorlse Duinen	1129	730	64.659	61,8 - 67,5	475	42.0726	39,2 - 45,0	197	17.4491	15,2 - 19,7	156	13.8175	11,9 - 16,0	Stameren	1129	9	0.797166	0,4 - 1,5	45	3.98583	2,9 - 5,3	70	6.20018	4,9 - 7,8	20	1.77148	1,1 - 2,7	70	6.20018	4,9 - 7,8
Stameren	763	493	64.6134	61,1 - 68,0	152	19.9214	17,1 - 22,9	338	44.2988	40,8 - 47,8	10	1.31062	0,6 - 2,4	Valenberg	763	42	5.50459	4,0 - 7,4	21	2.75229	1,7 - 4,2	43	5.63565	4,1 - 7,5	10	1.31062	0,6 - 2,4	43	5.63565	4,1 - 7,5
Valenberg	1039	631	60.7315	57,7 - 63,7	804	77.3821	74,7 - 79,9	206	19.8268	17,4 - 22,3	104	10.0096	8,3 - 12,0	Vijverhof	1039	4	0.384986	0,1 - 1,0	21	2.02117	1,3 - 3,1	121	11.6458	9,8 - 13,8	10	0.962464	0,5 - 1,8	121	11.6458	9,8 - 13,8
Vijverhof	398	251	63.0653	58,1 - 67,8	314	78.8945	74,6 - 82,8	30	7.53769	4,9 - 10,1	101	25.3769	21,2 - 30,0	Vledderhof	398	2	0.502513	0,1 - 1,8	2	0.502513	0,1 - 1,8	11	2.76382	1,4 - 4,9	15	3.76884	2,1 - 6,1	11	2.76382	1,4 - 4,9
Vledderhof	665	348	52.3308	48,5 - 56,2	629	94.5865	92,6 - 96,2	109	16.391	13,6 - 19,2	85	12.782	10,3 - 15,6	Zwanemeerbos	665	21	3.15789	2,0 - 4,8	11	1.65414	0,8 - 2,9	21	3.15789	2,0 - 4,8	28	4.21053	2,8 - 6,0	21	3.15789	2,0 - 4,8
Zwanemeerbos	16555	10341	62.4645	61,7 - 63,2	7740	46.7532	46,0 - 47,5	2727	16.4724	15,9 - 17,0	2111	12.7514	12,2 - 13,3	Total	13967	456	3.26484	3,0 - 3,6	291	2.08348	1,9 - 2,3	806	5.77075	5,4 - 6,2	152	0.918152	0,9 - 1,3	806	5.77075	5,4 - 6,2
Total
Between brackets are the 95% confidence intervals calculated according to Armitage et al. (2001).

## Sheet: Table S9
Table S9. A list of all haplotypes used in relative occurrence analyses.
type	A. phagocytophilum	N. mikurensis	B. afzelii	B. garinii + B. valaisiana			type	M. mitochondrii	Rickettsiella spp.	S.ixodetis	R. helvetica
h00	0	0	0	0			h00	0	0	0	0
h01	0	0	0	1			h01	0	0	0	1
h02	0	0	1	0			h02	0	0	1	0
h04	0	1	0	0			h03	0	0	1	1
h05	0	1	0	1			h04	0	1	0	0
h06	0	1	1	0			h05	0	1	0	1
h08	1	0	0	0			h06	0	1	1	0
h10	1	0	1	0			h07	0	1	1	1
h12	1	1	0	0			h08	1	0	0	0
							h09	1	0	0	1
							h10	1	0	1	0
							h11	1	0	1	1
							h12	1	1	0	0
							h13	1	1	0	1
							h14	1	1	1	0
							h15	1	1	1	1
